# Supplementary material for: Mapping a Large Number of QTL for Durable Resistance to Stripe Rust in Winter Wheat Druchamp Using SSR and SNP Markers
Source: PLoS One. 2015 May 13;10(5):e0126794. doi: 10.1371/journal.pone.0126794 (PMC4430513; doi:10.1371/journal.pone.0126794)
Supplement: S1 Dataset — Infection types produced by Pst races on F8 lines derived from the Druchamp × Michigan Amber cross tested in seedling stage under low temperature (4–20°C) in the greenhouse. (XLSX) [file pone.0126794.s001.xlsx]

## Sheet: Seedling test
S1 Dataset. Infection types produced by Puccinia striiformis f. sp. tritici races on
F8 lines derived from the Druchamp (Dru) x Michigan Amber (MA) cross tested
in seedling stage under low temperature (4-20oC) in the greenhouse
Line ID	PST-45	PST-114	PST-100	PST-29	PST-35
1	2	3	7	2	8
2	8	8	7	8	7
3	7	8	8	2	8
4	3	6	3	2	8
5	8	8	8	7	8
6	6	5	8	2	2
7	8	8	3	2	8
8	8	8	6	6	8
9	7	8	8	7	8
11	6	8	8	2	8
12	6	8	8	2	8
13	6	5	3	7	3
14	8	8	8	8	8
15	2	2	8	8	3
16	8	8	8	7	8
17	3	8	7	7	7
18	7	8	8	5	8
19	3	7	7	2	8
20	6	8	6	2	8
21	8	8	8	7	7
22	2	8	6	2	7
23	3	2	2	7	3
24	6	8	8	7	8
25	7	8	8	7	8
26	2	2	2	7	2
27	2	2	3	2	2
28	7	7	8	8	2
29	8	8	8	7	8
30	8	8	8	3	8
31	8	8	8	3	8
32	3	8	6	2	7
33	3	8	8	2	7
34	3	8	8	3	8
35	6	8	8	3	8
36	6	7	8	2	8
37	6	2	3	3	7
38	2	2	2	4	8
39	6	5	8	2	4
40	2	2	3	3	8
41	2	3	3	2	3
42	6	6	8	8	5
43	6	8	8	8	8
44	8	3	8	8	8
45	8	8	8	8	8
46	8	8	8	8	8
47	6	7	8	2	7
48	8	8	8	7	8
49	8	5	8	7	8
50	7	5	3	2	7
51	8	5	8	8	8
52	8	8	8	8	8
53	6	8	6	7	5
54	3	3	3	3	3
55	2	2	3	3	2
56	6	6	7	8	7
57	3	8	8	2	8
59	6	8	8	2	7
61	8	5	8	8	8
62	6	6	8	5	8
63	7	6	8	8	8
64	8	8	8	8	8
65	6	5	8	4	7
66	2	5	3	2	3
67	6	5	6	5	8
68	6	5	3	5	8
69	8	8	8	8	8
71	7	5	7	8	7
72	8	4	6	7	7
73	8	6	8	7	8
74	6	5	6	2	3
75	2	3	3	2	7
76	7	6	7	8	3
77	8	8	6	7	8
78	2	2	3	2	2
79	6	5	8	2	2
80	8	8	8	8	8
81	2	4	2	2	7
83	3	3	3	5	2
84	4	4	6	2	8
85	7	3	3	2	5
86	2	5	3	2	3
87	7	5	6	7	8
89	8	8	7	7	7
90	2	3	3	3	3
91	3	2	3	2	2
92	7	6	6	7	7
93	8	8	8	8	8
94	8	7	8	7	8
95	3	8	7	3	8
96	8	8	8	8	8
97	8	8	8	7	7
98	6	2	2	2	2
99	6	5	3	5	8
100	7	6	8	7	8
Dru	2	2	2	2	2
MA	8	8	8	8	8
