# Supplementary material for: Mapping a Large Number of QTL for Durable Resistance to Stripe Rust in Winter Wheat Druchamp Using SSR and SNP Markers
Source: PLoS One. 2015 May 13;10(5):e0126794. doi: 10.1371/journal.pone.0126794 (PMC4430513; doi:10.1371/journal.pone.0126794)
Supplement: S2 Dataset — Infection type and severity (%) produced by Pst races PST-25 (Table A in S2 Dataset) and PST-127 (Table B in S2 Dataset) on F8 lines derived from the Druchamp × Michigan Amber cross tested in seedling stage under low temperature (10–30°C) in the greenhouse. (XLSX) [file pone.0126794.s002.xlsx]

## Sheet: Greenhouse for PST-25
Table A in S2 Dataset. Infection type and severity (DS, %) data of greenhouse adult-plants tests with race PST-25 at the high temperaure profile (10-30oC)
		IT	DS	IT	DS	IT	DS		IT	DS	IT	DS	IT	DS		IT	DS	IT	DS	IT	DS
		r 1-1	r 1-1	r 1-2	r 1-2	r 1-3	r 1-3		r 2-1	r 2-1	r 2-2	r 2-2	r 2-3	r 2-3		r 3-1	r 3-1	r 3-2	r 3-2	r 3-3	r 3-3
1	DMRIL-1	3	15	5	15	5	20		3	15	8	15	8	20		5	15	5	15	8	20
2	DMRIL-2	2	5	2	10	2	10		3	5	2	5	2	10		3	5	2	10	2	10
3	DMRIL-3	5	15	5	15	2	10		8	20	8	20	5	20		5	10	5	15	2	20
4	DMRIL-4	2	2	2	5	2	5		2	5	2	5	2	5		2	5	2	5	2	5
5	DMRIL-5	3	10	5	15	5	15		8	10	8	15	5	15		5	10	2	15	5	15
6	DMRIL-6	3	2	2	5	2	10		3	2	2	5	2	10		3	2	2	5	2	10
7	DMRIL-7	2	2	2	5	2	10		3	2	2	5	2	15		5	2	2	5	2	15
8	DMRIL-8	5	5	5	10	5	10		3	2	2	5	3	15		3	2	2	15	5	15
9	DMRIL-9	3	2	2	5	2	15		2	2	2	2	2	10		2	2	2	2	2	10
11	DMRIL-11	5	10	3	15	2	15		5	10	5	15	5	20		2	5	3	5	3	10
12	DMRIL-12	3	2	2	5	2	15		3	5	3	5	2	15		5	2	2	5	2	15
13	DMRIL-13	8	25	5	30	5	20		8	25	8	30	8	30		8	20	8	25	8	25
14	DMRIL-14	5	15	6	20	5	25		5	15	7	20	5	20		5	15	6	20	5	20
15	DMRIL-15	2	5	2	5	2	10		2	5	2	5	2	5		2	5	2	5	2	5
16	DMRIL-16	2	5	2	5	2	5		2	5	2	5	2	8		2	5	2	5	2	5
17	DMRIL-17	2	5	2	5	2	5		3	5	2	5	2	10		2	5	2	5	2	5
18	DMRIL-18	2	10	3	10	5	15		2	5	3	10	5	15		3	5	3	10	5	20
19	DMRIL-19	3	2	2	5	2	15		2	2	2	5	3	10		2	5	2	5	2	10
20	DMRIL-20	3	2	2	5	5	15		2	2	5	2	5	10		3	2	2	5	2	15
21	DMRIL-21	2	2	2	5	2	10		2	2	2	5	2	10		2	2	2	5	2	10
22	DMRIL-22	2	2	2	10	8	20		3	2	3	15	5	20		5	2	2	15	6	20
23	DMRIL-23	3	10	5	20	5	20		3	5	2	10	5	15		2	5	2	10	5	10
24	DMRIL-24	5	12	5	15	6	30		5	20	8	25	8	40		5	15	5	20	8	35
25	DMRIL-25	8	40	8	40	8	40		8	40	8	30	8	40		8	40	8	40	8	40
26	DMRIL-26	2	2	2	2	2	10		3	2	2	2	2	15		2	2	2	2	2	10
27	DMRIL-27	2	5	2	5	2	10		2	2	2	2	2	10		5	2	2	5	2	15
28	DMRIL-28	2	2	2	10	5	10		5	5	5	10	7	20		5	10	5	15	6	30
29	DMRIL-29	8	25	8	25	8	40		5	15	6	20	5	20		5	20	8	10	5	20
30	DMRIL-30	2	3	2	5	2	10		2	5	2	5	3	5		2	5	2	5	2	5
31	DMRIL-31	2	2	2	5	2	10		2	5	2	5	2	5		3	5	2	5	2	5
32	DMRIL-32	3	15	5	15	5	20		5	10	2	12	5	20		5	20	8	20	8	25
33	DMRIL-33	8	20	8	30	8	40		5	15	6	20	8	30		8	20	8	40	8	30
34	DMRIL-34	8	15	8	15	8	25		8	20	5	25	5	25		8	20	5	20	5	20
35	DMRIL-35	3	12	2	15	5	20		5	15	8	20	8	25		3	15	5	20	5	25
36	DMRIL-36	8	20	8	30	8	30		8	25	8	30	8	30		8	20	8	30	8	30
37	DMRIL-37	5	5	2	10	2	10		3	5	2	5	2	10		3	5	2	5	2	10
38	DMRIL-38	2	2	2	2	2	10		2	2	2	5	2	10		3	2	2	2	2	15
39	DMRIL-39	8	20	8	20	8	30		5	20	7	20	7	30		5	15	8	20	8	25
40	DMRIL-40	8	20	8	20	8	25		8	20	8	20	7	20		5	10	8	20	8	30
42	DMRIL-42	5	2	2	5	3	15		3	2	2	10	2	15		3	2	2	10	2	10
44	DMRIL-44	5	10	6	15	5	15		2	5	3	10	5	15		2	10	5	15	5	15
45	DMRIL-45	2	2	2	10	5	20		2	2	2	10	5	20		2	2	2	10	5	20
46	DMRIL-46	5	15	6	15	5	30		8	15	8	25	8	30		5	10	8	20	8	30
47	DMRIL-47	5	10	5	15	5	20		5	10	5	20	8	25		3	12	5	15	5	20
48	DMRIL-48	5	5	5	5	2	5		3	5	2	5	2	12		2	5	2	5	2	10
49	DMRIL-49	8	5	5	10	5	15		3	5	2	10	3	10		5	5	2	10	2	12
50	DMRIL-50	3	15	5	10	5	20		5	15	6	20	8	30		3	20	3	10	6	20
51	DMRIL-51	2	5	5	10	5	15		3	10	3	10	2	15		3	10	3	15	2	15
52	DMRIL-52	2	5	2	5	2	10		2	10	5	10	5	10		2	5	2	10	2	10
53	DMRIL-53	2	5	5	5	2	10		8	5	5	12	5	10		3	5	2	10	2	10
54	DMRIL-54	2	2	2	5	2	10		3	2	2	5	2	10		3	5	2	10	2	10
55	DMRIL-55	5	5	5	10	2	15		3	5	2	5	2	15		3	2	2	10	2	15
56	DMRIL-56	2	5	3	10	5	10		3	5	2	10	5	10		5	5	2	10	5	10
57	DMRIL-57	2	5	2	5	3	10		3	5	2	5	2	10		3	5	5	10	2	10
59	DMRIL-59	5	10	5	20	8	40		8	20	8	20	8	30		8	20	8	20	8	30
61	DMRIL-61	6	15	7	20	7	20		5	20	8	20	8	20		8	15	8	15	5	20
62	DMRIL-62	2	10	2	10	5	15		2	10	2	12	2	10		3	10	3	15	2	15
63	DMRIL-63	2	5	5	10	5	12		3	5	2	10	2	15		2	10	2	10	2	10
64	DMRIL-64	2	2	2	5	2	5		2	5	2	5	2	5		2	5	2	5	2	5
65	DMRIL-65	5	15	6	20	8	30		5	10	5	25	8	30		5	15	7	20	7	30
66	DMRIL-66	8	25	8	25	8	40		8	20	8	25	8	40		8	25	8	30	8	30
67	DMRIL-67	3	15	5	20	5	30		3	15	7	20	5	20		5	20	7	20	5	20
68	DMRIL-68	3	2	2	10	2	10		3	2	2	5	2	10		3	2	2	10	2	10
69	DMRIL-69	3	2	2	2	2	10		5	2	5	10	2	15		2	2	2	10	2	10
71	DMRIL-71	5	10	8	15	5	15		5	20	8	15	5	20		5	20	8	15	5	20
72	DMRIL-72	5	15	8	20	8	30		3	10	3	15	7	30		3	10	5	15	8	25
73	DMRIL-73	5	15	5	20	5	30		8	20	8	30	8	30		8	20	8	20	5	20
74	DMRIL-74	3	5	2	10	2	10		5	5	2	10	2	10		3	2	2	15	2	10
75	DMRIL-75	2	5	5	5	5	10		8	5	5	10	6	15		3	5	5	10	5	15
76	DMRIL-76	3	20	5	15	5	15		3	2	2	20	3	15		8	15	8	10	5	15
77	DMRIL-77	5	5	5	10	5	10		3	15	5	20	5	10		5	10	5	15	5	15
78	DMRIL-78	5	15	6	20	8	25		5	10	5	15	5	30		3	15	8	15	8	30
79	DMRIL-79	3	2	2	15	2	15		5	5	5	15	3	10		3	2	2	10	3	15
80	DMRIL-80	5	15	8	30	8	40		8	25	8	40	8	40		5	15	8	30	8	40
81	DMRIL-81	8	10	8	15	5	20		6	10	5	15	5	15		3	2	2	10	2	15
83	DMRIL-83	2	2	4	10	5	20		3	5	3	15	9	25		3	15	8	10	5	25
84	DMRIL-84	6	15	6	15	7	30		5	15	6	15	8	30		3	15	8	10	5	25
85	DMRIL-85	3	5	3	5	2	15		5	5	5	15	2	20		5	2	2	10	2	15
86	DMRIL-86	8	20	6	20	7	40		8	20	8	20	5	25		8	15	8	20	8	30
87	DMRIL-87	2	5	2	2	5	10		2	2	2	2	2	10		2	2	2	5	2	10
89	DMRIL-89	8	10	6	20	7	20		5	20	8	20	5	40		3	20	8	20	8	20
90	DMRIL-90	2	2	2	5	2	10		2	2	2	5	2	10		3	2	2	10	2	10
91	DMRIL-91	2	2	2	2	2	10		2	2	2	2	2	10		2	2	2	5	2	10
92	DMRIL-92	2	5	3	10	5	15		5	5	8	10	5	10		3	10	2	10	2	15
93	DMRIL-93	3	5	3	15	5	15		2	10	2	10	5	15		2	10	2	15	5	15
94	DMRIL-94	8	12	5	20	5	15		8	25	8	25	7	25		8	15	8	20	6	25
95	DMRIL-95	8	25	8	30	8	40		8	20	8	25	8	30		5	20	8	25	8	30
96	DMRIL-96	8	25	8	30	8	30		8	25	5	20	2	25		8	25	8	20	5	30
97	DMRIL-97	3	5	2	5	2	10		2	5	2	5	2	10		2	2	2	5	2	10
98	DMRIL-98	5	15	5	10	5	20		8	20	8	15	5	20		8	20	8	20	8	25
99	DMRIL-99	5	25	5	30	5	10		5	15	5	20	5	10		8	20	8	20	5	15
100	DMRIL-100	6	15	7	25	8	30		5	15	5	20	8	20		5	15	5	25	5	30
101	Druchamp (B)	2	2	2	5	2	10		2	2	2	5	2	10		2	2	2	5	2	5
102	Michigan Amber (B)	8	30	8	40	8	40		8	30	8	40	8	40		8	30	8	40	8	40
41	DMRIL-41	2	12	5	10	5	20		2	15	5	10	5	20		3	15	5	20	7	25

## Sheet: Greenhouse for PST-127
Table B in S2 Dataset. Infection type (IT) and severity (DS, %) data of greenhouse adult-plant tests with race PST-127 at high temperature profile (10-30oC)
Dru/MA	IT	DS	IT	DS	IT	DS		IT	DS	IT	DS	IT	DS		IT	DS	IT	DS	IT	DS
F8 ID	r 1-1	r 1-1	r 1-2	r 1-2	r 1-3	r 1-3		r 2-1	r 2-1	r 2-2	r 2-2	r 2-3	r 2-3		r 3-1	r 3-1	r 3-2	r 3-2	r 3-3	r 3-3
1	8	5	5	5	5	15		8	5	7	10	6	15		5	2	5	10	2	10
2	5	2	5	10	8	20		2	2	2	2	2	10		8	15	5	15	5	15
3	5	20	5	25	5	30		5	30	7	30	6	40		5	30	8	40	8	40
4	5	2	5	2	2	15		2	2	2	2	2	10		2	2	2	2	2	5
5	5	10	5	20	5	30		5	2	5	10	2	5		8	20	5	25	5	20
6	5	5	5	10	5	10		8	5	8	10	5	15		5	15	8	10	5	10
7	8	20	8	20	5	30		2	5	2	5	2	10		8	10	8	10	5	10
8	8	5	5	15	5	15		5	5	5	10	2	10		5	20	8	20	5	20
9	7	10	6	10	5	20		8	25	5	30	8	30		5	10	8	15	5	15
11	5	20	3	30	5	40		5	30	8	25	8	30		5	35	8	30	8	40
12	5	2	5	20	5	20		5	5	5	10	5	15		5	35	8	30	8	30
13	5	5	5	10	5	15		5	2	5	10	2	10		5	20	8	30	8	30
14	8	40	8	40	8	60		8	30	8	40	8	60		8	45	8	40	8	50
15	8	5	5	20	5	20		2	10	5	10	2	5		8	15	8	20	5	15
16	5	5	5	5	2	5		2	2	3	5	2	10		2	2	2	2	2	10
17	5	2	5	10	2	10		8	5	8	15	5	10		8	40	8	45	5	50
18	8	40	8	60	8	60		8	20	8	25	5	20		8	40	8	50	8	40
19	8	5	5	10	5	5		5	2	5	10	2	10		8	20	8	30	8	30
20	2	2	2	2	2	5		5	2	5	2	2	10		2	2	2	2	2	10
21	2	5	5	10	2	10		5	2	5	10	2	10		5	5	5	10	2	10
22	8	20	8	30	8	40		8	25	8	30	8	30		5	20	8	20	5	20
23	5	20	5	30	8	40		5	2	5	5	2	10		5	30	5	25	5	30
24	8	15	8	20	8	30		8	30	8	25	8	30		8	30	8	30	8	30
25	8	40	8	50	8	60		8	40	8	60	8	45		8	35	8	40	8	40
26	5	2	5	10	2	10		8	10	8	10	5	20		8	10	8	15	5	10
27	5	2	5	5	5	10		2	5	2	10	2	10		5	2	5	10	2	10
28	2	2	5	5	5	10		2	5	2	10	2	10		5	5	5	5	5	10
29	6	35	7	40	8	50		5	12	5	10	5	10		8	35	8	40	8	50
30	6	30	7	40	8	50		8	20	8	30	8	35		8	40	8	50	8	45
31	6	30	7	35	8	40		8	20	8	20	5	15		7	20	6	15	5	20
32	8	10	7	10	6	20		8	10	8	25	5	15		8	45	8	40	8	40
33	8	25	8	30	8	40		8	30	8	30	8	30		5	10	5	20	5	15
34	8	30	8	40	8	60		8	40	8	50	8	40		5	30	8	50	8	40
35	5	10	7	15	6	20		5	5	5	5	2	10		5	30	5	35	8	30
36	8	30	8	50	8	50		8	45	8	50	8	50		8	30	8	50	8	60
37	2	2	5	2	5	2		2	5	2	2	2	5		2	2	2	2	2	10
38	2	5	2	2	2	5		2	2	2	2	2	10		2	2	2	2	2	5
39	8	10	7	20	6	25		8	15	8	15	5	20		5	25	7	30	6	30
40	8	15	8	20	8	25		5	30	8	40	8	40		5	25	8	30	8	40
41	5	5	5	10	5	15		5	2	5	10	2	10		8	10	5	20	5	15
42	2	10	3	20	5	30		5	2	5	5	2	5		6	10	5	20	5	20
43	2	2	2	10	2	10		5	2	5	5	2	10		2	5	2	2	2	10
44	8	20	8	50	8	60		8	35	8	40	8	40		5	30	8	40	8	40
45	8	10	5	20	5	15		5	2	5	5	2	5		5	10	5	15	2	15
46	8	20	8	50	8	60		8	30	8	20	8	30		8	25	8	40	8	40
47	8	20	8	60	8	60		8	10	8	10	5	20		8	30	8	40	8	50
48	8	30	8	20	8	40		5	10	5	5	2	10		8	20	8	30	8	40
49	8	10	7	10	6	25		8	5	8	10	2	10		8	15	8	20	8	25
50	8	5	8	15	8	20		8	20	8	20	8	20		8	30	8	25	8	30
51	2	5	5	10	5	15		6	15	5	10	5	10		5	20	8	20	8	30
52	5	5	7	10	6	20		8	5	8	10	5	15		2	10	5	15	5	10
53	8	10	8	20	5	30		5	5	5	10	2	15		8	20	8	20	5	30
54	8	10	8	10	5	10		8	10	5	10	5	10		5	5	8	10	5	10
55	2	2	2	2	2	2		2	2	2	2	2	2		3	10	5	10	5	15
56	5	10	5	10	5	10		2	5	2	2	2	10		2	2	5	10	5	10
57	5	10	5	20	5	15		5	5	5	10	5	10		2	20	5	30	5	30
59	5	8	8	20	8	30		5	5	5	10	5	5		5	15	5	20	5	10
61	2	10	8	20	8	50		5	10	5	20	5	15		8	25	8	30	8	30
62	8	10	5	15	2	20		8	15	8	10	8	20		8	30	7	30	6	40
63	5	8	5	10	2	20		8	10	8	20	8	30		8	15	8	20	5	30
64	8	2	5	10	5	25		8	5	8	10	8	10		5	5	5	10	5	15
65	8	5	8	10	5	30		5	20	5	15	5	20		8	40	8	40	8	50
66	8	10	8	10	8	30		8	20	8	20	8	30		8	30	8	30	8	40
67	5	15	8	30	8	40		8	15	8	20	5	10		5	10	8	20	8	50
68	2	10	5	5	5	10		2	2	2	2	2	10		5	2	5	5	2	5
69	5	22	5	15	8	30		8	15	8	10	5	20		8	20	8	30	8	30
71	5	2	5	5	8	15		5	2	5	10	5	15		8	30	8	40	8	40
72	8	15	8	30	8	30		8	20	8	30	8	30		8	10	8	20	5	30
73	5	5	5	10	5	10		5	20	8	20	5	20		8	15	8	15	5	30
74	8	30	8	30	8	40		8	30	8	30	8	30		8	10	8	20	5	30
75	2	5	5	2	5	2		5	15	6	10	5	20		8	10	8	15	5	15
76	8	10	8	20	8	25		8	10	8	10	5	20		8	15	8	20	8	30
77	8	10	6	10	7	20		5	25	8	20	5	30		2	5	2	10	2	10
78	8	15	5	10	5	20		3	20	5	30	8	30		5	20	8	30	8	40
79	8	20	8	25	8	30		8	20	8	20	8	30		5	20	8	30	8	40
80	5	30	8	30	8	40		8	30	8	30	8	30		8	10	8	20	5	25
81	5	5	5	10	5	10		5	5	5	10	5	15		5	20	5	15	5	15
83	2	30	8	30	5	30		5	22	8	30	8	30		5	20	5	30	5	30
84	8	40	8	50	8	40		8	40	8	40	8	40		8	25	8	50	8	50
85	2	30	5	20	5	30		5	5	5	10	5	10		5	5	3	5	2	10
86	8	5	8	15	5	20		8	10	8	10	5	20		8	10	8	15	5	20
87	2	5	5	2	5	10		5	15	5	10	5	20		5	10	5	10	5	5
89	8	15	8	30	8	30		5	20	5	20	5	20		5	20	8	30	8	40
90	8	10	8	15	5	20		2	2	2	2	2	10		8	15	5	20	5	15
91	8	5	5	10	5	15		5	10	5	10	2	10		8	10	8	20	8	20
92	5	25	8	20	8	30		8	30	8	30	8	35		5	10	5	10	2	15
93	8	10	8	20	8	20		8	30	8	25	8	40		8	30	8	25	8	30
94	8	40	8	40	8	60		8	40	8	50	8	50		8	30	8	50	8	50
95	8	10	8	25	5	25		5	2	5	10	2	10		8	30	8	30	8	40
96	5	10	5	10	5	15		8	10	8	15	5	20		8	25	8	40	8	40
97	5	10	8	10	5	30		2	2	2	2	2	10		5	5	5	10	5	10
98	8	5	5	10	5	10		8	20	5	20	8	20		8	15	5	15	5	15
99	5	30	8	25	8	40		8	25	8	20	8	30		5	10	8	25	8	60
100	8	40	8	40	8	60		8	20	5	30	2	30		8	25	8	40	8	60
Dru	2	2	2	2	2	2		2	2	2	2	2	2		2	2	2	2	2	2
MA	8	50	8	60	8	60		8	50	8	60	8	60		8	50	8	60	8	60
