# Supplementary material for: Mapping a Large Number of QTL for Durable Resistance to Stripe Rust in Winter Wheat Druchamp Using SSR and SNP Markers
Source: PLoS One. 2015 May 13;10(5):e0126794. doi: 10.1371/journal.pone.0126794 (PMC4430513; doi:10.1371/journal.pone.0126794)
Supplement: S3 Dataset — Infection type and severity (%) of F8 lines derived from the Druchamp × Michigan Amber cross tested in Mount Vernon, WA 2005 (Table A in S3 Dataset), Pullman, WA 2006 (Table B in S3 Dataset), Mt. Vernon 2010 (Table C in S3 Dataset), Pullman 2010 (Table D in S3 Dataset), Mt. Vernon 2011 (Table E in S3 Dataset) and Pullman 2010 (Table F in S3 Dataset) under natural infection of Puccinia striiformis f. sp. tritici. (XLSX) [file pone.0126794.s003.xlsx]

## Sheet: Mt. Vernon 2005
Table A in S3 Dataset. Infection type (IT) and severity (%) on F8 lines of Drucham (Dru) x Michigan Amber
(MA) recorded at indicated dates and growth stages at Mt. Vernon, WA 2005
				2005-04-22		2005-05-25		2005-06-13
			2005	Stem elongation		Heading		Late milk
ENTRY	LINE ID	REP	Plot	IT	%	IT	%	IT	%
1	DMRIL-1	1	916	2	20	2	2	5	90
2	DMRIL-2	1	917	5	20	2,8	20	2	10
3	DMRIL-3	1	918	8	60	8	30	2	20
4	DMRIL-4	1	919	2	10	2	2	2	1
5	DMRIL-5	1	920	5	30	5	10	5	40
6	DMRIL-6	1	921	5	20	2	2	2	5
7	DMRIL-7	1	922	3	20	2	2	2	5
8	DMRIL-8	1	923	3	20	2	2	2	5
9	DMRIL-9	1	924	2	10	2	2	2	1
10	DMRIL-10	1	925	3	10	2	2	2	1
11	DMRIL-11	1	926	3	20	2	5	5	30
12	DMRIL-12	1	927	2	20	2	2	2	30
13	DMRIL-13	1	928	5	40	8	20	8	90
14	DMRIL-14	1	929	5	40	8	20	8	20
15	DMRIL-15	1	930	2	20	2	2	2	5
16	DMRIL-16	1	931	2	20	2	2	2	1
17	DMRIL-17	1	932	2	20	2	2	2	5
18	DMRIL-18	1	933	5	40	2	2	5	30
19	DMRIL-19	1	934	2	20	2	2	5	10
20	DMRIL-20	1	935	5	30	2	2	5	5
21	DMRIL-21	1	936	2	20	2	5	2	1
22	DMRIL-22	1	937	5	60	2	5	2	20
23	DMRIL-23	1	938	3	40	2	5	2	60
24	DMRIL-24	1	939	8	60	8	10	5	80
25	DMRIL-25	1	940	8	100	8	90	8	100
26	DMRIL-26	1	941	2	10	2	2	2	10
27	DMRIL-27	1	942	2	20	2	2	2	10
28	DMRIL-28	1	943	8	80	8	20	2	5
29	DMRIL-29	1	944	5	30	8	20	8	90
30	DMRIL-30	1	945	2	20	2	2	2	1
31	DMRIL-31	1	946	2	20	2	2	2	1
32	DMRIL-32	1	947	8	60	2	5	2	5
33	DMRIL-33	1	948	8	60	8	30	8	100
34	DMRIL-34	1	949	5	30	8	10	8	90
35	DMRIL-35	1	950	2	20	5	10	8	70
36	DMRIL-36	1	951	5	40	8	90	8	100
37	DMRIL-37	1	952	2	20	2	2	2	10
38	DMRIL-38	1	953	5	20	2	2	2	2
39	DMRIL-39	1	954	3	20	2	2	8	60
40	DMRIL-40	1	955	5	60	2	5	8	70
41	DMRIL-41	1	956	5	30	8	5	8	20
42	DMRIL-42	1	957	3	20	2	2	2	5
43	DMRIL-43	1	958	5	30	3	5	5	30
44	DMRIL-44	1	959	3	30	2	2	5	30
45	DMRIL-45	1	960	2	20	2	2	5	30
46	DMRIL-46	1	961	8	80	8	5	6	50
47	DMRIL-47	1	962	3	30	3	5	6	50
48	DMRIL-48	1	963	3	30	3	2	2	10
49	DMRIL-49	1	964	5	30	5	2	2	10
50	DMRIL-50	1	965	2	20	8	5	7	70
51	DMRIL-51	1	966	5	40	8	20	5	20
52	DMRIL-52	1	967	5	30	2	5	2	10
53	DMRIL-53	1	968	5	20	2	2	2	5
54	DMRIL-54	1	969	2	20	2	5	2	2
55	DMRIL-55	1	970	3	30	2	2	2	20
56	DMRIL-56	1	971	2	20	2	2	2	5
57	DMRIL-57	1	972	3	30	2	2	2	5
58	DMRIL-58	1	973	8	100	8	90	8	100
59	DMRIL-59	1	974	8	80	8	60	8	70
60	DMRIL-60	1	975	8	100	8	60	8	100
61	DMRIL-61	1	976	8	60	8	5	5	20
62	DMRIL-62	1	977	8	80	8	10	2	10
63	DMRIL-63	1	978	5	60	2	5	5	10
64	DMRIL-64	1	979	5	40	2	5	2	5
65	DMRIL-65	1	980	8	40	8	50	5,2	30
66	DMRIL-66	1	981	3	60	8	80	8	100
67	DMRIL-67	1	982	2	20	5	20	7	80
68	DMRIL-68	1	983	2	20	2	2	2	10
69	DMRIL-69	1	984	2	20	2	2	2	5
70	DMRIL-70	1	985	2	20	2	2	2	2
71	DMRIL-71	1	986	8	60	8	10	8	40
72	DMRIL-72	1	987	5	40	8	10	7	70
73	DMRIL-73	1	988	5	40	8	60	5	40
74	DMRIL-74	1	989	5	30	8	10	2	5
75	DMRIL-75	1	990	5	30	8	20	2	5
76	DMRIL-76	1	991	5	40	3	2	5	50
77	DMRIL-77	1	992	5	60	2	10	3	20
78	DMRIL-78	1	993	5	60	2	5	5	60
79	DMRIL-79	1	994	3	30	2	5	5	40
80	DMRIL-80	1	995	8	80	8	90	8	100
81	DMRIL-81	1	996	2	20	8	10	8	50
82	DMRIL-82	1	997	2	20	2	2	2	2
83	DMRIL-83	1	998	2	20	2,8	5	5	40
84	DMRIL-84	1	999	2	20	8	5	8	70
85	DMRIL-85	1	1000	3	40	8	5	5	40
86	DMRIL-86	1	1001	3	30	5,8	20	8	90
87	DMRIL-87	1	1002	5	40	2	2	2	2
88	DMRIL-88	1	1003	5	40	3	5	2	5
89	DMRIL-89	1	1004	3	30	5	10	8	80
90	DMRIL-90	1	1005	2	20	2	2	2	5
91	DMRIL-91	1	1006	2	20	2	2	2	5
92	DMRIL-92	1	1007	5	30	2	2	3	20
93	DMRIL-93	1	1008	5	40	5	1	8	50
94	DMRIL-94	1	1009	8	60	5	10	5	30
95	DMRIL-95	1	1010	8	40	8	70	8	100
96	DMRIL-96	1	1011	5	40	8	60	8	100
97	DMRIL-97	1	1012	3	30	3	5	2	2
98	DMRIL-98	1	1013	2	20	2	2	5	60
99	DMRIL-99	1	1014	3	40	3	2	8	10
100	DMRIL-100	1	1015	5	40	8	20	8	90
101	Dru	1	1016	2	20	2	2	2	5
102	MA	1	1017	8	60	8	100	8	100
1	DMRIL-1	2	1018	3	30	3	2	3	70
12	DMRIL-12	2	1019	3	30	2	2	2,8	10
34	DMRIL-34	2	1020	3	30	3	2	7	80
23	DMRIL-23	2	1021	3	20	2	2	2	10
36	DMRIL-36	2	1022	8	40	8	80	8	100
89	DMRIL-89	2	1023	5	40	8	15	5	70
70	DMRIL-70	2	1024	3	30	2	5	2	2
90	DMRIL-90	2	1025	2	30	2	2	2	2
72	DMRIL-72	2	1026	5	40	5	10	5	30
18	DMRIL-18	2	1027	5	40	2	2	5	30
88	DMRIL-88	2	1028	2	20	5	2	2	2
15	DMRIL-15	2	1029	2	20	2	2	2	2
48	DMRIL-48	2	1030	3	30	2	2	2	2
93	DMRIL-93	2	1031	5	40	5	2	5,8	30
5	DMRIL-5	2	1032	8	40	8	20	2	30
99	DMRIL-99	2	1033	8	60	8	40	8	100
49	DMRIL-49	2	1034	3	30	2	23	2	2
61	DMRIL-61	2	1035	8	60	5	10	5	40
100	DMRIL-100	2	1036	8	40	5	10	5	10
6	DMRIL-6	2	1037	3	30	5	2	2	5
55	DMRIL-55	2	1038	3	30	2	2	2	10
9	DMRIL-9	2	1039	2	30	2	2	2	2
58	DMRIL-58	2	1040	8	60	8	80	8	100
86	DMRIL-86	2	1041	5	40	8	30	8	100
101	Druchamp (B)	2	1042	2	20	2	2	2	2
85	DMRIL-85	2	1043	3	30	5	2	5	5
82	DMRIL-82	2	1044	3	30	2	2	2	2
42	DMRIL-42	2	1045	3	30	2	2	2	2
69	DMRIL-69	2	1046	3	30	2	2	2	5
78	DMRIL-78	2	1047	5	30	5	40	5	60
59	DMRIL-59	2	1048	8	60	8	50	5,8	40
29	DMRIL-29	2	1049	3	30	8	40	5	40
56	DMRIL-56	2	1050	3	30	2	2	5	20
50	DMRIL-50	2	1051	3	30	5	5	6	60
10	DMRIL-10	2	1052	2	30	2	2	2	2
96	DMRIL-96	2	1053	5	40	8	30	8	70
46	DMRIL-46	2	1054	8	60	5	10	5	50
16	DMRIL-16	2	1055	2	10	2	2	2	2
79	DMRIL-79	2	1056	2	20	2	2	2	5
45	DMRIL-45	2	1057	3	30	3	5	5	30
19	DMRIL-19	2	1058	2	30	3	2	2	10
81	DMRIL-81	2	1059	2	30	3	2	6	30
38	DMRIL-38	2	1060	2	30	2	2	2	2
3	DMRIL-3	2	1061	5	40	5	10	2	10
17	DMRIL-17	2	1062	2	20	2	2	2	2
62	DMRIL-62	2	1063	5	20	8	10	5	10
52	DMRIL-52	2	1064	3	30	2	2	2	5
63	DMRIL-63	2	1065	2	30	2	2	8	10
2	DMRIL-2	2	1066	3	20	2	2	2	10
21	DMRIL-21	2	1067	2	20	2	2	2	2
76	DMRIL-76	2	1068	8	60	8	2	5	30
33	DMRIL-33	2	1069	8	60	8	20	8	90
97	DMRIL-97	2	1070	2	20	2	2	2	5
71	DMRIL-71	2	1071	5	40	2	2	8	50
44	DMRIL-44	2	1072	5	40	2	2	3	10
75	DMRIL-75	2	1073	3	30	3	2	2	5
27	DMRIL-27	2	1074	2	20	2	2	2	10
67	DMRIL-67	2	1075	2	20	2	2	8	90
57	DMRIL-57	2	1076	3	30	2	2	2	2
4	DMRIL-4	2	1077	2	20	2	2	2	1
94	DMRIL-94	2	1078	8	60	8	20	5	30
91	DMRIL-91	2	1079	2	10	2	2	2	2
30	DMRIL-30	2	1080	2	20	2	2	2	2
11	DMRIL-11	2	1081	5	40	2	2	3	5
31	DMRIL-31	2	1082	2	20	2	2	2	1
92	DMRIL-92	2	1083	3	30	2	2	5	20
26	DMRIL-26	2	1084	2	20	2	2	2	2
37	DMRIL-37	2	1085	2	30	2	2	2	5
74	DMRIL-74	2	1086	2	30	3	2	2	5
83	DMRIL-83	2	1087	2	30	2	2	5,8	30
65	DMRIL-65	2	1088	8	60	8	40	5	40
68	DMRIL-68	2	1089	2	30	2	2	2	10
20	DMRIL-20	2	1090	3	30	2	2	2	5
80	DMRIL-80	2	1091	8	60	8	90	8	100
24	DMRIL-24	2	1092	8	40	8	60	8	90
43	DMRIL-43	2	1093	8	60	8	30	5	20
64	DMRIL-64	2	1094	8	40	2	2	2	5
102	MA	2	1095	8	100	8	90	8	100
35	DMRIL-35	2	1096	2	30	0,5	50	5	40
7	DMRIL-7	2	1097	3	30	2	2	2	5
98	DMRIL-98	2	1098	3	30	3	30	5	50
60	DMRIL-60	2	1099	8	100	8	60	8	100
77	DMRIL-77	2	1100	5	40	2	2	5	20
51	DMRIL-51	2	1101	5	40	2	2	5	10
84	DMRIL-84	2	1102	5	40	8	10	7	90
32	DMRIL-32	2	1103	8	80	2	2	2	5
40	DMRIL-40	2	1104	5	40	2	2	5	60
22	DMRIL-22	2	1105	5	40	5	2	2	20
41	DMRIL-41	2	1106	8	80	8	20	2	20
14	DMRIL-14	2	1107	8	100	5	30	2	20
53	DMRIL-53	2	1108	5	40	2	2	2	5
39	DMRIL-39	2	1109	5	60	8	80	8	100
25	DMRIL-25	2	1110	8	100	8	100	8	100
28	DMRIL-28	2	1111	8	80	2	2	2	5
73	DMRIL-73	2	1112	5	40	5	70	5	80
47	DMRIL-47	2	1113	5	40	2	2	5	50
66	DMRIL-66	2	1114	8	60	8	90	8	100
8	DMRIL-8	2	1115	3	30	2	2	2	2
13	DMRIL-13	2	1116	8	60	8	5	8	100
95	DMRIL-95	2	1117	8	80	8	90	8	100
54	DMRIL-54	2	1118	2	30	2	2	2	5
87	DMRIL-87	2	1119	5	40	2	2	2	2
	DMRIL-99	2	1534	2	20	3	5	8	1
1	DMRIL-1	3	1120	2	30	2	2	2	30
71	DMRIL-71	3	1121	8	40	8	20	8	10
49	DMRIL-49	3	1122	2	30	3	2	2	5
94	DMRIL-94	3	1123	8	60	8	50	5	30
39	DMRIL-39	3	1124	2	30	8	30	5	60
86	DMRIL-86	3	1125	5	40	8	40	7	70
74	DMRIL-74	3	1126	5	30	2	2	2	5
90	DMRIL-90	3	1127	2	30	2	2	2	2
87	DMRIL-87	3	1128	3	30	2	2	2	2
4	DMRIL-4	3	1129	2	20	2	2	2	1
77	DMRIL-77	3	1130	8	40	2	5	5	20
13	DMRIL-13	3	1131	8	60	8	30	8	80
79	DMRIL-79	3	1132	2	30	2	2	2	10
9	DMRIL-9	3	1133	2	30	2	2	2	1
43	DMRIL-43	3	1134	8	40	8	10	2	10
51	DMRIL-51	3	1135	5	40	8	20	5	5
41	DMRIL-41	3	1136	8	60	8	20	3	5
83	DMRIL-83	3	1137	3	20	8	50	3	40
46	DMRIL-46	3	1138	8	60	8	5	5	50
75	DMRIL-75	3	1139	3	30	2	2	2	5
15	DMRIL-15	3	1140	3	30	2	2	2	1
36	DMRIL-36	3	1141	8	40	8	60	8	100
21	DMRIL-21	3	1142	3	30	2	2	2	1
34	DMRIL-34	3	1143	5	40	5	5	7	80
85	DMRIL-85	3	1144	3	30	2,8	5	5	10
5	DMRIL-5	3	1145	5	40	2	2	2	20
57	DMRIL-57	3	1146	3	30	2	2	2	5
30	DMRIL-30	3	1147	2	20	2	2	2	1
99	DMRIL-99	3	1148	5	30	2	2	2	5
81	DMRIL-81	3	1149	2	30	2	2	8	50
69	DMRIL-69	3	1150	3	30	2	2	2	5
24	DMRIL-24	3	1151	5	40	8	20	5	70
19	DMRIL-19	3	1152	2	20	2	2	2	5
53	DMRIL-53	3	1153	2	30	2	2	2	5
29	DMRIL-29	3	1154	5	40	8	30	7	80
67	DMRIL-67	3	1155	3	30	5	5	5	80
28	DMRIL-28	3	1156	5	30	2	2	2	2
100	DMRIL-100	3	1157	8	60	8	30	8	100
3	DMRIL-3	3	1158	8	60	5	5	2	20
11	DMRIL-11	3	1159	5	80	5	2	5	10
80	DMRIL-80	3	1160	8	60	8	80	8	100
54	DMRIL-54	3	1161	2	20	8	10	2	5
38	DMRIL-38	3	1162	2	20	2	2	2	1
62	DMRIL-62	3	1163	8	40	8	20	2	10
78	DMRIL-78	3	1164	8	40	8	2	8	50
91	DMRIL-91	3	1165	2	20	2	2	2	5
93	DMRIL-93	3	1166	3	30	2	2	2	20
60	DMRIL-60	3	1167	8	80	8	30	8	90
12	DMRIL-12	3	1168	2	10	2	2	2	5
72	DMRIL-72	3	1169	3	30	5	50	5	50
8	DMRIL-8	3	1170	2	20	2	2	7	40
18	DMRIL-18	3	1171	3	20	2	2	5	20
95	DMRIL-95	3	1172	5	40	8	60	8	100
42	DMRIL-42	3	1173	5	40	5	5	2,5	5
47	DMRIL-47	3	1174	2	20	2	2	5	60
84	DMRIL-84	3	1175	2	20	8	10	7	60
56	DMRIL-56	3	1176	2	20	2	2	5	10
23	DMRIL-23	3	1177	2	20	2	2	3	30
68	DMRIL-68	3	1178	2	20	2	2	2	5
59	DMRIL-59	3	1179	5	40	8	30	8	30
102	MA	3	1180	8	100	8	100	8	100
73	DMRIL-73	3	1181	3	30	8	40	5	50
2	DMRIL-2	3	1182	2	20	2	2	2	5
10	DMRIL-10	3	1183	2	20	2	2	2	2
20	DMRIL-20	3	1184	2	20	2	2	2	2
6	DMRIL-6	3	1185	2	20	2	2	2	2
70	DMRIL-70	3	1186	2	20	2	2	2	5
50	DMRIL-50	3	1187	2	20	5	10	7	60
40	DMRIL-40	3	1188	2	20	8	40	7	70
88	DMRIL-88	3	1189	2	20	2	2	2	5
33	DMRIL-33	3	1190	5	30	8	40	8	100
31	DMRIL-31	3	1191	2	20	2	2	2	1
17	DMRIL-17	3	1192	2	20	2	2	2	5
48	DMRIL-48	3	1193	2	20	2	2	2	2
16	DMRIL-16	3	1194	3	30	2	2	2	2
63	DMRIL-63	3	1195	2	20	2	2	8	2
66	DMRIL-66	3	1196	8	50	8	80	8	100
89	DMRIL-89	3	1197	5	40	8	30	8	80
82	DMRIL-82	3	1198	2	30	2	2	2	2
14	DMRIL-14	3	1199	8	60	8	30	2	10
7	DMRIL-7	3	1200	3	30	2	2	2	5
98	DMRIL-98	3	1201	2	20	2	2	5	80
55	DMRIL-55	3	1202	3	30	2	2	2	5
96	DMRIL-96	3	1203	3	30	8	30	7	80
65	DMRIL-65	3	1204	8	60	8	40	5	70
97	DMRIL-97	3	1205	2	20	2	2	2	2
25	DMRIL-25	3	1206	8	100	8	100	8	100
44	DMRIL-44	3	1207	8	60	8	20	5	30
64	DMRIL-64	3	1208	3	30	2	2	2	5
27	DMRIL-27	3	1209	2	20	2	2	2	5
26	DMRIL-26	3	1210	2	20	2	2	2	2
45	DMRIL-45	3	1211	3	30	2	2	5	30
35	DMRIL-35	3	1212	3	30	2	2	5	60
37	DMRIL-37	3	1213	3	30	2	2	2	5
76	DMRIL-76	3	1214	3	30	2	5	5	30
61	DMRIL-61	3	1215	8	60	8	20	5	30
101	Dru	3	1216	2	20	2	2	2	2
58	DMRIL-58	3	1217	8	80	8	90	8	100
92	DMRIL-92	3	1218	5	30	8	5	5	20
52	DMRIL-52	3	1219	3	30	2	2	2	5
32	DMRIL-32	3	1220	8	80	2,8	30	2	10
22	DMRIL-22	3	1221	8	40	8	2	3	20

## Sheet: PULLMAN 2006
Table B in S3 Dataset. Infection type (IT) and severity (%) on F8 lines of Drucham (Dru) x Michigan Amber
(MA) recorded at indicated dates and growth stages at Pullman, WA 2006
			6/19		6/29		7/11
		2006	Heading		Milk		Soft dough
Line ID	Rep	Plot	IT	%	IT	%	IT	%
DM-1	Rep: 1	1087	2	2	5	5	5	60
DM-2	Rep: 1	1088	2	2	8	10	2,5	10
DM-3	Rep: 1	1089	8	2	8	15	5	20
DM-4	Rep: 1	1090	2	5	2,8	10	2	5
DM-5	Rep: 1	1091	2	2	8	20	5	40
DM-6	Rep: 1	1092	8	2	8	5	2	10
DM-7	Rep: 1	1093	2	5	8	10	5	20
DM-8	Rep: 1	1094	8	2	8	20	5	10
DM-9	Rep: 1	1095	2,8	2	8	5	2	5
DM-10	Rep: 1	1096	2	2	8	5	2	10
DM-11	Rep: 1	1097	8	5	8	20	5	70
DM-12	Rep: 1	1098	8	5	8	20	5	70
DM-13	Rep: 1	1099	8	2	8	20	8	40
DM-14	Rep: 1	1100	8	10	8	70	8	100
DM-15	Rep: 1	1104	2	5	8	10	5	70
DM-16	Rep: 1	1105	5	10	5	20	2	30
DM-17	Rep: 1	1106	8	5	8	15	5	70
DM-18	Rep: 1	1107	8	20	8	40	8	980
DM-19	Rep: 1	1108	8	5	8	30		100
DM-20	Rep: 1	1109	2	5	8	20	2	20
DM-21	Rep: 1	1110	3	10	8	10	5	70
DM-22	Rep: 1	1111	8	2	8	50	8	100
DM-23	Rep: 1	1112	8	20	8	40	5	80
DM-24	Rep: 1	1113	8	70	8	90	8	100
DM-25	Rep: 1	1114	8	80	8	100	8	100
DM-26	Rep: 1	1115	2	2	2	2	2	5
DM-27	Rep: 1	1116	3	10	5	15	5	30
DM-28	Rep: 1	1117	5	40	3	10	2	20
DM-29	Rep: 1	1118	5	60	8	100
DM-30	Rep: 1	1119	2	10	8	5	5	30
DM-31	Rep: 1	1120	3	10	8	5	5	90
DM-32	Rep: 1	1124	5	30	8	20	8	100
DM-33	Rep: 1	1125	8	30	8	30	8	100
DM-34	Rep: 1	1126	5	30	8	50	8	100
DM-35	Rep: 1	1127	3	10	8	20	5	80
DM-36	Rep: 1	1128	8	50	8	100	8	100
DM-37	Rep: 1	1129	3	10	3	30	5	500
DM-38	Rep: 1	1130	2	10	5	20	2	30
DM-39	Rep: 1	1131	5	20	5	60		100
DM-40	Rep: 1	1132	3	10	5	10	5	70
DM-41	Rep: 1	1133	8	10	8	2	2	10
DM-42	Rep: 1	1134	5	5	8	5	5	400
DM-43	Rep: 1	1135	8	20	5	40	8	90
DM-44	Rep: 1	1136	5	5	5	20	5	60
DM-45	Rep: 1	1137	5	20	5	70	8	100
DM-46	Rep: 1	1138	5	20	8	70	8	100
DM-47	Rep: 1	1139	8	20	8	70	8	100
DM-48	Rep: 1	1140	8	20	8	50	8	100
DM-49	Rep: 1	1144	8	50	8	80	8	100
DM-50	Rep: 1	1145	8	10	8	20	8	80
DM-51	Rep: 1	1146	8	20	5	40	5	60
DM-52	Rep: 1	1147	8	5	5	40	5	90
DM-53	Rep: 1	1148	8	5	3	20	5	30
DM-54	Rep: 1	1149	2	10	2	2	2	2
DM-55	Rep: 1	1150	8	10	8	80	8	90
DM-56	Rep: 1	1151	7	20	5	20	5	90
DM-57	Rep: 1	1152	2	5	8	10	8	60
DM-58	Rep: 1	1153	6	60	8	90	5	80
DM-59	Rep: 1	1154	5	20	8	90	8	100
DM-60	Rep: 1	1155	8	40	8	100	8	100
DM-61	Rep: 1	1156	5	30	8	100	8	100
DM-62	Rep: 1	1157	5	10	8	10	8	70
DM-63	Rep: 1	1158	8	10	8	40	5	60
DM-64	Rep: 1	1159	5	10	3	5	2	20
DM-65	Rep: 1	1160	8	30	8	70	8	100
DM-66	Rep: 1	1164	8	10	8	30	8	100
DM-67	Rep: 1	1165	8	10	8	40	8	80
DM-68	Rep: 1	1166	2	10	5	10	5	30
DM-69	Rep: 1	1167	5	5	8	30	5	50
DM-70	Rep: 1	1168	8	2	3	5	5	30
DM-71	Rep: 1	1169	8	5	8	50	5	70
DM-72	Rep: 1	1170	5	10	5	60	8	100
DM-73	Rep: 1	1171	8	30	8	90	8	100
DM-74	Rep: 1	1172	2	5	2	5	2	10
DM-75	Rep: 1	1173	2	2	8	5	5	10
DM-76	Rep: 1	1174	3	5	5	5	2	20
DM-77	Rep: 1	1175	8	30	5	20	5	50
DM-78	Rep: 1	1176	8	5	8	20	8	90
DM-79	Rep: 1	1177	8	10	8	40	8	90
DM-80	Rep: 1	1178	8	80	8	100	8	100
DM-81	Rep: 1	1179	5	20	8	40	5	90
DM-82	Rep: 1	1180	2	10	8	5	5	30
DM-83	Rep: 1	1184	5	30	8	90	8	100
DM-84	Rep: 1	1185	8	10	8	80	8	100
DM-85	Rep: 1	1186	5	10	8	70	8	100
DM-86	Rep: 1	1187	8	10	8	10	8	80
DM-87	Rep: 1	1188	2,8	5	2	2	5	30
DM-88	Rep: 1	1189	2	5	8	5	2	30
DM-89	Rep: 1	1190	8	20	8	60	5	40
DM-90	Rep: 1	1191	2	2	8	5	5	100
DM-91	Rep: 1	1192	2	5	3	5	2	10
DM-92	Rep: 1	1193	6	40	8	90	2	20
DM-93	Rep: 1	1194	8	70	8	100	8	100
DM-94	Rep: 1	1195	8	20	8	100	8	100
DM-95	Rep: 1	1196	5	40	8	100	8	100
DM-96	Rep: 1	1197	8	90	8	100	8	100
DM-97	Rep: 1	1198	8	5	8	40	8	100
DM-98	Rep: 1	1199	2	5	8	10	2	30
DM-99	Rep: 1	1200	8	10	8	30	8	100
DM-100	Rep: 1	1204	8	80	8	100	8	100
Dru	Rep: 1	1205	2	10	2	2	2	2
MA (B)	Rep: 1	1206	8	100	8	100	8	100
Dru	Female	1102	2	2	2	2	2	5
MA	Male	1103	8	80	8	100
Dru	Female	1122	2	2	2,8	2	2	5
MA	Male	1123	8	90	8	100	8	100
Dru	Female	1142	2	10	2,8	2	2	5
MA	Male	1143	8	90	8	100	8	100
Dru	Female	1162	2	2	2	2	2	5
MA	Male	1163	8	90	8	100	8	100
Dru	Female	1182	2	2	2	2	2	5
MA	Male	1183	8	90	8	100	8	100
Dru	Female	1202	2	5	2	2	2	5
MA	Male	1203	8	90	8	100	8	100
DM-91	Rep: 2	1208	2	2	5	5	2	10
DM-30	Rep: 2	1209	2,8	2	8	10	2	20
DM-62	Rep: 2	1210	8	5	8	20	2	30
DM-64	Rep: 2	1211	5	5	5	10	2	10
DM-88	Rep: 2	1212	5	10	5	10	2	10
DM-92	Rep: 2	1213	5	40	5	80	5	100
DM-10	Rep: 2	1214	2	10	5	30	5	80
DM-84	Rep: 2	1215	8	30	8	80	8	100
DM-27	Rep: 2	1217	2	5	5	20	2	30
DM-1	Rep: 2	1218	3	10	5	40	5	90
DM-81	Rep: 2	1219	5	20	8	30	5	70
DM-40	Rep: 2	1220	8	20	8	15	8	100
DM-16	Rep: 2	1224	3	10	8	20	2	20
DM-90	Rep: 2	1225	2	10	8	10	2	10
DM-83	Rep: 2	1226	5	10	8	80	8	100
DM-25	Rep: 2	1227	8	60	8	100	8	100
DM-75	Rep: 2	1228	3	2	8	10	5	30
DM-17	Rep: 2	1229	3	10	8	15	5	70
DM-31	Rep: 2	1230	2	2	8	5	2	30
DM-58	Rep: 2	1231	8	40	8	70	8	100
DM-66	Rep: 2	1232	8	10	8	30	8	100
DM-73	Rep: 2	1233	5	20	8	70	8	100
DM-5	Rep: 2	1234	8	10	8	30	5	80
DM-12	Rep: 2	1235	8	10	8	20	5	80
DM-46	Rep: 2	1236	5	10	8	50	5	70
DM-95	Rep: 2	1237	8	10	8	70	8	100
DM-99	Rep: 2	1238	8	5	8	15	8	100
DM-19	Rep: 2	1239	3	5	8	10	5	80
DM-26	Rep: 2	1240	2	2	2	2	2	10
DM-51	Rep: 2	1244	8	20	8	20	5	40
DM-13	Rep: 2	1245	8	5	8	20	8	100
DM-69	Rep: 2	1246	5	5	8	20	5	50
DM-89	Rep: 2	1247	8	5	8	20	5	40
DM-96	Rep: 2	1248	8	50	8	90	8	100
DM-22	Rep: 2	1249	2	5	5	5	5	30
DM-80	Rep: 2	1250	8	30	8	80	8	100
DM-72	Rep: 2	1251	5	5	5	40	8	100
DM-59	Rep: 2	1252	8	5	8	50	8	100
DM-68	Rep: 2	1253	2	5	5	10	2	40
DM-82	Rep: 2	1254	2	2	5	10	2	30
DM-4	Rep: 2	1255	2	2	8	2	2,8	10
DM-35	Rep: 2	1256	8	5	8	20	5	40
DM-78	Rep: 2	1257	8	10	8	20	8	80
DM-15	Rep: 2	1258	8	10	8	10	2	20
DM-45	Rep: 2	1259	2	2	5	20	5	100
DM-86	Rep: 2	1260	5	5	8	5	5	100
DM-63	Rep: 2	1264	8	10	8	30	8	90
DM-20	Rep: 2	1265	2	2	2	2	2	5
DM-100	Rep: 2	1266	8	20	8	80	8	100
DM-8	Rep: 2	1267	8	5	8	20	5	20
DM-42	Rep: 2	1268	2,8	5	8	10	5	30
DM-70	Rep: 2	1269	8	2	8	5	2	20
DM-57	Rep: 2	1270	3	5	8	5	5	30
DM-24	Rep: 2	1271	8	10	8	40	8	100
DM-56	Rep: 2	1272	8	5	8	20	8	90
DM-47	Rep: 2	1273	8	10	8	20	5	40
DM-14	Rep: 2	1275	8	20	8	70	8	100
DM-67	Rep: 2	1276	3	5	8	30	8	100
DM-49	Rep: 2	1277	8	10	8	10	5	20
DM-21	Rep: 2	1278	3	5	2	2	2	5
DM-54	Rep: 2	1279	8	5	8	5	2	5
DM-52	Rep: 2	1280	5	20	5	20	5	100
DM-9	Rep: 2	1284	8	2	8	10	5	20
DM-38	Rep: 2	1285	2,8	5	8	10	2	5
DM-79	Rep: 2	1286	8	5	8	10	2	30
DM-53	Rep: 2	1287	8	10	8	20	5	70
DM-37	Rep: 2	1288	8	5	8	40	5	40
DM-33	Rep: 2	1289	8	10	8	30	5	70
DM-11	Rep: 2	1290	8	5	8	20	5	80
DM-98	Rep: 2	1291	2	2	2	2	5	50
DM-6	Rep: 2	1292	2	5	8	2	2	10
DM-32	Rep: 2	1293	5	10	8	30	5	40
DM-41	Rep: 2	1294	2	2	8	5	2	20
DM-36	Rep: 2	1295	8	30	8	80	8	100
DM-71	Rep: 2	1296	8	10	8	30	8	90
DM-60	Rep: 2	1297	8	30	8	80	8	100
DM-7	Rep: 2	1298	8	10	8	5	5	60
DM-2	Rep: 2	1299	8	10	8	40	5	40
DM-44	Rep: 2	1300	5	10	5	20	5	30
DM-23	Rep: 2	1304	3	10	8	10	5	30
DM-94	Rep: 2	1305	5	10	8	70	8	100
DM-18	Rep: 2	1306	8	5	8	30	5	70
DM-85	Rep: 2	1307	8	10	8	30	5	70
DM-55	Rep: 2	1308	2	20	5	60	5	100
DM-48	Rep: 2	1309	8	5	8	20	5	30
DM-3	Rep: 2	1310	8	5	8	40	5	40
DM-74	Rep: 2	1311	8	5	8	2	5	10
DM-50	Rep: 2	1312	8	5	8	20	5	30
DM-34	Rep: 2	1313	8	10	8	60	8	90
DM-97	Rep: 2	1314	2	5	5	5	5	10
DM-77	Rep: 2	1315	8	10	5	60	8	80
DM-43	Rep: 2	1316	5	20	5	40	5	90
DM-87	Rep: 2	1317	2	2	3	10	2	30
DM-29	Rep: 2	1318	8	60	8	100	8	100
DM-93	Rep: 2	1319	8	20	8	90	8	100
DM-28	Rep: 2	1320	8	10	8	10	5	80
DM-39	Rep: 2	1324	5	20	5	40	5	100
DM-76	Rep: 2	1325	5	10	5	20	2	30
DM-61	Rep: 2	1326	5	10	8	90	8	100
DM-65	Rep: 2	1327	8	5	5	60	5	70
Dru	Rep: 2	1274	8	20	8	30	2	10
MA	Rep: 2	1216	8	100	8	100	8	100
Dru	Female	1222	2	2	2,5	2	2	5
MA	Male	1223	8	90	8	100	8	100
Dru	Female	1242	3	5	2	2	2	5
MA	Male	1243	8	90	8	100	8	100
Dru	Female	1262	2	10	2	2	2	10
MA	Male	1263	8	50	8	100	8	100
Dru	Female	1282	2	2	2	2	2	5
MA	Male	1283	8	80	8	100	8	100
Dru	Female	1302	2	2	8	2	2	5
MA	Male	1303	8	90	8	100	8	100
Dru	Female	1322	2	2	2	2	2	5
MA	Male	1323	8	90	8	100	8	100
DM-33	Rep: 3	1329	8	20	8	60	8	100
DM-14	Rep: 3	1330	8	20	8	90	8	100
DM-83	Rep: 3	1331	8	10	8	80	8	100
DM-51	Rep: 3	1332	8	10	8	20	5	40
DM-13	Rep: 3	1333	8	10	8	20	5	60
DM-11	Rep: 3	1334	8	10	8	20	5	40
DM-54	Rep: 3	1335	2	5	5	10	2	20
DM-38	Rep: 3	1336	2	5	5	20	2	30
DM-91	Rep: 3	1337	2	5	5	5	2	20
DM-79	Rep: 3	1338	8	5	8	10	5	50
DM-23	Rep: 3	1339	2	10	5	30	5	70
DM-34	Rep: 3	1340	5	20	8	50	8	100
DM-43	Rep: 3	1344	5	50	8	50	8	90
DM-81	Rep: 3	1345	5	10	8	30	8	90
DM-18	Rep: 3	1346	5	10	8	60	8	100
DM-60	Rep: 3	1347	8	20	8	90	8	100
DM-30	Rep: 3	1348	2	2	2	2	2	10
DM-100	Rep: 3	1349	8	90	8	100	8	100
DM-98	Rep: 3	1350	2	5	8	5	8	90
DM-87	Rep: 3	1351	8	5	5	5	2	30
DM-58	Rep: 3	1352	8	30	8	90	8	100
DM-53	Rep: 3	1353	8	30	8	60	5	50
DM-31	Rep: 3	1354	8	5	8	10	2	10
DM-25	Rep: 3	1355	8	30	8	100	8	100
DM-72	Rep: 3	1356	5	20	5	70	8	100
DM-12	Rep: 3	1357	8	20	5	70	8	100
DM-46	Rep: 3	1358	8	20	8	90	8	100
DM-57	Rep: 3	1359	5	10	8	20	5	70
DM-27	Rep: 3	1360	2	5	8	5	2	30
DM-76	Rep: 3	1364	2	5	5	10	2	40
DM-48	Rep: 3	1365	8	5	8	20	8	70
DM-20	Rep: 3	1366	8	5	2,8	5	2	20
DM-80	Rep: 3	1367	8	50	8	90	8	100
DM-5	Rep: 3	1368	8	30	5	60	5	60
DM-42	Rep: 3	1369	8	10	8	10	5	30
DM-15	Rep: 3	1370	8	5	8	5	2	20
DM-93	Rep: 3	1371	8	40	8	70	8	100
DM-99	Rep: 3	1372	2	10	8	30	8	100
DM-10	Rep: 3	1374	5	10	8	20	2	10
DM-96	Rep: 3	1375	8	80	8	100	8	100
DM-1	Rep: 3	1376	3	5	5	20	5	80
DM-49	Rep: 3	1377	8	20	8	80	8	100
DM-94	Rep: 3	1378	5	30	5	80	8	100
DM-89	Rep: 3	1379	8	20	8	40	8	90
DM-3	Rep: 3	1380	5	10	8	30	5	60
DM-64	Rep: 3	1384	2	5	5	10	2	10
DM-78	Rep: 3	1385	5	10	8	30	8	90
DM-24	Rep: 3	1386	8	10	8	80	8	100
DM-28	Rep: 3	1387	8	10	8	30	5	50
DM-44	Rep: 3	1388	5	5	8	20	5	50
DM-16	Rep: 3	1389	5	10	8	30	2	30
DM-22	Rep: 3	1390	2	2	8	10	5	50
DM-37	Rep: 3	1391	5	5	5	60	5	80
DM-77	Rep: 3	1392	5	20	5	70	5	90
DM-59	Rep: 3	1393	8	10	8	80	8	100
DM-19	Rep: 3	1394	3	5	5	50	5	60
DM-7	Rep: 3	1395	5	10	8	40	5	40
DM-29	Rep: 3	1396	8	40	8	90	8	100
DM-8	Rep: 3	1397	5	20	8	80	8	100
DM-36	Rep: 3	1398	8	80	8	100	8	100
DM-17	Rep: 3	1399	3	5	5	40	5	70
DM-69	Rep: 3	1400	5	10	5	40	5	80
DM-21	Rep: 3	1404	2	5	8	10	2	20
DM-52	Rep: 3	1405	2	10	5	50	5	50
DM-90	Rep: 3	1406	5	5	8	5	2	10
DM-61	Rep: 3	1407	8	50	8	90	8	90
DM-73	Rep: 3	1408	8	20	8	80	8	100
DM-6	Rep: 3	1409	2	10	8	20	2	20
DM-41	Rep: 3	1410	8	10	8	20	2	20
DM-55	Rep: 3	1411	2	20	5,8	40	5	50
DM-67	Rep: 3	1412	5	20	8	50	8	90
DM-75	Rep: 3	1413	2	2	8	5	2	10
DM-4	Rep: 3	1414	2	2	2,8	2	2	20
DM-92	Rep: 3	1415	5	30	8	80	8	100
DM-45	Rep: 3	1416	5	30	8	70	8	100
DM-32	Rep: 3	1417	8	10	8	10	8	50
DM-26	Rep: 3	1418	2	2	2	2	2	5
DM-56	Rep: 3	1419	5	10	8	60	8	70
DM-66	Rep: 3	1420	8	10	8	70	8	100
DM-39	Rep: 3	1424	2	20	5	40	5	80
DM-35	Rep: 3	1425	8	5	8	20	8	70
DM-2	Rep: 3	1426	8	5	8	30	5	50
DM-85	Rep: 3	1427	8	5	8	40	8	50
DM-63	Rep: 3	1428	8	30	8	80	8	100
DM-84	Rep: 3	1429	8	20	8	60	8	100
DM-65	Rep: 3	1430	8	10	8	30	8	90
DM-62	Rep: 3	1431	8	10	8	40	8	60
DM-74	Rep: 3	1432	8	10	8	30	5	30
DM-86	Rep: 3	1433	2	5	8	20	5	50
DM-68	Rep: 3	1434	2	5	8	10	2	30
DM-71	Rep: 3	1435	8	10	8	50	8	70
DM-70	Rep: 3	1436	2	5	8	5	2	40
DM-50	Rep: 3	1438	2	10	8	5	2	5
DM-82	Rep: 3	1439	2	10	8	20	2	5
DM-97	Rep: 3	1440	2	2	8	2	2	5
DM-88	Rep: 3	1444	2	10	5	5	2	30
DM-95	Rep: 3	1445	8	10	8	40	8	100
DM-47	Rep: 3	1446	8	10	8	40	8	100
DM-9	Rep: 3	1447	8	2	2	2	2	10
DM-40	Rep: 3	1448	8	2	8	20	5	30
Dru	Rep: 3	1437	2,8	30	2,8	2	2	5
MA	Rep: 3	1373	8	100	8	100	8	100
Dru	Female	1342	2	2	2	2	2	5
MA	Male	1343	8	100	8	100	8	100
Dru	Female	1362	2	2	2	2	2	5
MA	Male	1363	8	90	8	100	8	100
Dru	Female	1382	2	10	2	2	2	5
MA	Male	1383	8	90	8	100	8	100
Dru	Female	1402	2	2	2	2	2	5
MA	Male	1403	8	90	8	100	8	100
Dru	Female	1422	2	2	2	2	2	5
MA	Male	1423	8	80	8	100	8	100
Dru	Female	1442	2,8	10	2	2	2	5

## Sheet: Mt. Vernon 2010
Table C in S3 Dataset. Infection type (IT) and severity (%) on F8 lines of Drucham (Dru) x Michigan Amber
(MA) recorded at indicated dates and growth stages at Mt. Vernon, WA 2010
			4/14		5/25		6/14
		2010	Stem elong.		Heading		Late milk
Line ID	Rep	PLOT	IT	%	IT	%	IT	%
DMRIL-1	1	2	3	10	3	10	3	25
DMRIL-2	1	3	5	25	5	40	2	15
DMRIL-3	1	4	8	60	8	50	3	30
DMRIL-4	1	5	3	15	3	10	2	5
DMRIL-5	1	6	5	25	5	50	4	50
DMRIL-6	1	7	3	20	5	30	2	10
DMRIL-7	1	8	5	20	5	20	7	25
DMRIL-8	1	9	3	15	5	30	4	20
DMRIL-9	1	10	3	15	5	20	4	15
DMRIL-10	1	11	3	25	4	10	2	5
DMRIL-11	1	12	3	20	6	40	7	40
DMRIL-12	1	13	3	25	3	40	3	5
DMRIL-13	1	14	8	60	8	80	8	60
DMRIL-14	1	15	8	60	8	60	8	60
DMRIL-15	1	16	5	30	3	20	2	15
DMRIL-16	1	17	3	25	3	10	2	15
DMRIL-17	1	18	5	25	3	15	7	40
DMRIL-18	1	19	5	25	8	30	8	80
DMRIL-19	1	20	3	15	5	20	8	60
DMRIL-20	1	22	2	15	4	10	7	30
DMRIL-21	1	23	3	15	3	10	7	40
DMRIL-22	1	24	8	60	6	40	7	50
DMRIL-23	1	25	3	20	4	20	7	50
DMRIL-24	1	26	8	60	8	25	8	80
DMRIL-25	1	27	8	60	8	80	8	90
DMRIL-26	1	28	2	10	4	20	7	40
DMRIL-27	1	29	2	15	5	20	4	30
DMRIL-28	1	30	5	40	4	20	3	30
DMRIL-29	1	31	5	40	4	10	8	80
DMRIL-30	1	32	3	15	7	30	4	40
DMRIL-31	1	33	2	10	6	30	3	20
DMRIL-32	1	34	3	25	5	50	7	40
DMRIL-33	1	35	8	60	5	40	8	60
DMRIL-34	1	36	5	30	5	50	8	60
DMRIL-35	1	37	3	25	5	50	8	80
DMRIL-36	1	38	5	40	5	60	8	90
DMRIL-37	1	39	2	10	3	10	7	30
DMRIL-38	1	40	3	20	3	15	2	10
DMRIL-39	1	42	5	40	4	10	8	80
DMRIL-40	1	43	5	40	6	50	8	90
DMRIL-41	1	44	8	60	7	50	7	60
DMRIL-42	1	45	3	20	6	55	3	20
DMRIL-43	1	46	8	60	4	25	4	30
DMRIL-44	1	47	5	40	5	45	4	30
DMRIL-45	1	48	3	25	4	45	8	50
DMRIL-46	1	49	8	60	4	30	8	50
DMRIL-47	1	50	3	25	5	55	8	80
DMRIL-48	1	51	3	20	5	25	8	60
DMRIL-49	1	52	3	20	6	25	8	60
DMRIL-50	1	53	3	20	6	25	8	80
DMRIL-51	1	54	5	30	5	45	8	80
DMRIL-52	1	55	3	15	4	15	8	60
DMRIL-53	1	56	3	15	5	25	8	80
DMRIL-54	1	57	3	15	5	25	4	30
DMRIL-55	1	58	3	30	4	30	3	20
DMRIL-56	1	59	3	30	5	55	4	50
DMRIL-57	1	60	2;8	30	7	65	7	40
DMRIL-58	1	62	8	60	8	80	8	90
DMRIL-59	1	63	8	60	6	65	8	80
DMRIL-60	1	64	8	60	6	30	8	90
DMRIL-61	1	65	5	35	4	25	7	50
DMRIL-62	1	66	8	50	7	45	7	50
DMRIL-63	1	67	3	25	7	25	8	50
DMRIL-64	1	68	2	15	4	35	7	40
DMRIL-65	1	69	8	50	5,8	70	8	80
DMRIL-66	1	70	8	60	7	65	8	90
DMRIL-67	1	71	3	15	6	35	8	80
DMRIL-68	1	72	2	15	2	25	7	60
DMRIL-69	1	73	3	20	4,2	10	4	30
DMRIL-70	1	74	5	35	5	20	3	20
DMRIL-71	1	75	8	60	8	65	8	80
DMRIL-72	1	76	3	20	5	35	7	60
DMRIL-73	1	77	5	40	5	30	8	80
DMRIL-74	1	78	3	25	4	25	2	10
DMRIL-75	1	79	3	20	5	35	2	20
DMRIL-76	1	80	5	40	4	45	7	30
DMRIL-77	1	82	5	35	6	50	8	80
DMRIL-78	1	83	5	35	5	60	8	80
DMRIL-79	1	84	3	20	4	45	8	80
DMRIL-80	1	85	8	60	8	60	8	80
DMRIL-81	1	86	3	30	5	45	8	80
DMRIL-82	1	87	5	30	5	35	3	20
DMRIL-83	1	88	5	30	5	45	8	80
DMRIL-84	1	89	3	20	4	50	8	80
DMRIL-85	1	90	8	60	5	25	7	60
DMRIL-86	1	91	8	60	5	55	7	50
DMRIL-87	1	92	5	35	4	25	2	10
DMRIL-88	1	93	5	35	4	30	4	40
DMRIL-89	1	94	5	40	5	50	8	80
DMRIL-90	1	95	3	20	4	20	7	50
DMRIL-91	1	96	2	10	3	30	3	10
DMRIL-92	1	97	3	20	4	40	8	60
DMRIL-93	1	98	5	30	5	30	8	60
DMRIL-94	1	99	8	60	6	30	8	80
DMRIL-95	1	100	8	60	7	65	8	90
DMRIL-96	1	102	5	40	7	60	8	80
DMRIL-97	1	103	2	10	3	40	4	40
DMRIL-98	1	104	2	15	4	35	8	60
DMRIL-99	1	105	3	20	4	30	7	60
DMRIL-100	1	106	8	60	8	80	8	80
Dru	1	107	2	10	2	5	2	5
MA	1	108	8	60	8	90	8	90
DMRIL-1	2	122	2	10	4	25	7	70
DMRIL-2	2	123	3	15	5	30	4	20
DMRIL-3	2	124	5	40	5	35	4	20
DMRIL-4	2	125	2	10	3	10	3	20
DMRIL-5	2	126	5	40	5	25	7	70
DMRIL-6	2	127	5	35	5	25	3	20
DMRIL-7	2	128	5	35	3,8	50	7	60
DMRIL-8	2	129	2	15	7	45	7	60
DMRIL-9	2	130	2	10	6	35	7	80
DMRIL-10	2	131	3	20	4	20	2	40
DMRIL-11	2	132	5	45	6	30	7	70
DMRIL-12	2	133	3	15	6	30	7	60
DMRIL-13	2	134	8	60	8	80	8	80
DMRIL-14	2	135	8	60	8	40	8	80
DMRIL-15	2	136	2	15	4	30	4	15
DMRIL-16	2	137	3	15	5	20	4	20
DMRIL-17	2	138	2	15	3,5	45	8	80
DMRIL-18	2	139	5	30	6	50	8	90
DMRIL-19	2	140	3	15	6	35	7	50
DMRIL-20	2	142	5	35	4	80	4	30
DMRIL-21	2	143	2	15	4	30	7	30
DMRIL-22	2	144	8	60	5	40	7	60
DMRIL-23	2	145	5	30	4	30	7	40
DMRIL-24	2	146	8	60	7	65	8	80
DMRIL-25	2	147	8	60	8	90	8	90
DMRIL-26	2	148	2	5	5	20	8	60
DMRIL-27	2	149	2	10	6	30	7	60
DMRIL-28	2	150	5	40	4	45	4	15
DMRIL-29	2	151	5	40	5	55	4	10
DMRIL-30	2	152	2	10	5	15	7	40
DMRIL-31	2	153	3	10	2	10	3	30
DMRIL-32	2	154	8	60	5,8	55	7	50
DMRIL-33	2	155	8	60	8	40	8	60
DMRIL-34	2	156	3	15	6	50	8	90
DMRIL-35	2	157	3	15	5	25	7	70
DMRIL-36	2	158	5	40	8	60	8	90
DMRIL-37	2	159	3	20	4	35	4	60
DMRIL-38	2	160	5	35	4	55	2	10
DMRIL-39	2	162	5	35	6	60	8	80
DMRIL-40	2	163	5	40	4	45	8	80
DMRIL-41	2	164	5	35	8	50	8	80
DMRIL-42	2	165	2	15	4	35	3	10
DMRIL-43	2	166	5	45	3	25	7	60
DMRIL-44	2	167	5	45	5	45	8	80
DMRIL-45	2	168	3	25	4	20	8	90
DMRIL-46	2	169	8	60	5	30	8	80
DMRIL-47	2	170	5	35	4	50	8	90
DMRIL-48	2	171	3	20	5	35	7	80
DMRIL-49	2	172	2	10	5	35	7	70
DMRIL-50	2	173	2	15	6	30	8	90
DMRIL-51	2	174	5	35	6	30	7	50
DMRIL-52	2	175	3	20	4	35	4	50
DMRIL-53	2	176	3	20	5	15	4	50
DMRIL-54	2	177	3	20	5	25	8	60
DMRIL-55	2	178	5	30	4	30	3	30
DMRIL-56	2	179	5	30	7	55	3	30
DMRIL-57	2	180	3	20	4	30	3	10
DMRIL-58	2	182	8	60	8	60	8	90
DMRIL-59	2	183	5	40	8	60	8	80
DMRIL-60	2	184	8	60	8	40	8	90
DMRIL-61	2	185	5	40	5	45	8	80
DMRIL-62	2	186	8	60	7	50	8	80
DMRIL-63	2	187	5	35	7	45	8	60
DMRIL-64	2	188	5	35	4	30	8	90
DMRIL-65	2	189	8	60	8	80	8	90
DMRIL-66	2	190	8	60	8	80	8	90
DMRIL-67	2	191	3	25	8	80	8	90
DMRIL-68	2	192	3	20	7	50	8	80
DMRIL-69	2	193	3	25	4	45	8	60
DMRIL-70	2	194	8	60	2,5	30	8	60
DMRIL-71	2	195	8	60	8	50	8	60
DMRIL-72	2	196	3	20	6	55	8	80
DMRIL-73	2	197	5	45	8	60	8	80
DMRIL-74	2	198	3	15	4	30	3	30
DMRIL-75	2	199	2	10	6	30	3	25
DMRIL-76	2	200	5	45	5	35	8	40
DMRIL-77	2	202	5	40	5	35	7	40
DMRIL-78	2	203	3	30	5	35	8	80
DMRIL-79	2	204	3	30	7	45	7	60
DMRIL-80	2	205	8	60	8	60	8	80
DMRIL-81	2	206	3	20	6	50	7	50
DMRIL-82	2	207	5	35	5	25	3	20
DMRIL-83	2	208	3	25	6	55	8	80
DMRIL-84	2	209	5	35	6	55	8	80
DMRIL-85	2	210	5	35	4	50	7	80
DMRIL-86	2	211	5	40	6	30	8	80
DMRIL-87	2	212	3	30	5	25	4	40
DMRIL-88	2	213	5	40	5	45	3	10
DMRIL-89	2	214	5	45	5	25	8	60
DMRIL-90	2	215	2	15	4	15	4	15
DMRIL-91	2	216	2	15	4	20	4	40
DMRIL-92	2	217	3	15	5	45	8	60
DMRIL-93	2	218	5	35	6	35	8	80
DMRIL-94	2	219	8	60	5	35	7	40
DMRIL-95	2	220	8	60	8	65	8	80
DMRIL-96	2	222	5	45	8	65	8	60
DMRIL-97	2	223	3	20	4	30	7	30
DMRIL-98	2	224	3	20	4	25	8	60
DMRIL-99	2	225	5	35	5	25	7	60
DMRIL-100	2	226	8	60	8	80	8	90
Dru	2	227	2	10	2	5	2	2
MA	2	228	8	60	8	80	8	90
DMRIL-1	3	242	2	10	4	15	8	60
DMRIL-2	3	243	2	10	3	10	2	10
DMRIL-3	3	244	3	25	5	20	8	40
DMRIL-4	3	245	2	10	2,4	5	2	10
DMRIL-5	3	246	3	20	5	40	8	80
DMRIL-6	3	247	5	40	2	20	3	40
DMRIL-7	3	248	5	35	5	30	8	40
DMRIL-8	3	249	3	20	5	30	8	30
DMRIL-9	3	250	2	15	5	10	7	40
DMRIL-10	3	251	3	20	5	15	4	40
DMRIL-11	3	252	3	15	5	40	4	50
DMRIL-12	3	253	3	20	5	30	8	80
DMRIL-13	3	254	5	40	8	60	8	90
DMRIL-14	3	255	8	60	8	80	8	90
DMRIL-15	3	256	3	20	3	5	3	40
DMRIL-16	3	257	3	20	3	10	3	30
DMRIL-17	3	258	3	20	5	15	8	60
DMRIL-18	3	259	3	25	6	40	8	80
DMRIL-19	3	260	3	20	5	20	8	60
DMRIL-20	3	262	2	15	3	10	2	20
DMRIL-21	3	263	2	10	4	10	3	15
DMRIL-22	3	264	8	60	4	20	8	60
DMRIL-23	3	265	3	25	4	30	8	60
DMRIL-24	3	266	5	45	7	50	8	60
DMRIL-25	3	267	8	60	8	80	8	80
DMRIL-26	3	268	2	5	4	30	8	60
DMRIL-27	3	269	2	10	4	30	4	40
DMRIL-28	3	270	4	35	5	40	8	60
DMRIL-29	3	271	4	45	5	30	8	80
DMRIL-30	3	272	2	10	3	10	3	20
DMRIL-31	3	273	2	10	4	10	3	30
DMRIL-32	3	274	5	45	4	15	8	60
DMRIL-33	3	275	5	45	6	20	8	80
DMRIL-34	3	276	5	35	6	15	8	80
DMRIL-35	3	277	3	25	6	25	8	90
DMRIL-36	3	278	5	45	8	80	8	90
DMRIL-37	3	279	5	40	5	25	7	30
DMRIL-38	3	280	3	20	4	15	3	40
DMRIL-39	3	282	3	20	6	50	8	80
DMRIL-40	3	283	5	40	8,3	50	8	60
DMRIL-41	3	284	5	40	8	60	8	80
DMRIL-42	3	285	2	15	5	20	8	60
DMRIL-43	3	286	8	60	4	20	7	60
DMRIL-44	3	287	5	40	6	55	8	60
DMRIL-45	3	288	3	20	4	50	7	60
DMRIL-46	3	289	8	60	5	50	8	90
DMRIL-47	3	290	5	45	6	45	8	90
DMRIL-48	3	291	5	40	5	45	8	80
DMRIL-49	3	292	5	40	7	40	8	80
DMRIL-50	3	293	3	20	6	50	8	90
DMRIL-51	3	294	3	20	5	45	7	60
DMRIL-52	3	295	2	15	4	30	7	60
DMRIL-53	3	296	3	20	4	30	7	60
DMRIL-54	3	297	2	15	5	25	3	30
DMRIL-55	3	298	3	25	4	45	3	30
DMRIL-56	3	299	2	15	5	40	3	30
DMRIL-57	3	300	2	10	3	15	2	30
DMRIL-58	3	302	8	60	8	80	8	80
DMRIL-59	3	303	8	60	7	70	8	90
DMRIL-60	3	304	8	60	8	80	8	80
DMRIL-61	3	305	3	15	5	60	7	60
DMRIL-62	3	306	5	45	6	40	8	60
DMRIL-63	3	307	5	45	6	50	7	60
DMRIL-64	3	308	3	20	4	25	3	20
DMRIL-65	3	309	5	45	6	60	8	90
DMRIL-66	3	310	5	45	7	60	8	90
DMRIL-67	3	311	5	40	7	60	8	90
DMRIL-68	3	312	2	15	5	30	8	60
DMRIL-69	3	313	5	35	5	30	3	30
DMRIL-70	3	314	3	20	6	30	7	40
DMRIL-71	3	315	8	60	6	40	7	80
DMRIL-72	3	316	3	15	4	50	7	60
DMRIL-73	3	317	3	20	4	50	8	80
DMRIL-74	3	318	3	20	3	25	3	15
DMRIL-75	3	319	2	15	3	15	3	15
DMRIL-76	3	320	2	15	5	50	7	60
DMRIL-77	3	322	5	45	2	2	8	60
DMRIL-78	3	323	3	20	4	15	8	80
DMRIL-79	3	324	5	35	5	30	7	60
DMRIL-80	3	325	8	60	8	80	8	90
DMRIL-81	3	326	2	15	3,8	40	7	40
DMRIL-82	3	327	3	20	4	15	3	10
DMRIL-83	3	328	3	20	5	40	8	80
DMRIL-84	3	329	5	50	7	50	8	80
DMRIL-85	3	330	5	45	5	40	7	30
DMRIL-86	3	331	5	45	7	40	8	80
DMRIL-87	3	332	3	25	2,8	60	2	10
DMRIL-88	3	333	3	25	4	35	3	10
DMRIL-89	3	334	3	20	6	50	8	80
DMRIL-90	3	335	2	10	5	35	7	50
DMRIL-91	3	336	2	10	4	20	4	40
DMRIL-92	3	337	3	15	4	30	7	60
DMRIL-93	3	338	3	15	7	40	8	60
DMRIL-94	3	339	5	45	7	30	7	60
DMRIL-95	3	340	8	60	8	80	8	90
DMRIL-96	3	342	3	25	8	60	7	80
DMRIL-97	3	343	2	15	5	20	7	60
DMRIL-98	3	344	3	20	4	20	8	80
DMRIL-99	3	345	5	35	4	30	7	60
DMRIL-100	3	346	8	60	8	80	8	80
Dru	3	347	2	10	2	5	2	10
MA	3	348	8	60	8	80	8	90

## Sheet: PULLMAN 2010
Table D in S3 Dataset. Infection type (IT) and severity (%) on F8 lines of Drucham (Dru) x Michigan Amber
(MA) recorded at indicated dates and growth stages at Pullman, WA 2010
			6/21		6/28		7/7
		2010	Heading		Flowering		Milk
Line ID	Rep	PLOT	IT	%	IT	%	IT	%
DMRIL-1	1	2	5	5	7	10	5	10
DMRIL-2	1	3	5	5	8	30	5	40
DMRIL-3	1	4	5	10	8	60	7	40
DMRIL-4	1	5	3	10	3	10	3	5
DMRIL-5	1	6	5	10	5	20	7	40
DMRIL-6	1	7	5	15	5	20	5	10
DMRIL-7	1	8	5	10	8	10	8	60
DMRIL-8	1	9	5	5	8	30	8	40
DMRIL-9	1	10	8	10	8	40	7	60
DMRIL-10	1	11	5	5	5	10	5	40
DMRIL-11	1	12	7	20	8	10	8	15
DMRIL-12	1	13	7	20	8	45	8	40
DMRIL-13	1	14	8	10	8	15	8	40
DMRIL-14	1	15	8	20	8	15	8	40
DMRIL-15	1	16	5	10	5	5	5	20
DMRIL-16	1	17	5	10	5	5	5	40
DMRIL-17	1	18	5	10	8	50	8	40
DMRIL-18	1	19	8	15	9	60	9	80
DMRIL-19	1	20	5	20	8	30	5	40
DMRIL-20	1	22	3	10	3	15	2	20
DMRIL-21	1	23	3	5	3	20	5	20
DMRIL-22	1	24	7	10	7	5	7	30
DMRIL-23	1	25	8	15	8	10	7	30
DMRIL-24	1	26	7	15	8	60	8	80
DMRIL-25	1	27	8	20	8	40	8	80
DMRIL-26	1	28	7	15	8	40	5	30
DMRIL-27	1	29	3	20	3	10	3	15
DMRIL-28	1	30	3	30	7	40	5	20
DMRIL-29	1	31	7	20	8	60	8	80
DMRIL-30	1	32	7	15	8	50	8	50
DMRIL-31	1	33	7	20	8	50	8	50
DMRIL-32	1	34	5	10	8	60	8	60
DMRIL-33	1	35	8	20	7	50	8	60
DMRIL-34	1	36	8	30	8	60	8	100
DMRIL-35	1	37	5	5	7	60	8	95
DMRIL-36	1	38	8	20	7	30	8	80
DMRIL-37	1	39	2	5	3	25	2	10
DMRIL-38	1	40	2	2	2	5	2	10
DMRIL-39	1	42	7	30	5	30	5	60
DMRIL-40	1	43	7	5	7	60	8	100
DMRIL-41	1	44	7	10	8	80	8	60
DMRIL-42	1	45	7	10	5	25	7	40
DMRIL-43	1	46	5	20	3	30	5	40
DMRIL-44	1	47	5	5	7	10	7	60
DMRIL-45	1	48	5	15	7	30	5	60
DMRIL-46	1	49	8	15	8	40	8	60
DMRIL-47	1	50	8	40	8	40	8	80
DMRIL-48	1	51	8	50	8	40	8	60
DMRIL-49	1	52	8	25	8	30	8	80
DMRIL-50	1	53	8	20	7	15	8	60
DMRIL-51	1	54	5	20	7	30	5	60
DMRIL-52	1	55	5	50	5	30	5	20
DMRIL-53	1	56	8	80	8	30	7	60
DMRIL-54	1	57	8	30	8	30	7	60
DMRIL-55	1	58	3	15	2	10	2	15
DMRIL-56	1	59	5	10	5	30	3	30
DMRIL-57	1	60	8	20	8	30	8	30
DMRIL-58	1	62	8	40	8	15	8	60
DMRIL-59	1	63	8	20	5	20	5	60
DMRIL-60	1	64	8	30	7	60	7	60
DMRIL-61	1	65	8	40	8	40	8	40
DMRIL-62	1	66	8	20	7	10	8	40
DMRIL-63	1	67	8	50	8	45	7	60
DMRIL-64	1	68	3	60	3	10	5	20
DMRIL-65	1	69	8	60	8	60	8	60
DMRIL-66	1	70	5	30	8	80	8	90
DMRIL-67	1	71	8	30	8	80	8	90
DMRIL-68	1	72	5	15	5	40	5	20
DMRIL-69	1	73	8	15	8	40	8	60
DMRIL-70	1	74	7	10	7	5	7	10
DMRIL-71	1	75	8	20	8	20	7	60
DMRIL-72	1	76	8	30	8	60	8	80
DMRIL-73	1	77	8	20	8	60	8	90
DMRIL-74	1	78	8	30	8	40	7	30
DMRIL-75	1	79	5	60	7	40	7	40
DMRIL-76	1	80	5	60	5	20	5	15
DMRIL-77	1	82	5	20	5	30	5	40
DMRIL-78	1	83	8	60	7	40	7	60
DMRIL-79	1	84	8	30	8	60	7	20
DMRIL-80	1	85	8	60	7	40	8	90
DMRIL-81	1	86	5	30	7	50	7	60
DMRIL-82	1	87	5	20	5	30	5	20
DMRIL-83	1	88	8	30	8	60	8	60
DMRIL-84	1	89	8	60	8	60	8	80
DMRIL-85	1	90	7	60	5	10	5	30
DMRIL-86	1	91	5	40	5	30	5	10
DMRIL-87	1	92	3	15	3	10	3	5
DMRIL-88	1	93	5	30	5	20	5	30
DMRIL-89	1	94	8	30	8	40	8	60
DMRIL-90	1	95	8	40	5	40	5	30
DMRIL-91	1	96	5	10	5	15	5	30
DMRIL-92	1	97	8	30	7	60	8	90
DMRIL-93	1	98	8	20	8	60	8	60
DMRIL-94	1	99	8	40	8	40	7	60
DMRIL-95	1	100	5	10	8	60	8	80
DMRIL-96	1	102	8	30	8	50	8	90
DMRIL-97	1	103	5	30	8	10	5	20
DMRIL-98	1	104	5	40	6	40	5	40
DMRIL-99	1	105	7	40	8	40	8	80
DMRIL-100	1	106	8	40	8	80	9	90
Dru	1	107	2	15	2	20	2	20
MA	1	108	8	40	8	60	8	85
DMRIL-1	2	122	5	20	7	60	7	40
DMRIL-2	2	123	7	10	7	30	7	40
DMRIL-3	2	124	7	20	7	60	7	30
DMRIL-4	2	125	3	5	3	15	3	10
DMRIL-5	2	126	8	40	7	25	7	60
DMRIL-6	2	127	8	30	7	40	5	30
DMRIL-7	2	128	8	15	8	60	7	40
DMRIL-8	2	129	8	10	8	40	7	40
DMRIL-9	2	130	8	15	8	60	8	30
DMRIL-10	2	131	5	10	6	40	5	30
DMRIL-11	2	132	8	40	8	60	7	40
DMRIL-12	2	133	8	30	7	40	7	20
DMRIL-13	2	134	8	20	8	60	8	60
DMRIL-14	2	135	8	50	9	60	9	60
DMRIL-15	2	136	7	30	5	20	5	20
DMRIL-16	2	137	5	10	5	20	5	30
DMRIL-17	2	138	8	20	8	60	7	40
DMRIL-18	2	139	8	40	9	80	9	90
DMRIL-19	2	140	8	30	8	80	8	80
DMRIL-20	2	142	3	10	5	20	3	20
DMRIL-21	2	143	3	10	5	15	5	10
DMRIL-22	2	144	8	20	7	10	5	40
DMRIL-23	2	145	8	20	8	20	8	40
DMRIL-24	2	146	8	20	8	30	8	80
DMRIL-25	2	147	8	40	8	40	9	80
DMRIL-26	2	148	8	30	8	30	7	40
DMRIL-27	2	149	5	5	3	10	3	20
DMRIL-28	2	150	5	10	5	20	5	30
DMRIL-29	2	151	8	10	9	40	9	90
DMRIL-30	2	152	8	15	8	50	7	40
DMRIL-31	2	153	8	10	8	10	7	15
DMRIL-32	2	154	8	20	8	60	7	60
DMRIL-33	2	155	8	40	8	60	8	80
DMRIL-34	2	156	8	20	8	60	8	80
DMRIL-35	2	157	5	5	6	40	7	30
DMRIL-36	2	158	8	40	8	30	8	60
DMRIL-37	2	159	3	10	3	30	3	15
DMRIL-38	2	160	3	10	3	60	2	20
DMRIL-39	2	162	5	20	5	20	5	40
DMRIL-40	2	163	7	5	7	60	7	30
DMRIL-41	2	164	7	5	7	40	7	60
DMRIL-42	2	165	7	15	5	15	5	15
DMRIL-43	2	166	3	10	3	20	3	30
DMRIL-44	2	167	7	15	7	10	7	40
DMRIL-45	2	168	5	20	5	25	5	30
DMRIL-46	2	169	8	5	8	20	7	30
DMRIL-47	2	170	8	40	8	20	7	40
DMRIL-48	2	171	7	20	8	5	8	15
DMRIL-49	2	172	7	15	7	10	7	10
DMRIL-50	2	173	7	15	7	10	8	30
DMRIL-51	2	174	5	10	7	15	5	20
DMRIL-52	2	175	5	20	7	15	5	15
DMRIL-53	2	176	8	15	7	20	7	15
DMRIL-54	2	177	7	20	7	5	7	15
DMRIL-55	2	178	3	5	2	5	2	10
DMRIL-56	2	179	5	2	3	20	3	30
DMRIL-57	2	180	8	5	7	25	7	30
DMRIL-58	2	182	8	30	7	20	7	20
DMRIL-59	2	183	5	15	5	15	5	20
DMRIL-60	2	184	8	20	7	50	7	40
DMRIL-61	2	185	8	20	7	30	7	40
DMRIL-62	2	186	7	20	8	15	7	30
DMRIL-63	2	187	8	10	8	15	8	40
DMRIL-64	2	188	3	20	3	10	3	10
DMRIL-65	2	189	5	40	5	45	5	40
DMRIL-66	2	190	5	15	7	50	7	40
DMRIL-67	2	191	7	20	7	40	8	40
DMRIL-68	2	192	3	10	3	20	3	15
DMRIL-69	2	193	5	10	7	20	5	20
DMRIL-70	2	194	5	10	7	10	7	15
DMRIL-71	2	195	8	5	8	25	8	25
DMRIL-72	2	196	8	10	7	20	7	60
DMRIL-73	2	197	5	30	7	30	8	80
DMRIL-74	2	198	8	5	7	40	7	20
DMRIL-75	2	199	5	15	5	25	7	40
DMRIL-76	2	200	5	15	5	30	5	20
DMRIL-77	2	202	7	30	7	50	7	20
DMRIL-78	2	203	8	10	7	60	8	80
DMRIL-79	2	204	8	10	7	10	7	20
DMRIL-80	2	205	7	15	8	20	8	80
DMRIL-81	2	206	5	15	7	40	7	60
DMRIL-82	2	207	3	5	5	15	5	20
DMRIL-83	2	208	7	10	8	50	8	60
DMRIL-84	2	209	8	25	8	60	8	80
DMRIL-85	2	210	5	5	5	10	5	20
DMRIL-86	2	211	5	15	5	40	7	20
DMRIL-87	2	212	3	20	3	10	3	10
DMRIL-88	2	213	5	10	5	15	5	20
DMRIL-89	2	214	5	10	8	20	8	40
DMRIL-90	2	215	5	20	5	10	5	30
DMRIL-91	2	216	8	30	7	10	7	20
DMRIL-92	2	217	8	20	5	30	8	80
DMRIL-93	2	218	8	10	8	60	8	80
DMRIL-94	2	219	8	20	8	60	8	80
DMRIL-95	2	220	7	30	8	60	8	90
DMRIL-96	2	222	8	30	8	60	8	40
DMRIL-97	2	223	5	10	5	20	7	30
DMRIL-98	2	224	7	20	7	30	8	60
DMRIL-99	2	225	8	15	7	40	8	60
DMRIL-100	2	226	8	50	9	80	9	90
Dru	2	227	2	15	2	15	2	20
MA	2	228	8	40	9	60	8	90
DMRIL-1	3	242	5	10	7	40	5	20
DMRIL-2	3	243	5	5	7	20	5	20
DMRIL-3	3	244	5	15	7	20	7	40
DMRIL-4	3	245	3	10	3	15	3	10
DMRIL-5	3	246	8	40	7	40	7	60
DMRIL-6	3	247	5	5	8	40	5	30
DMRIL-7	3	248	8	15	8	30	7	60
DMRIL-8	3	249	8	10	8	30	7	40
DMRIL-9	3	250	8	15	8	40	8	60
DMRIL-10	3	251	6	10	7	40	7	50
DMRIL-11	3	252	8	20	8	50	8	40
DMRIL-12	3	253	8	10	8	60	8	10
DMRIL-13	3	254	8	10	8	70	8	60
DMRIL-14	3	255	8	40	8	70	8	60
DMRIL-15	3	256	5	10	5	25	5	20
DMRIL-16	3	257	7	40	5	20	5	60
DMRIL-17	3	258	8	15	7	40	7	40
DMRIL-18	3	259	8	40	9	80	9	80
DMRIL-19	3	260	8	30	8	80	8	80
DMRIL-20	3	262	3	20	3	20	3	10
DMRIL-21	3	263	3	10	5	25	5	20
DMRIL-22	3	264	8	5	7	15	7	60
DMRIL-23	3	265	8	10	7	60	7	30
DMRIL-24	3	266	8	20	7	60	7	80
DMRIL-25	3	267	8	20	9	30	9	90
DMRIL-26	3	268	7	30	8	40	8	80
DMRIL-27	3	269	5	5	5	20	5	40
DMRIL-28	3	270	5	10	5	30	5	30
DMRIL-29	3	271	7	10	9	60	9	90
DMRIL-30	3	272	8	15	8	20	8	40
DMRIL-31	3	273	8	30	7	60	7	60
DMRIL-32	3	274	8	10	7	30	7	40
DMRIL-33	3	275	8	30	8	20	8	80
DMRIL-34	3	276	8	20	9	60	9	100
DMRIL-35	3	277	5	5	7	40	7	80
DMRIL-36	3	278	8	15	8	30	8	60
DMRIL-37	3	279	3	10	3	20	3	20
DMRIL-38	3	280	2	5	3	10	2	10
DMRIL-39	3	282	5	10	4	30	5	20
DMRIL-40	3	283	8	10	8	40	7	40
DMRIL-41	3	284	8	15	7	30	7	40
DMRIL-42	3	285	7	5	5	20	7	30
DMRIL-43	3	286	5	10	3	40	3	40
DMRIL-44	3	287	7	5	7	15	7	50
DMRIL-45	3	288	7	10	5	40	5	60
DMRIL-46	3	289	8	10	8	50	8	80
DMRIL-47	3	290	8	40	8	60	8	60
DMRIL-48	3	291	8	10	8	40	8	60
DMRIL-49	3	292	8	10	8	60	8	80
DMRIL-50	3	293	8	15	8	15	8	80
DMRIL-51	3	294	5	10	5	20	5	20
DMRIL-52	3	295	5	10	5	20	5	30
DMRIL-53	3	296	8	10	8	40	8	60
DMRIL-54	3	297	8	20	7	30	7	60
DMRIL-55	3	298	2	2	3	5	2	20
DMRIL-56	3	299	5	5	5	20	5	30
DMRIL-57	3	300	8	5	8	30	7	30
DMRIL-58	3	302	8	30	8	40	7	40
DMRIL-59	3	303	5	15	5	15	7	40
DMRIL-60	3	304	8	20	8	60	8	80
DMRIL-61	3	305	8	40	8	60	8	40
DMRIL-62	3	306	8	20	8	15	8	25
DMRIL-63	3	307	8	20	8	45	7	40
DMRIL-64	3	308	3	15	3	15	5	20
DMRIL-65	3	309	8	40	8	40	8	40
DMRIL-66	3	310	5	15	8	60	8	90
DMRIL-67	3	311	7	10	8	60	8	80
DMRIL-68	3	312	3	5	5	25	5	30
DMRIL-69	3	313	5	10	7	20	7	50
DMRIL-70	3	314	7	5	7	10	7	10
DMRIL-71	3	315	8	5	8	25	7	40
DMRIL-72	3	316	8	10	8	60	7	80
DMRIL-73	3	317	5	10	5	30	5	60
DMRIL-74	3	318	8	15	8	20	7	20
DMRIL-75	3	319	8	15	8	60	7	40
DMRIL-76	3	320	5	15	7	15	7	40
DMRIL-77	3	322	5	10	5	20	7	20
DMRIL-78	3	323	8	10	7	30	8	80
DMRIL-79	3	324	8	10	7	60	8	80
DMRIL-80	3	325	8	10	7	30	8	80
DMRIL-81	3	326	5	15	7	40	7	80
DMRIL-82	3	327	3	5	5	10	5	20
DMRIL-83	3	328	7	15	8	10	8	60
DMRIL-84	3	329	8	20	8	60	8	60
DMRIL-85	3	330	5	20	5	30	7	30
DMRIL-86	3	331	5	15	5	10	5	40
DMRIL-87	3	332	3	10	3	5	3	5
DMRIL-88	3	333	5	10	5	15	7	30
DMRIL-89	3	334	8	10	8	20	8	80
DMRIL-90	3	335	5	15	5	10	5	40
DMRIL-91	3	336	7	5	7	40	7	30
DMRIL-92	3	337	5	10	5	30	8	80
DMRIL-93	3	338	8	10	8	60	8	80
DMRIL-94	3	339	8	30	8	60	8	80
DMRIL-95	3	340	7	15	8	60	8	80
DMRIL-96	3	342	8	30	8	60	8	60
DMRIL-97	3	343	5	10	7	40	7	20
DMRIL-98	3	344	5	10	7	40	7	60
DMRIL-99	3	345	7	10	8	25	8	40
DMRIL-100	3	346	8	40	9	60	8	80
Dru	3	347	2	15	2	20	2	20
MA	3	348	8	40	9	60	8	85

## Sheet: Mt. Vernon 2011
Table E in S3 Dataset. Infection type (IT) and severity (%) on F8 lines of Drucham (Dru) x Michigan Amber
(MA) recorded at indicated dates and growth stages at Mt. Vernon, WA 2010
			5/10		6/4		6/27
		2011	Stem elong.		Heading		Milk
ID	Rep	PLOT	IT	%	IT	%	IT*	%
PS279 Spreader	1	1	9	50	9	100		100
DMRIL-65	1	2	7	30	7	60		90
DMRIL-78	1	3	7	20	7	60		70
DMRIL-80	1	4	9	30	8	100		100
DMRIL-48	1	5	9	30	9	80		90
DMRIL-71	1	6	9	30	9	50		90
DMRIL-63	1	7	7	30	8	100		100
DMRIL-64	1	8	8	30	7	80		70
DMRIL-43	1	9	6	50	4	50		70
DMRIL-73	1	10	7	30	7	80		80
DMRIL-96	1	11	7	30	7	80		100
DMRIL-45	1	12	6	20	6	60		70
DMRIL-90	1	13	6	30	6	60		60
DMRIL-57	1	14	8	50	7	80		90
DMRIL-54	1	15	6	15	5	30		50
DMRIL-81	1	16	6	15	5	40		70
DMRIL-74	1	17	6	40	5	60		60
DMRIL-38	1	18	2	5	2	10		10
DMRIL-77	1	19	6	15	5	40		70
DMRIL-15	1	20	6	15	6	60		70
PS279 Spreader	1	21	9	60	9	80		100
DMRIL-14	1	22	9	40	8	80		90
DMRIL-69	1	23	6	15	5	60		70
DMRIL-13	1	24	6	15	6	60		60
DMRIL-22	1	25	8	30	8	80		90
DMRIL-67	1	26	8	40	8	80		100
DMRIL-51	1	27	8	30	8	80		70
DMRIL-68	1	28	5	20	5	50		70
DMRIL-79	1	29	7	40	7	60		90
DMRIL-56	1	30	9	30	6	60		30
DMRIL-29	1	31	9	40	8	80		100
DMRIL-99	1	32	6	15	7	80		90
DMRIL-12	1	33	7	30	7	70		80
DMRIL-86	1	34	7	30	6	60		80
DMRIL-28	1	35	8	30	8	60		60
DMRIL-52	1	36	8	30	7	60		60
DMRIL-23	1	37	8	50	9	80		90
DMRIL-94	1	38	8	40	8	80		90
DMRIL-30	1	39	6	30	7	80		40
DMRIL-98	1	40	5	20	5	50		80
PS279 Spreader	1	41	9	40	9	80		100
DMRIL-66	1	42	6	50	6	60		100
DMRIL-31	1	43	6	50	6	60		70
DMRIL-4	1	44	5	30	4	30		50
DMRIL-58	1	45	8	40	7	80		90
DMRIL-55	1	46	2	10	2	10		10
DMRIL-26	1	47	7	30	7	70		90
DMRIL-89	1	48	7	50	7	60		60
DMRIL-8	1	49	7	50	8	50		50
DMRIL-100	1	50	9	40	9	80		90
DMRIL-3	1	51	8	50	8	80		90
DMRIL-41	1	52	6	20	7	60		60
DMRIL-32	1	53	6	30	6	70		80
DMRIL-61	1	54	9	40	9	80		90
DMRIL-5	1	55	8	50	7	80		80
DMRIL-37	1	56	2	15	2	10		10
DMRIL-7	1	57	6	15	6	50		40
DMRIL-34	1	58	8	20	8	90		90
DMRIL-83	1	59	8	40	7	70		100
DMRIL-76	1	60	6	20	6	80		70
PS279 Spreader	1	61	9	50	9	80		100
DMRIL-24	1	62	8	50	8	80		80
DMRIL-27	1	63	5	30	4	30		70
DMRIL-62	1	64	7	20	6	60		70
DMRIL-35	1	65	7	60	7	60		70
DMRIL-39	1	66	7	40	6	70		70
DMRIL-42	1	67	7	40	7	70		60
DMRIL-75	1	68	6	45	6	60		40
DMRIL-36	1	69	8	50	8	80		100
DMRIL-40	1	70	8	40	7	50		80
DMRIL-50	1	71	8	30	8	80		100
DMRIL-25	1	72	9	60	9	80		100
DMRIL-87	1	73	6	20	4	40		60
DMRIL-59	1	74	6	30	6	80		90
DMRIL-92	1	75	6	30	7	80		90
DMRIL-11	1	76	8	40	9	80		100
DMRIL-88	1	77	6	30	6	60		80
DMRIL-84	1	78	8	30	8	80		100
DMRIL-95	1	79	6	30	7	70		90
DMRIL-9	1	80	8	30	8	60		40
PS279 Spreader	1	81	9	50	9	80		100
DMRIL-53	1	82	6	30	6	60		60
DMRIL-91	1	83	5	20	5	60		70
DMRIL-19	1	84	7	30	6	60		90
DMRIL-46	1	85	8	40	9	70		100
DMRIL-97	1	86	8	30	8	80		50
DMRIL-85	1	87	7	50	5	50		80
DMRIL-10	1	88	7	40	5	50		70
DMRIL-93	1	89	8	30	9	80		90
DMRIL-18	1	90	9	50	9	70		100
DMRIL-47	1	91	8	30	8	70		90
DMRIL-21	1	92	8	40	8	60		70
DMRIL-60	1	93	8	60	8	80		90
DMRIL-70	1	94	6	30	7	60		50
DMRIL-72	1	95	9	30	8	80		70
DMRIL-2	1	96	6	15	4	50		50
DMRIL-44	1	97	8	30	6	80		70
DMRIL-49	1	98	8	30	7	80		50
DMRIL-82	1	99	6	40	5	60		50
DMRIL-1	1	100	5	15	6	50		50
PS279 Spreader	1	101	9	60	9	80		100
DMRIL-20	1	102	5	30	4	30		40
DMRIL-6	1	103	7	40	5	60		70
DMRIL-17	1	104	5	50	6	50		50
DMRIL-16	1	105	6	20	6	60		60
DMRIL-33	1	106	7	50	7	80		80
Dru	1	107	2	10	2	15		15
MA	1	108	9	50	9	90		100
PS279	2	121	9	50	9	80		100
DMRIL-57	2	122	6	50	7	80		90
DMRIL-66	2	123	6	50	4	60		70
DMRIL-81	2	124	5	30	6	60		70
DMRIL-14	2	125	9	60	9	80		90
DMRIL-100	2	126	9	40	9	80		100
DMRIL-99	2	127	7	50	7	60		80
DMRIL-76	2	128	8	40	8	60		70
DMRIL-86	2	129	7	50	6	70		80
DMRIL-84	2	130	8	50	8	90		100
DMRIL-94	2	131	8	40	9	80		100
DMRIL-97	2	132	8	30	7	70		60
DMRIL-30	2	133	7	30	6	70		70
DMRIL-67	2	134	8	40	8	80		100
DMRIL-98	2	135	5	30	6	60		90
DMRIL-15	2	136	7	40	6	60		80
DMRIL-89	2	137	7	50	6	50		50
DMRIL-69	2	138	8	40	6	60		60
DMRIL-92	2	139	8	50	7	60		70
DMRIL-52	2	140	8	50	7	70		50
PS279 Spreader	2	141	9	60	9	80		100
DMRIL-95	2	142	8	50	8	80		100
DMRIL-68	2	143	4	30	4	30		70
DMRIL-91	2	144	4	30	5	60		70
DMRIL-54	2	145	5	30	5	40		40
DMRIL-65	2	146	7	30	6	50		80
DMRIL-79	2	147	6	40	6	60		70
DMRIL-80	2	148	8	60	8	90		100
DMRIL-56	2	149	5	30	6	60		70
DMRIL-90	2	150	6	30	6	60		50
DMRIL-73	2	151	7	40	7	60		90
DMRIL-61	2	152	8	50	9	60		90
DMRIL-59	2	153	6	30	6	70		70
DMRIL-34	2	154	9	30	9	90		100
DMRIL-60	2	155	9	50	8	80		90
DMRIL-64	2	156	8	40	7	80		70
DMRIL-24	2	157	8	30	9	80		80
DMRIL-72	2	158	7	50	7	70		80
DMRIL-82	2	159	6	20	6	50		60
DMRIL-22	2	160	7	30	6	80		80
PS279 Spreader	2	161	9	60	9	80		100
DMRIL-48	2	162	8	40	8	80		70
DMRIL-63	2	163	7	30	8	80		80
DMRIL-28	2	164	6	30	7	60		60
DMRIL-43	2	165	5	50	6	50		50
DMRIL-45	2	166	5	50	6	60		60
DMRIL-8	2	167	7	40	8	50		50
DMRIL-3	2	168	7	40	8	60		90
DMRIL-7	2	169	7	30	6	50		50
DMRIL-5	2	170	7	60	7	60		90
DMRIL-74	2	171	6	30	7	60		60
DMRIL-77	2	172	6	50	6	50		60
DMRIL-10	2	173	6	40	6	50		60
DMRIL-51	2	174	8	20	6	80		70
DMRIL-58	2	175	7	60	6	70		70
DMRIL-19	2	176	6	30	7	60		70
DMRIL-55	2	177	2	10	2	10		20
DMRIL-9	2	178	8	20	8	60		60
DMRIL-26	2	179	6	30	7	60		80
DMRIL-12	2	180	6	20	7	60		70
PS279 Spreader	2	181	9	60	9	80		100
DMRIL-32	2	182	5	50	5	60		60
DMRIL-18	2	183	9	40	9	80		100
DMRIL-23	2	184	8	30	8	80		80
DMRIL-85	2	185	7	40	5	60		70
DMRIL-93	2	186	8	40	9	80		90
DMRIL-70	2	187	6	30	8	80		70
DMRIL-78	2	188	8	30	7	80		80
DMRIL-4	2	189	6	30	3	30		40
DMRIL-17	2	190	6	50	6	50		50
DMRIL-21	2	191	8	30	7	60		50
DMRIL-71	2	192	8	30	4	40		40
DMRIL-13	2	193	8	30	6	60		50
DMRIL-49	2	194	8	30	7	70		80
DMRIL-96	2	195	8	30	9	80		90
DMRIL-6	2	196	7	40	6	70		50
DMRIL-33	2	197	8	30	7	60		80
DMRIL-25	2	198	8	30	8	80		100
DMRIL-37	2	199	2	10	2	10		20
DMRIL-83	2	200	8	50	8	70		90
PS279 Spreader	2	201	9	60	9	80		100
DMRIL-62	2	202	7	40	7	60		70
DMRIL-16	2	203	6	30	6	60		60
DMRIL-1	2	204	5	20	5	60		60
DMRIL-29	2	205	6	50	8	80		90
DMRIL-75	2	206	6	50	7	60		50
DMRIL-2	2	207	6	40	4	60		60
DMRIL-35	2	208	7	40	8	60		80
DMRIL-36	2	209	8	40	9	80		90
DMRIL-39	2	210	7	50	8	80		20
DMRIL-38	2	211	2	10	2	20		20
DMRIL-50	2	212	8	40	8	60		100
DMRIL-20	2	213	5	50	5	30		60
DMRIL-42	2	214	8	50	8	80		70
DMRIL-27	2	215	5	30	4	50		60
DMRIL-87	2	216	6	30	5	60		50
DMRIL-11	2	217	7	40	8	60		70
DMRIL-88	2	218	5	50	5	60		40
DMRIL-53	2	219	8	50	8	60		70
DMRIL-31	2	220	5	60	6	60		70
PS279 Spreader	2	221	9	50	9	80		100
DMRIL-46	2	222	9	30	9	60		100
DMRIL-40	2	223	7	40	8	50		80
DMRIL-47	2	224	7	50	8	80		90
DMRIL-44	2	225	8	60	7	80		80
DMRIL-41	2	226	6	40	7	60		50
Dru	2	227	2	10	2	15		30
MA	2	228	9	40	9	90		100
PS279	3	241	9	60	9	90		100
DMRIL-57	3	242	8	50	8	80		90
DMRIL-81	3	243	5	30	6	60		70
DMRIL-14	3	244	9	30	9	80		80
DMRIL-99	3	245	5	20	6	60		70
DMRIL-15	3	246	6	30	6	60		80
DMRIL-86	3	247	5	40	6	50		60
DMRIL-69	3	248	6	40	6	60		70
DMRIL-94	3	249	8	40	8	80		90
DMRIL-52	3	250	8	40	7	60		70
DMRIL-30	3	251	5	30	7	60		50
DMRIL-68	3	252	3	30	4	30		50
DMRIL-98	3	253	5	20	5	60		60
DMRIL-54	3	254	5	10	5	60		50
DMRIL-89	3	255	6	30	6	60		70
DMRIL-79	3	256	6	50	6	70		70
DMRIL-92	3	257	5	30	5	60		70
DMRIL-95	3	258	7	50	7	80		90
DMRIL-56	3	259	5	20	6	60		30
DMRIL-91	3	260	5	40	6	70		60
PS279 Spreader	3	261	9	60	9	90		100
DMRIL-61	3	262	9	40	9	80		100
DMRIL-65	3	263	8	60	8	60		80
DMRIL-59	3	264	5	30	6	60		70
DMRIL-80	3	265	8	40	8	80		90
DMRIL-60	3	266	7	60	8	80		100
DMRIL-73	3	267	7	40	7	80		80
DMRIL-90	3	268	6	60	7	60		40
DMRIL-64	3	269	6	50	7	80		80
DMRIL-74	3	270	6	40	6	70		70
DMRIL-77	3	271	6	40	7	50		70
DMRIL-67	3	272	7	60	6	80		90
DMRIL-72	3	273	7	60	7	80		80
DMRIL-82	3	274	5	40	6	60		70
DMRIL-48	3	275	9	40	8	80		80
DMRIL-51	3	276	8	50	7	80		70
DMRIL-58	3	277	8	60	7	80		80
DMRIL-55	3	278	2	20	2	20		20
DMRIL-26	3	279	6	30	6	60		80
DMRIL-32	3	280	5	40	5	60		80
PS279 Spreader	3	281	9	60	9	80		100
DMRIL-63	3	282	6	50	8	80		100
DMRIL-23	3	283	8	50	8	60		80
DMRIL-66	3	284	5	50	6	80		80
DMRIL-100	3	285	8	40	8	90		100
DMRIL-76	3	286	5	30	7	80		70
DMRIL-43	3	287	5	50	5	60		40
DMRIL-84	3	288	8	50	8	80		100
DMRIL-97	3	289	8	60	8	60		70
DMRIL-85	3	290	7	60	6	60		70
DMRIL-45	3	291	5	50	6	80		70
DMRIL-93	3	292	8	50	8	90		100
DMRIL-70	3	293	5	60	7	60		60
DMRIL-42	3	294	6	40	8	60		60
DMRIL-27	3	295	6	60	4	30		50
DMRIL-34	3	296	8	50	9	80		100
DMRIL-53	3	297	7	60	6	60		70
DMRIL-24	3	298	8	50	8	80		70
DMRIL-22	3	299	8	50	8	80		60
DMRIL-46	3	300	8	50	9	80		90
PS279 Spreader	3	301	9	50	9	80		100
DMRIL-28	3	302	7	30	7	60		40
DMRIL-8	3	303	8	50	7	50		50
DMRIL-47	3	304	7	40	7	80		90
DMRIL-44	3	305	7	50	8	80		80
DMRIL-49	3	306	6	50	6	60		70
DMRIL-33	3	307	7	50	8	70		70
DMRIL-25	3	308	9	40	8	90		100
DMRIL-3	3	309	6	40	8	70		90
DMRIL-37	3	310	2	5	2	10		20
DMRIL-1	3	311	5	20	5	40		60
DMRIL-29	3	312	6	40	8	80		80
DMRIL-35	3	313	6	50	7	50		80
DMRIL-36	3	314	8	50	8	90		100
DMRIL-7	3	315	7	20	8	50		50
DMRIL-39	3	316	8	20	7	80		90
DMRIL-5	3	317	7	30	8	80		90
DMRIL-10	3	318	5	20	6	50		80
DMRIL-19	3	319	5	30	8	50		70
DMRIL-40	3	320	8	40	8	50		80
PS279 Spreader	3	321	9	60	9	80		100
DMRIL-9	3	322	6	60	8	60		70
DMRIL-12	3	323	6	30	7	60		80
DMRIL-41	3	324	5	30	7	70		70
DMRIL-18	3	325	8	50	9	70		100
DMRIL-4	3	326	5	20	4	30		60
DMRIL-78	3	327	6	40	6	60		70
DMRIL-17	3	328	5	30	6	50		60
DMRIL-21	3	329	7	40	8	50		60
DMRIL-71	3	330	8	40	7	50		50
DMRIL-13	3	331	7	40	6	40		50
DMRIL-96	3	332	7	40	8	60		90
DMRIL-38	3	333	2	5	2	30		20
DMRIL-83	3	334	8	30	8	80		100
DMRIL-6	3	335	7	50	6	60		70
DMRIL-62	3	336	6	50	6	50		70
DMRIL-16	3	337	5	30	6	50		60
DMRIL-75	3	338	5	40	6	50		60
DMRIL-2	3	339	5	30	5	60		70
DMRIL-50	3	340	8	40	8	80		100
PS279 Spreader	3	341	9	60	9	80		100
DMRIL-20	3	342	4	30	5	30		40
DMRIL-87	3	343	6	50	5	40		40
DMRIL-11	3	344	6	50	9	60		100
DMRIL-88	3	345	6	50	5	60		60
DMRIL-31	3	346	5	30	6	70		80
Dru		347	2	10	2	20		20
MA		348	9	50	9	80		100
PS279 Spreader		358	9	60	9	80		100
* IT data was not taken as rain washed spores.

## Sheet: PULLMAN 2011
Table F in S3 Dataset. Infection type (IT) and severity (%) on F8 lines of Drucham (Dru) x Michigan Amber
(MA) recorded at indicated dates and growth stages at Pullman, WA 2011
			6/20		6/29		7/5
		2011	Heading		Flowering		Milk
Line ID	Rep	PLOT	IT	%	IT	%	IT	%
PS279 Spreader	1	1	9	60	8	80	8	60
DMRIL-72	1	2	8	60	8	80	7	80
DMRIL-82	1	3	8	30	6	60	7	60
DMRIL-48	1	4	8	60	8	90	8	90
DMRIL-63	1	5	8	50	8	90	8	80
DMRIL-43	1	6	6	30	5	40	3	20
DMRIL-45	1	7	7	30	6	80	6	60
DMRIL-57	1	8	8	30	8	60	7	80
DMRIL-81	1	9	7	20	7	80	6	60
DMRIL-14	1	10	8	70	9	80	8	90
DMRIL-99	1	11	8	50	8	90	7	80
DMRIL-86	1	12	7	30	7	50	6	80
DMRIL-94	1	13	8	50	8	90	8	90
DMRIL-30	1	14	8	60	8	90	8	80
DMRIL-98	1	15	6	30	6	70	6	60
DMRIL-89	1	16	8	50	8	90	8	80
DMRIL-15	1	17	8	30	7	80	7	60
DMRIL-91	1	18	7	40	7	60	7	60
DMRIL-69	1	19	8	80	8	90	8	60
DMRIL-52	1	20	8	40	7	60	7	60
PS279 Spreader	1	21	9	80	8	90	8	60
DMRIL-65	1	22	7	70	8	90	8	60
DMRIL-68	1	23	5	30	5	30	5	30
DMRIL-54	1	24	7	30	7	40	6	60
DMRIL-79	1	25	8	50	7	80	7	60
DMRIL-80	1	26	8	60	8	90	7	70
DMRIL-73	1	27	7	40	7	90	7	50
DMRIL-90	1	28	6	20	7	60	6	60
DMRIL-97	1	29	8	15	7	30	6	60
DMRIL-85	1	30	7	30	7	60	6	60
DMRIL-93	1	31	8	40	8	70	8	80
DMRIL-56	1	32	3	5	5	20	6	40
DMRIL-61	1	33	8	40	9	80	8	80
DMRIL-74	1	34	8	50	7	70	7	80
DMRIL-59	1	35	7	30	6	40	7	70
DMRIL-70	1	36	7	40	8	40	7	60
DMRIL-67	1	37	7	20	8	80	8	80
DMRIL-78	1	38	7	40	8	70	8	80
DMRIL-71	1	39	7	40	8	60	8	90
DMRIL-51	1	40	7	20	7	60	7	80
PS279 Spreader	1	41	9	60	8	80	8	60
DMRIL-96	1	42	8	50	8	80	8	90
DMRIL-83	1	43	8	50	8	80	8	90
DMRIL-58	1	44	8	30	8	80	8	90
DMRIL-55	1	45	2	10	2	20	2	20
DMRIL-26	1	46	7	20	7	40	7	40
DMRIL-32	1	47	8	40	7	60	7	60
DMRIL-23	1	48	8	30	8	80	8	80
DMRIL-66	1	49	6	40	7	80	7	60
DMRIL-100	1	50	8	60	8	80	9	100
DMRIL-62	1	51	8	50	7	60	7	60
DMRIL-75	1	52	7	30	7	30	6	60
DMRIL-50	1	53	7	15	8	80	8	90
DMRIL-84	1	54	8	60	8	90	8	90
DMRIL-87	1	55	5	20	5	30	5	60
DMRIL-88	1	56	7	50	8	80	7	80
DMRIL-76	1	57	7	30	7	80	7	60
DMRIL-53	1	58	8	30	8	80	8	80
DMRIL-46	1	59	8	40	8	90	9	90
DMRIL-47	1	60	8	40	8	90	9	90
PS279 Spreader	1	61	9	60	8	80	8	60
DMRIL-44	1	62	8	60	7	90	7	80
DMRIL-49	1	63	8	30	7	80	7	60
DMRIL-24	1	64	8	60	8	90	8	80
DMRIL-5	1	65	8	30	7	60	7	70
DMRIL-20	1	66	3	20	3	20	3	20
DMRIL-77	1	67	8	50	7	60	7	80
DMRIL-16	1	68	8	20	7	30	7	15
DMRIL-17	1	69	8	40	8	80	8	80
DMRIL-95	1	70	8	60	8	80	8	90
DMRIL-29	1	71	8	60	8	90	8	90
DMRIL-21	1	72	7	30	7	40	6	40
DMRIL-6	1	73	7	30	7	70	6	60
DMRIL-13	1	74	7	30	7	80	8	80
DMRIL-92	1	75	7	60	7	60	7	80
DMRIL-12	1	76	8	80	7	80	8	60
DMRIL-18	1	77	8	70	9	90	8	100
DMRIL-2	1	78	7	50	6	60	7	60
DMRIL-25	1	79	8	80	8	90	8	90
DMRIL-35	1	80	8	80	7	60	8	80
PS279 Spreader	1	81	9	60	8	80	8	80
DMRIL-40	1	82	8	80	8	80	7	80
DMRIL-60	1	83	8	40	8	80	7	80
DMRIL-42	1	84	8	40	7	60	7	80
DMRIL-27	1	85	5	20	5	40	3	40
DMRIL-41	1	86	8	50	8	60	7	80
DMRIL-37	1	87	2	5	2	20	2	20
DMRIL-31	1	88	8	60	8	90	8	80
DMRIL-1	1	89	6	30	6	60	5	30
DMRIL-64	1	90	7	40	7	60	7	40
DMRIL-7	1	91	7	40	8	80	7	60
DMRIL-10	1	92	7	20	6	30	6	30
DMRIL-34	1	93	8	60	9	90	8	80
DMRIL-9	1	94	8	80	8	80	8	80
DMRIL-28	1	95	7	40	6	40	6	40
DMRIL-19	1	96	8	60	7	60	7	40
DMRIL-22	1	97	8	80	8	90	7	80
DMRIL-8	1	98	8	40	7	60	7	60
DMRIL-38	1	99	2	10	2	20	2	20
DMRIL-3	1	100	8	80	7	90	7	80
PS279 Spreader	1	101	9	60	8	90	8	60
DMRIL-4	1	102	3	15	3	30	3	20
DMRIL-11	1	103	8	50	8	90	8	90
DMRIL-33	1	104	8	50	9	90	8	90
DMRIL-36	1	105	8	80	9	90	8	100
DMRIL-39	1	106	7	40	7	80	7	80
Dru	1	107	2	20	2	30	2	20
MA	1	108	9	70	9	95	8	100
PS279	2	121	8	60	2,9	5100	8	60
DMRIL-17	2	122	8	30	7	80	7	80
DMRIL-16	2	123	7	40	7	20	6	15
DMRIL-4	2	124	3	15	3	15	3	20
DMRIL-20	2	125	3	10	3	15	3	20
DMRIL-5	2	126	7	50	7	80	7	80
DMRIL-67	2	127	7	50	8	90	7	80
DMRIL-9	2	128	8	60	8	60	8	80
DMRIL-19	2	129	7	30	7	60	7	80
DMRIL-15	2	130	8	40	8	70	7	60
DMRIL-29	2	131	8	60	8	90	8	80
DMRIL-10	2	132	7	30	6	40	7	40
DMRIL-73	2	133	7	30	7	80	7	80
DMRIL-90	2	134	7	20	7	70	6	60
DMRIL-69	2	135	7	40	7	80	7	60
DMRIL-63	2	136	8	40	8	60	8	60
DMRIL-52	2	137	7	30	7	50	7	40
DMRIL-49	2	138	7	30	7	70	7	80
DMRIL-24	2	139	7	40	8	80	8	80
DMRIL-43	2	140	6	20	5	50	3	30
PS279 Spreader	2	141	9	80	9	100	8	80
DMRIL-38	2	142	2	10	2	20	2	20
DMRIL-45	2	143	7	20	6	60	6	60
DMRIL-18	2	144	8	50	9	80	9	80
DMRIL-57	2	145	8	40	8	40	8	60
DMRIL-12	2	146	7	30	7	70	8	60
DMRIL-97	2	147	7	30	7	30	7	50
DMRIL-13	2	148	7	30	7	50	7	80
DMRIL-85	2	149	7	30	6	60	6	80
DMRIL-6	2	150	7	15	6	60	5	40
DMRIL-93	2	151	8	60	8	70	8	90
DMRIL-21	2	152	7	30	6	40	7	30
DMRIL-68	2	153	5	20	5	30	5	30
DMRIL-70	2	154	6	40	6	60	6	40
DMRIL-65	2	155	7	60	7	80	7	80
DMRIL-78	2	156	8	60	8	80	8	80
DMRIL-54	2	157	8	20	7	30	7	30
DMRIL-71	2	158	8	20	9	60	8	90
DMRIL-80	2	159	8	50	8	90	8	90
DMRIL-96	2	160	8	40	8	70	8	80
PS279 Spreader	2	161	9	80	8	90	8	80
DMRIL-1	2	162	7	30	6	40	6	60
DMRIL-83	2	163	8	60	8	80	8	80
DMRIL-8	2	164	7	30	8	60	8	80
DMRIL-62	2	165	8	60	8	80	8	90
DMRIL-3	2	166	8	60	8	80	8	80
DMRIL-75	2	167	7	30	7	40	7	60
DMRIL-50	2	168	8	40	8	80	8	80
DMRIL-7	2	169	7	30	7	40	7	60
DMRIL-87	2	170	7	40	6	60	6	50
DMRIL-51	2	171	8	30	7	80	7	60
DMRIL-88	2	172	7	40	7	80	7	60
DMRIL-53	2	173	8	40	8	90	8	90
DMRIL-11	2	174	8	60	8	90	8	90
DMRIL-58	2	175	8	60	7	80	8	80
DMRIL-2	2	176	7	40	6	60	5	20
DMRIL-46	2	177	8	60	8	90	9	100
DMRIL-47	2	178	8	70	8	80	8	80
DMRIL-22	2	179	8	60	8	90	8	80
DMRIL-28	2	180	7	20	6	40	6	30
PS279 Spreader	2	181	9	90	8	90	8	90
DMRIL-44	2	182	7	60	7	90	8	100
DMRIL-31	2	183	8	60	8	90	8	80
DMRIL-34	2	184	9	80	8	100	9	100
DMRIL-27	2	185	5	20	5	40	5	40
DMRIL-25	2	186	8	80	8	100	8	80
DMRIL-86	2	187	7	30	6	80	7	80
DMRIL-42	2	188	8	30	7	60	8	80
DMRIL-40	2	189	8	60	8	95	8	100
DMRIL-74	2	190	8	80	8	90	8	100
DMRIL-99	2	191	8	60	7	80	8	80
DMRIL-77	2	192	8	60	7	60	7	60
DMRIL-33	2	193	8	60	9	80	8	100
DMRIL-79	2	194	8	80	8	90	8	80
DMRIL-36	2	195	8	90	8	100	8	100
DMRIL-94	2	196	8	80	8	100	8	100
DMRIL-56	2	197	5	15	5	60	6	40
DMRIL-61	2	198	9	70	8	95	8	100
DMRIL-59	2	199	7	70	7	90	7	80
DMRIL-39	2	200	7	50	7	80	7	80
PS279 Spreader	2	201	8	80	8	90	8	80
DMRIL-60	2	202	8	30	7	80	8	80
DMRIL-30	2	203	8	70	8	95	8	80
DMRIL-14	2	204	9	70	8	100	8	100
DMRIL-55	2	205	2	10	2	30	2	20
DMRIL-64	2	206	7	50	7	50	7	60
DMRIL-41	2	207	8	20	7	50	6	60
DMRIL-26	2	208	8	40	7	60	7	60
DMRIL-32	2	209	8	60	7	80	8	80
DMRIL-72	2	210	8	50	8	80	8	90
DMRIL-81	2	211	7	40	6	50	6	60
DMRIL-37	2	212	3	20	2	15	2	15
DMRIL-23	2	213	8	30	8	80	8	80
DMRIL-66	2	214	7	80	7	70	7	70
DMRIL-82	2	215	8	40	6	60	6	20
DMRIL-35	2	216	8	60	7	70	7	80
DMRIL-98	2	217	7	30	7	70	7	80
DMRIL-89	2	218	8	40	7	80	8	80
DMRIL-92	2	219	8	60	7	80	7	80
DMRIL-95	2	220	7	30	7	60	7	80
PS279 Spreader	2	221	9	80	8	100	8	80
DMRIL-91	2	222	7	30	7	60	7	60
DMRIL-100	2	223	9	60	8	80	9	100
DMRIL-84	2	224	8	50	8	100	9	90
DMRIL-48	2	225	8	30	8	80	8	80
DMRIL-76	2	226	7	40	7	80	6	60
Dru	2	227	2	10	2	15	2	15
MA	2	228	9	80	8	90	8	100
PS279	3	241	9	60	8	100	8	80
DMRIL-56	3	242	5	30	5	40	6	60
DMRIL-61	3	243	7	20	7	60	7	80
DMRIL-59	3	244	7	30	6	40	6	60
DMRIL-60	3	245	8	30	8	90	8	100
DMRIL-64	3	246	6	30	6	60	6	40
DMRIL-98	3	247	7	30	7	80	7	60
DMRIL-89	3	248	8	40	8	90	9	100
DMRIL-72	3	249	7	40	8	80	7	80
DMRIL-92	3	250	7	40	7	80	7	80
DMRIL-82	3	251	6	20	6	40	6	50
DMRIL-43	3	252	5	20	5	30	3	20
DMRIL-48	3	253	8	30	8	80	8	80
DMRIL-63	3	254	8	50	8	80	8	80
DMRIL-95	3	255	7	40	7	80	7	80
DMRIL-91	3	256	7	40	7	60	7	60
DMRIL-65	3	257	8	60	7	80	8	80
DMRIL-80	3	258	8	60	7	80	8	80
DMRIL-73	3	259	7	40	7	70	7	80
DMRIL-90	3	260	7	40	7	80	6	60
PS279 Spreader	3	261	9	80	8	100
DMRIL-15	3	262	7	30	7	60	7	60
DMRIL-69	3	263	8	60	7	80	7	60
DMRIL-96	3	264	8	30	7	80	8	80
DMRIL-52	3	265	8	30	7	80	8	80
DMRIL-54	3	266	8	40	7	70	8	60
DMRIL-83	3	267	8	60	8	90	8	100
DMRIL-62	3	268	8	50	7	80	8	80
DMRIL-45	3	269	7	30	7	70	6	60
DMRIL-74	3	270	8	60	8	80	8	80
DMRIL-75	3	271	8	40	8	70	8	70
DMRIL-68	3	272	5	15	5	30	6	40
DMRIL-50	3	273	7	30	8	90	8	100
DMRIL-77	3	274	7	60	6	60	7	60
DMRIL-67	3	275	8	60	8	90	8	80
DMRIL-57	3	276	8	60	8	100	8	100
DMRIL-87	3	277	6	20	7	60	6	40
DMRIL-51	3	278	8	40	8	80	7	80
DMRIL-88	3	279	8	60	8	90	7	80
DMRIL-58	3	280	8	40	7	80	7	60
PS279 Spreader	3	281	9	60	8	100	8	100
DMRIL-81	3	282	7	30	6	70	6	60
DMRIL-55	3	283	3	10	2	30	2	20
DMRIL-26	3	284	8	40	8	80	8	80
DMRIL-53	3	285	8	40	7	60	7	80
DMRIL-46	3	286	8	50	9	95	9	100
DMRIL-14	3	287	9	80	9	95	9	100
DMRIL-47	3	288	8	70	8	90	8	100
DMRIL-99	3	289	8	60	8	95	8	100
DMRIL-2	3	290	6	40	6	60	6	40
DMRIL-86	3	291	7	40	6	60	6	60
DMRIL-32	3	292	8	80	8	100	7	80
DMRIL-23	3	293	8	70	8	90	8	80
DMRIL-66	3	294	7	80	7	90	8	80
DMRIL-100	3	295	9	60	8	95	9	100
DMRIL-76	3	296	8	80	7	90	6	60
DMRIL-84	3	297	9	80	8	100	8	100
DMRIL-97	3	298	8	60	7	50	7	60
DMRIL-85	3	299	7	40	7	70	7	80
DMRIL-93	3	300	8	60	8	80	8	100
PS279 Spreader	3	301	9	60	8	100	8	100
DMRIL-70	3	302	9	80	8	100	8	80
DMRIL-78	3	303	8	80	7	80	7	60
DMRIL-71	3	304	8	60	8	60	8	90
DMRIL-44	3	305	8	80	8	90	8	100
DMRIL-49	3	306	8	30	7	80	7	60
DMRIL-24	3	307	8	60	8	80	8	100
DMRIL-94	3	308	8	80	8	100	8	100
DMRIL-38	3	309	2	10	2	10	2	20
DMRIL-30	3	310	8	80	8	90	8	80
DMRIL-18	3	311	9	80	8	95	9	100
DMRIL-12	3	312	8	50	8	90	8	80
DMRIL-79	3	313	8	60	8	80	8	80
DMRIL-13	3	314	7	30	8	70	8	80
DMRIL-6	3	315	7	30	7	60	6	40
DMRIL-21	3	316	7	30	7	40	7	60
DMRIL-29	3	317	8	50	8	100	8	80
DMRIL-34	3	318	8	60	8	95	9	100
DMRIL-17	3	319	8	50	8	90	7	80
DMRIL-16	3	320	7	20	7	30	6	40
PS279 Spreader	3	321	9	90	8	100	8	80
DMRIL-27	3	322	5	10	5	30	5	30
DMRIL-4	3	323	3	10	3	20	2	20
DMRIL-25	3	324	8	80	8	100	9	100
DMRIL-20	3	325	3	10	3	20	3	20
DMRIL-42	3	326	8	60	7	40	7	60
DMRIL-5	3	327	8	60	7	70	7	60
DMRIL-40	3	328	8	40	8	80	7	80
DMRIL-9	3	329	8	40	8	40	8	80
DMRIL-33	3	330	8	30	8	80	8	80
DMRIL-19	3	331	7	30	7	80	8	60
DMRIL-36	3	332	8	85	8	95	8	100
DMRIL-39	3	333	7	40	7	80	7	80
DMRIL-41	3	334	8	20	8	40	8	80
DMRIL-37	3	335	2	10	2	15	2	10
DMRIL-35	3	336	7	30	7	40	7	80
DMRIL-10	3	337	7	30	7	20	6	40
DMRIL-1	3	338	6	20	6	40	6	60
DMRIL-22	3	339	8	30	8	80	7	80
DMRIL-8	3	340	7	30	7	60	7	70
PS279 Spreader	3	341	9	80	8	100	8	80
DMRIL-28	3	342	7	10	7	20	6	60
DMRIL-3	3	343	8	60	8	80	8	100
DMRIL-31	3	344	8	40	7	80	7	70
DMRIL-7	3	345	7	60	7	50	8	80
DMRIL-11	3	346	8	60	8	80	8	90
Dru		347	2	10	2	10	2	10
MA		348	9	60	8	100	9	100
