# Supplementary material for: Mapping a Large Number of QTL for Durable Resistance to Stripe Rust in Winter Wheat Druchamp Using SSR and SNP Markers
Source: PLoS One. 2015 May 13;10(5):e0126794. doi: 10.1371/journal.pone.0126794 (PMC4430513; doi:10.1371/journal.pone.0126794)
Supplement: S5 Dataset — Alleles of 2,535 polymorphic SNP markers of the Druchamp × Michigan Amber F8 lines. (XLSX) [file pone.0126794.s005.xlsx]

## Sheet: Sheet1
S5 Dataset. Alleles of 2,536 polymorphic SSNp markers in the Druchamp x Michigan Amber F8 lines
Name	ChrGen	Index		F8-1 [1]	F8-2 [2]	F8-3 [3]	F8-4 [4]	F8-5 [5]	F8-6 [6]	F8-7 [7]	F8-8 [8]	F8-9 [9]	F8-11 [10]	F8-12 [11]	F8-13 [12]	F8-14 [13]	F8-15 [14]	F8-16 [15]	F8-17 [16]	F8-18 [17]	F8-19 [18]	F8-20 [19]	F8-21 [20]	F8-22 [21]	F8-23 [22]	F8-24 [23]	F8-25 [24]	F8-26 [25]	F8-27 [26]	F8-28 [27]	F8-29 [28]	F8-30 [29]	F8-31 [30]	F8-32 [31]	F8-33 [32]	F8-34 [33]	F8-35 [34]	F8-36 [35]	F8-37 [36]	F8-38 [37]	F8-39 [38]	F8-40 [39]	F8-42 [40]	F8-44 [41]	F8-45 [42]	F8-46 [43]	F8-47 [44]	F8-48 [45]	F8-49 [46]
wsnp_BF200531A_Ta_2_1	1A	414	xiwa414	B	A	B	B	B	A	A	A	B	B	B	B	B	B	B	A	A	B	B	A	B	B	B	B	A	B	A	B	B	B	A	B	B	A	B	B	B	B	A	B	B	B	A	A	B	B
wsnp_BM140362A_Ta_2_2	1A	605	xiwa605	A	A	A	A	B	A	B	A	B	B	A	B	A	B	A	A	A	B	A	B	B	B	A	A	A	A	A	A	A	A	A	B	A	A	A	A	A	B	A	B	B	A	B	A	B	B
wsnp_CAP11_c1815_982483	1A	691	xiwa691	A	B	A	B	B	B	B	A	A	B	A	B	B	B	A	B	A	B	A	B	B	B	A	A	A	B	B	A	A	A	A	B	B	B	B	A	A	B	B	B	B	A	B	A	B	B
wsnp_Ex_c1137_2183772	1A	1481	xiwa1481	B	A	B	B	B	A	A	A	B	B	B	B	B	-	B	A	A	B	B	A	B	B	B	B	A	B	A	B	B	B	A	B	B	A	A	A	A	B	A	-	B	B	A	A	B	B
wsnp_Ex_c12165_19452361	1A	1594	xiwa1594	A	A	A	A	B	A	A	A	B	B	A	A	A	A	A	A	A	A	B	B	B	B	B	B	A	B	A	A	A	A	B	B	A	B	A	A	A	B	A	B	B	B	B	A	B	A
wsnp_Ex_c12352_19708127	1A	1613	xiwa1613	A	A	A	A	B	A	B	B	B	B	A	A	A	A	A	A	A	B	A	A	A	A	B	B	A	B	B	B	A	A	B	B	A	B	A	A	A	A	A	A	B	B	B	A	A	A
wsnp_Ex_c1374_2630830	1A	1806	xiwa1806	A	A	A	A	B	A	B	B	B	B	A	A	A	A	A	A	A	B	A	A	A	A	B	B	A	B	B	B	A	A	B	B	A	B	A	A	A	A	A	A	B	B	B	A	A	A
wsnp_Ex_c1374_2630879	1A	1807	xiwa1807	A	A	A	A	B	A	B	B	B	B	A	A	A	A	A	A	A	B	A	A	A	A	B	B	A	B	B	B	A	A	B	B	A	B	A	A	A	A	A	B	B	B	B	A	A	A
wsnp_Ex_c17684_26426785	1A	2248	xiwa2248	A	A	B	A	B	A	B	B	B	B	B	A	A	A	A	A	A	B	A	A	A	A	B	B	A	B	B	B	B	B	B	B	A	B	A	B	B	A	A	B	A	B	A	A	A	A
wsnp_Ex_c18196_27006489	1A	2289	xiwa2289	A	A	B	A	B	A	B	B	B	B	B	A	A	A	A	A	A	B	A	A	A	A	B	B	A	B	B	B	B	B	B	B	A	B	A	B	B	A	A	B	A	B	A	A	A	A
wsnp_Ex_c18499_27344859	1A	2317	xiwa2317	B	A	B	B	B	B	A	A	A	B	A	B	B	B	B	A	B	B	A	A	B	A	A	A	A	B	B	A	A	B	B	B	A	B	B	A	A	B	A	B	A	B	B	A	A	A
wsnp_Ex_c2389_4478587	1A	2852	xiwa2852	A	A	B	A	B	A	B	B	B	B	B	A	A	A	A	A	A	B	A	A	A	A	B	B	A	B	B	B	B	B	B	B	A	B	A	B	B	A	A	B	A	B	A	A	A	A
wsnp_Ex_c26098_35349418	1A	3019	xiwa3019	A	A	B	A	B	A	B	B	B	B	B	A	A	A	A	A	A	B	A	A	A	A	B	B	A	B	B	B	B	B	B	B	A	B	A	B	B	A	A	A	A	B	A	A	A	A
wsnp_Ex_c26098_35349905	1A	3020	xiwa3020	A	A	B	A	B	A	B	B	B	B	B	A	A	A	A	A	A	B	A	A	A	A	B	B	A	B	B	B	B	B	B	B	A	B	A	B	B	A	A	B	A	B	A	A	A	A
wsnp_Ex_c2868_5293485	1A	3182	xiwa3182	B	A	B	B	B	B	A	A	B	B	B	B	B	B	B	A	A	B	B	A	B	B	B	B	A	B	A	B	B	B	A	B	B	A	B	A	A	B	B	B	B	B	A	A	B	B
wsnp_Ex_c2972_5477975	1A	3249	xiwa3249	A	A	B	A	B	A	B	B	B	B	B	A	A	A	A	A	A	B	A	A	A	A	B	B	A	B	B	B	B	B	B	B	A	B	A	B	B	A	A	A	A	B	A	A	A	A
wsnp_Ex_c3142_5808220	1A	3337	xiwa3337	A	A	B	A	B	A	B	B	B	B	B	A	A	A	A	A	A	B	A	A	A	A	B	B	A	B	B	B	B	B	B	B	A	B	A	B	B	A	A	B	A	B	A	A	A	A
wsnp_Ex_c33452_41938013	1A	3434	xiwa3434	A	B	A	A	B	B	B	A	A	B	A	B	B	B	A	A	A	B	A	B	B	B	A	A	A	B	B	A	A	A	A	B	B	B	B	A	A	B	A	B	B	A	B	A	B	B
wsnp_Ex_c33452_41938159	1A	3435	xiwa3435	A	B	A	A	B	B	B	A	A	B	A	B	B	B	A	A	A	B	A	B	B	B	A	A	A	B	B	A	A	A	A	B	B	B	B	A	A	B	A	B	B	A	B	A	B	B
wsnp_Ex_c3365_6183009	1A	3442	xiwa3442	A	A	B	A	B	A	B	B	B	B	B	A	A	A	A	A	A	B	A	A	A	A	B	B	A	B	B	B	B	B	B	B	A	B	A	B	B	A	A	B	A	B	A	A	A	A
wsnp_Ex_c34260_42602746	1A	3473	xiwa3473	A	A	A	A	B	A	B	B	B	B	A	A	A	A	A	A	A	B	A	A	A	A	B	B	A	B	B	B	A	A	B	B	A	B	A	A	A	A	A	B	B	B	B	A	A	A
wsnp_Ex_c34344_42677360	1A	3477	xiwa3477	A	A	A	A	B	A	A	A	B	B	A	A	A	A	A	A	A	A	B	B	B	B	B	B	A	B	A	A	A	A	B	B	A	B	A	A	A	B	A	B	B	B	B	A	B	A
wsnp_Ex_c34821_43076533	1A	3499	xiwa3499	A	A	A	A	B	A	B	B	B	B	A	A	A	A	A	A	A	B	A	A	A	A	B	B	A	B	B	B	A	A	B	B	A	B	A	A	A	A	A	-	B	B	B	A	A	A
wsnp_Ex_c3565_6520901	1A	3532	xiwa3532	A	A	A	A	B	A	B	B	B	B	A	A	A	A	A	A	A	B	A	A	A	A	A	B	A	B	B	B	A	A	B	B	A	B	A	B	B	A	A	B	B	B	B	A	A	A
wsnp_Ex_c3572_6531810	1A	3536	xiwa3536	A	A	A	A	B	A	B	B	B	B	A	A	A	A	A	A	A	B	A	A	A	A	B	B	A	B	B	B	A	A	B	B	A	B	A	A	A	A	A	-	B	B	B	A	A	A
wsnp_Ex_c3612_6599842	1A	3563	xiwa3563	B	A	B	B	B	A	A	A	B	B	B	B	B	B	B	A	A	B	B	A	B	B	B	B	A	B	A	B	B	B	A	B	B	A	A	A	A	B	A	B	B	B	A	A	B	B
wsnp_Ex_c38203_45790396	1A	3635	xiwa3635	B	A	B	B	B	A	A	A	B	B	B	B	B	B	B	A	A	B	B	A	B	B	B	B	A	B	A	B	B	B	A	B	B	A	B	B	B	B	A	B	B	B	A	A	B	B
wsnp_Ex_c3963_7179699	1A	3685	xiwa3685	A	A	B	A	B	A	B	B	B	B	B	A	A	A	A	A	A	B	A	A	A	A	B	B	A	B	B	B	B	B	B	B	A	B	A	B	B	A	A	-	A	B	A	A	A	A
wsnp_Ex_c40942_47886087	1A	3740	xiwa3740	A	A	B	A	B	A	B	B	B	B	B	A	A	A	A	A	A	B	A	A	A	A	B	B	A	B	B	B	B	B	B	B	A	B	A	B	B	A	A	-	A	B	A	A	A	A
wsnp_Ex_c44049_50205614	1A	3883	xiwa3883	A	A	A	A	B	A	B	B	B	B	A	A	A	A	A	A	A	B	A	A	A	A	B	B	A	B	B	B	A	A	B	B	A	B	A	A	A	A	A	B	B	B	B	A	A	A
wsnp_Ex_c44049_50205904	1A	3884	xiwa3884	A	A	A	A	B	A	B	B	B	B	A	A	A	A	A	A	A	B	A	A	A	A	B	B	A	B	B	B	A	A	B	B	A	B	A	A	A	A	A	B	B	B	B	A	A	A
wsnp_Ex_c4876_8692783	1A	4033	xiwa4033	B	A	B	B	B	A	A	A	B	B	B	B	B	B	B	A	A	B	B	A	B	B	B	B	A	B	A	B	B	B	A	B	B	A	B	B	B	B	A	B	B	B	A	A	B	B
wsnp_Ex_c4876_8692849	1A	4034	xiwa4034	B	A	B	B	B	A	A	A	B	B	B	B	B	B	B	A	A	B	B	A	B	B	B	B	A	B	A	B	B	B	A	B	B	A	B	B	B	B	A	B	B	B	A	A	B	B
wsnp_Ex_c5634_9906981	1A	4301	xiwa4301	A	A	A	A	B	A	B	B	B	B	A	A	A	A	A	A	A	B	A	A	A	A	B	B	A	B	B	B	A	A	B	B	A	B	A	A	A	A	A	B	B	B	B	A	A	A
wsnp_Ex_c645_1273901	1A	4509	xiwa4509	A	A	B	A	B	A	B	B	B	B	B	A	A	A	A	A	A	B	A	A	A	A	B	B	A	B	B	B	B	B	B	B	A	B	A	B	B	A	A	A	A	B	A	A	A	A
wsnp_Ex_c645_1274050	1A	4510	xiwa4510	A	A	B	A	B	A	B	B	B	B	B	A	A	A	A	A	A	B	A	A	A	A	B	B	A	B	B	B	B	B	B	B	A	B	A	B	B	A	A	A	A	B	A	A	A	A
wsnp_Ex_c6563_11378632	1A	4537	xiwa4537	A	B	A	A	B	B	B	A	B	B	A	B	B	B	A	A	A	B	A	B	B	B	A	A	A	A	B	A	A	A	A	B	A	B	B	A	A	B	A	-	B	A	B	A	B	B
wsnp_Ex_c6563_11378915	1A	4538	xiwa4538	A	B	A	A	B	B	B	A	B	B	A	B	B	B	A	A	A	B	A	B	B	B	A	A	A	A	B	A	A	A	A	B	A	B	B	A	A	B	A	A	B	A	B	A	B	B
wsnp_Ex_c7252_12453079	1A	4644	xiwa4644	B	A	B	B	B	A	A	A	B	B	B	B	B	A	B	A	A	B	B	A	B	B	B	B	A	B	A	B	B	B	A	B	B	A	B	B	B	B	A	B	B	B	A	A	B	B
wsnp_Ex_c7360_12617987	1A	4661	xiwa4661	A	A	A	A	B	A	B	B	B	B	A	A	A	A	A	A	A	B	A	A	A	A	A	B	A	B	B	B	A	A	B	B	A	B	A	A	A	A	A	B	B	B	B	A	A	A
wsnp_Ex_c759_1493846	1A	4704	xiwa4704	A	A	B	A	B	A	B	B	B	B	B	A	A	A	A	A	A	B	A	A	A	A	B	B	A	B	B	B	B	B	B	B	A	B	A	B	B	A	A	A	A	B	A	A	A	A
wsnp_Ex_c8101_13712260	1A	4769	xiwa4769	A	A	B	A	B	A	B	B	B	B	B	A	A	A	A	A	A	B	A	A	A	A	B	B	A	B	B	B	B	B	B	B	A	B	A	B	B	A	A	-	A	B	A	A	A	A
wsnp_Ex_c8666_14522816	1A	4834	xiwa4834	A	A	B	A	B	A	B	B	B	B	B	A	A	A	A	A	A	B	A	A	A	A	B	B	A	B	B	B	B	B	B	B	A	B	A	B	B	A	A	B	A	B	A	A	A	A
wsnp_Ex_rep_c102387_87569964	1A	5065	xiwa5065	B	A	B	B	B	B	A	A	B	B	B	B	B	B	B	A	A	B	B	A	B	B	B	B	A	B	A	B	B	B	A	B	B	A	B	B	B	B	A	A	B	B	A	A	B	B
wsnp_Ex_rep_c103087_88124573	1A	5084	xiwa5084	A	A	A	A	B	A	B	B	B	B	A	A	A	A	A	A	A	B	A	A	A	A	A	B	A	B	B	B	A	A	B	B	A	B	A	B	B	A	A	B	B	B	B	A	A	A
wsnp_Ex_rep_c105244_89727666	1A	5134	xiwa5134	A	A	B	A	B	A	B	B	B	B	B	A	A	A	A	A	A	B	A	A	A	A	B	B	A	B	B	B	B	B	B	B	A	B	A	B	B	A	A	B	A	B	A	A	A	A
wsnp_Ex_rep_c105244_89727820	1A	5135	xiwa5135	A	A	B	A	B	A	B	B	B	B	B	A	A	A	A	A	A	B	A	A	A	A	B	B	A	B	B	B	B	B	B	B	A	B	A	B	B	A	A	B	A	B	A	A	A	A
wsnp_Ex_rep_c66282_64438053	1A	5194	xiwa5194	A	A	B	A	B	A	B	B	B	B	B	A	A	A	A	A	A	B	A	A	A	A	B	B	A	B	B	B	B	B	B	B	A	B	A	B	B	A	A	A	A	B	A	A	A	A
wsnp_Ex_rep_c67665_66326492	1A	5435	xiwa5435	A	A	B	A	B	A	B	B	B	B	B	A	A	A	A	A	A	B	A	A	A	A	B	B	A	B	B	B	B	B	B	B	A	B	A	B	B	A	A	B	A	B	A	A	A	A
wsnp_Ex_rep_c68058_66805898	1A	5491	xiwa5491	B	A	B	B	B	B	B	A	A	B	A	B	B	B	B	A	B	B	A	A	B	A	A	A	A	B	B	A	A	B	B	B	A	B	B	A	A	B	A	B	A	B	B	A	A	A
wsnp_Ex_rep_c70358_69302556	1A	5692	xiwa5692	A	A	A	A	B	A	A	A	B	B	A	A	A	A	A	A	A	A	B	B	B	A	B	B	A	B	B	A	A	A	B	B	A	B	A	A	A	B	A	B	B	B	B	A	A	A
wsnp_JD_c107_174016	1A	5776	xiwa5776	A	A	A	A	B	A	B	A	B	B	A	B	A	B	A	A	A	B	A	B	B	B	A	A	A	A	B	A	A	A	A	B	A	B	B	A	A	B	A	B	B	A	B	A	B	B
wsnp_JD_c28928_23159662	1A	5979	xiwa5979	A	A	A	A	B	A	B	B	B	B	A	A	A	A	A	A	A	B	A	A	A	A	B	B	A	B	B	B	A	A	B	B	A	B	A	A	A	A	A	A	B	B	B	A	A	A
wsnp_JD_c38260_27822778	1A	6031	xiwa6031	A	A	A	A	B	A	B	B	B	B	A	A	A	A	A	A	A	B	A	A	A	A	A	B	A	B	B	B	A	A	B	B	A	B	A	B	B	A	A	B	B	B	B	A	A	A
wsnp_JD_c7522_8606553	1A	6172	xiwa6172	B	A	B	B	B	A	A	A	B	B	B	B	B	-	B	A	A	B	B	A	B	B	B	B	B	B	A	B	B	B	B	B	B	A	B	B	B	B	A	B	B	B	A	A	B	B
wsnp_Ku_c10239_16988077	1A	6378	xiwa6378	A	A	B	B	B	A	A	A	B	B	B	B	B	A	B	A	A	B	B	B	B	B	B	B	A	B	B	B	B	B	B	B	A	B	A	A	A	B	A	B	B	B	B	A	B	B
wsnp_Ku_c17243_26294668	1A	6622	xiwa6622	A	A	A	A	B	A	B	B	B	B	A	A	A	A	A	A	A	B	A	A	A	A	B	B	A	B	B	B	A	A	B	B	A	B	A	A	A	A	A	B	B	B	B	A	A	A
wsnp_Ku_c24239_34199356	1A	6756	xiwa6756	A	A	A	A	B	A	A	A	B	B	A	A	A	A	A	A	A	A	B	B	B	A	B	B	A	B	A	A	A	A	B	B	A	B	A	A	A	B	A	B	B	B	B	A	A	A
wsnp_Ku_c34659_43981982	1A	6941	xiwa6941	B	B	B	B	A	A	B	B	A	A	A	A	B	B	B	A	A	B	A	A	A	B	A	A	A	A	B	B	A	A	A	B	B	A	A	A	A	B	A	A	B	B	A	B	B	B
wsnp_Ku_c3844_7053350	1A	6984	xiwa6984	A	A	A	A	B	A	B	B	B	B	A	A	A	A	A	A	A	B	A	A	A	A	B	B	A	B	B	B	A	A	B	B	A	B	A	A	A	A	A	A	B	B	B	A	A	A
wsnp_Ku_c3844_7053669	1A	6985	xiwa6985	A	A	A	A	B	A	B	B	B	B	A	A	A	A	A	A	A	B	A	A	A	A	B	B	A	B	B	B	A	A	B	B	A	B	A	A	A	A	A	-	B	B	B	A	A	A
wsnp_Ku_c5756_10191339	1A	7191	xiwa7191	B	A	B	B	B	A	A	A	B	B	B	B	B	A	B	A	A	B	B	A	B	B	B	B	A	B	A	B	B	B	A	B	B	A	B	B	B	B	A	A	B	B	A	A	B	B
wsnp_Ra_c11023_17980284	1A	7557	xiwa7557	A	A	A	A	B	A	B	B	B	B	A	A	A	A	A	A	A	B	A	A	A	A	B	B	A	B	B	B	A	A	B	B	A	B	A	A	A	A	A	-	B	B	B	A	A	A
wsnp_Ra_c18045_27024765	1A	7677	xiwa7677	A	A	A	A	B	A	B	B	B	B	A	A	A	A	A	A	A	B	A	A	A	A	B	B	A	B	B	B	A	A	B	B	A	B	A	A	A	A	A	B	B	B	B	A	A	A
wsnp_Ra_c20032_29272825	1A	7713	xiwa7713	A	A	B	A	B	A	B	B	B	B	B	A	A	A	A	A	A	B	A	A	A	A	B	B	A	B	B	B	B	B	B	B	A	B	A	B	B	A	A	B	A	B	A	A	A	A
wsnp_Ra_c2895_5488879	1A	7824	xiwa7824	A	A	A	A	B	A	A	A	B	B	A	A	A	A	A	A	A	B	B	A	B	A	B	B	A	B	B	A	A	A	B	B	A	B	A	B	B	A	A	B	B	B	B	A	A	A
wsnp_Ra_c33025_41968284	1A	7871	xiwa7871	A	A	A	A	B	A	B	A	B	B	A	B	A	B	A	A	A	B	A	B	B	B	A	A	A	A	A	A	A	A	A	B	A	A	A	A	A	B	A	B	B	A	B	A	B	B
wsnp_Ra_c4481_8119609	1A	7945	xiwa7945	A	A	A	A	B	A	B	B	B	B	A	A	A	A	A	A	A	B	A	A	A	A	A	B	A	B	B	B	A	A	B	B	A	B	A	B	B	A	A	-	B	B	B	A	A	A
wsnp_Ra_c6474_11298812	1A	8034	xiwa8034	A	A	B	A	B	A	B	B	B	B	B	A	A	A	A	A	A	B	A	A	A	A	B	B	A	B	B	B	B	B	B	B	A	B	A	B	B	A	A	B	A	B	A	A	A	A
wsnp_Ra_c6474_11298858	1A	8035	xiwa8035	A	A	B	A	B	A	B	B	B	B	B	A	A	A	A	A	A	B	A	A	A	A	B	B	A	B	B	B	B	B	B	B	A	B	A	B	B	A	A	B	A	B	A	A	A	A
wsnp_Ra_rep_c105422_89367749	1A	8116	xiwa8116	A	A	B	A	B	A	B	B	B	B	B	A	A	A	A	A	A	B	A	A	A	A	B	B	A	B	B	B	B	B	B	B	A	B	A	B	B	A	A	A	A	B	A	A	A	A
wsnp_RFL_Contig1186_254286	1A	8230	xiwa8230	A	A	B	A	B	A	B	B	B	B	B	A	A	A	A	A	A	B	A	A	A	A	B	B	A	B	B	B	B	B	B	B	A	B	A	B	B	A	A	-	A	B	A	A	A	A
wsnp_RFL_Contig3850_4199825	1A	8523	xiwa8523	B	A	B	B	A	B	B	B	A	B	A	B	B	A	B	A	B	B	A	A	B	A	A	A	B	B	B	A	A	B	A	A	B	B	A	A	A	B	A	B	A	B	B	B	A	B
wsnp_RFL_Contig4735_5673999	1A	8622	xiwa8622	B	A	B	B	B	B	A	A	B	B	B	B	B	B	B	A	A	B	B	A	B	B	B	B	A	B	A	B	B	B	A	B	B	A	B	A	A	B	B	B	B	B	A	A	B	B
wsnp_JD_c2805_3748370	1A,1B	5976	xiwa5976	B	A	B	B	B	A	A	A	B	B	B	B	B	A	B	A	A	B	B	A	B	B	B	B	A	B	A	B	B	B	A	B	B	A	B	B	B	B	A	A	B	B	A	A	B	B
wsnp_Ku_c3097_5801027	1A,1B	6889	xiwa6889	B	A	B	B	B	A	A	A	B	B	B	B	B	-	B	A	A	B	B	A	B	B	B	B	-	B	A	B	B	B	A	B	B	A	B	B	B	B	A	-	B	B	A	A	B	B
wsnp_Ku_rep_c103074_89905152	1A,1B	7399	xiwa7399	A	A	A	A	B	B	A	B	B	B	A	B	B	B	B	A	B	B	A	A	A	B	A	A	B	A	B	A	A	B	A	A	A	A	B	B	B	B	B	B	B	B	B	A	B	A
wsnp_Ra_c5485_9703900	1A,1B	8001	xiwa8001	B	A	B	B	B	A	A	A	B	B	B	B	B	A	B	A	A	B	B	A	B	B	B	B	B	B	A	B	B	B	A	B	B	A	A	A	A	B	A	A	B	B	A	A	B	B
wsnp_Ex_c6563_11378565	1A,1D	4536	xiwa4536	A	B	A	A	B	B	B	A	B	B	A	B	B	B	A	A	A	B	A	B	B	B	A	A	A	A	B	A	A	A	A	B	A	B	B	A	A	B	A	A	B	A	B	A	B	B
wsnp_Ra_c48124_53475114	1A,1D	7967	xiwa7967	A	A	A	A	B	B	A	B	B	B	A	B	B	B	B	A	B	B	A	A	A	B	A	A	B	A	B	A	A	B	-	A	A	A	B	B	B	B	B	-	B	B	B	A	B	A
wsnp_Ra_c24776_34331660	1A,3A	7779	xiwa7779	A	A	A	A	B	A	B	B	B	B	A	A	A	A	A	A	A	B	A	A	A	A	A	B	A	B	B	B	A	A	B	B	A	B	A	B	B	A	A	A	B	B	B	A	A	A
wsnp_Ex_c9948_16379630	1A,4B	4985	xiwa4985	A	A	B	A	B	A	B	A	B	B	B	B	B	A	A	A	A	B	B	A	B	B	B	B	A	B	B	B	B	B	B	B	A	A	A	A	A	B	A	A	A	B	A	A	B	B
wsnp_Ra_c5210_9289264	1A,5B	7988	xiwa7988	B	B	B	B	A	A	B	B	A	A	A	A	B	B	B	A	A	B	A	A	A	B	A	A	A	A	B	B	A	A	A	B	B	A	B	A	A	B	A	A	B	B	A	B	B	B
wsnp_Ex_c15170_23366110	1A,6B	1989	xiwa1989	B	B	B	B	B	B	B	B	B	B	B	A	B	B	B	B	B	B	A	A	B	A	B	B	B	B	B	B	B	B	B	B	B	B	A	B	B	A	A	A	A	B	B	A	B	A
wsnp_BE403956A_Ta_2_3	1AL	42	xiwa42	A	A	A	A	B	A	B	B	B	B	A	A	A	A	A	A	A	B	A	A	A	A	A	B	A	B	B	B	A	A	B	B	A	B	A	B	B	A	A	B	B	B	B	A	A	A
wsnp_BE443588A_Ta_2_1	1AL	135	xiwa135	A	B	A	B	B	B	B	A	A	B	A	B	B	B	A	B	A	A	A	B	B	B	A	A	A	B	B	A	A	A	A	B	B	B	B	A	A	B	A	B	B	A	B	A	B	B
wsnp_BE443588A_Ta_2_2	1AL	136	xiwa136	A	B	A	B	B	B	B	A	A	B	A	B	B	B	A	B	A	B	A	B	B	B	A	A	A	B	B	A	A	A	A	B	B	B	B	A	A	B	B	B	B	A	B	A	B	B
wsnp_BE518393A_Td_2_3	1AL	352	xiwa352	A	A	B	A	B	A	B	B	B	B	B	A	A	A	A	A	A	B	A	A	A	A	B	B	A	B	B	B	B	B	B	B	A	B	A	B	B	A	A	B	A	B	A	A	A	A
wsnp_BF475149A_Ta_2_1	1AL	490	xiwa490	A	A	A	A	B	A	B	B	B	B	A	A	A	A	A	A	A	B	A	A	A	A	A	B	A	B	B	B	A	A	B	B	A	B	A	B	B	A	A	B	B	B	B	A	A	A
wsnp_BF482891A_Ta_2_2	1AL	498	xiwa498	A	A	A	A	B	A	B	B	B	B	A	A	A	A	A	A	A	B	A	A	A	A	B	B	A	B	B	B	A	A	B	B	A	B	A	A	A	A	A	A	B	B	B	A	A	A
wsnp_BG314157A_Ta_2_1	1AL	560	xiwa560	A	A	A	A	B	A	B	A	B	B	A	B	A	B	A	A	A	A	A	B	B	B	A	A	A	A	A	A	A	A	A	B	A	A	A	A	A	B	A	B	B	A	B	A	B	B
wsnp_BG606986A_Ta_2_1	1AL	577	xiwa577	A	B	A	A	B	B	B	A	B	B	A	B	B	B	A	A	A	B	A	B	B	B	A	A	A	A	B	A	A	A	A	B	A	B	B	A	A	B	A	B	B	A	B	A	B	B
wsnp_BG606986A_Ta_2_4	1AL	578	xiwa578	A	B	A	A	B	B	B	A	B	B	A	B	B	B	A	A	A	B	A	B	B	B	A	A	A	A	B	A	A	A	A	B	A	B	B	A	A	B	A	A	B	A	B	A	B	B
wsnp_BM137879A_Ta_2_1	1AL	601	xiwa601	A	A	A	A	B	A	B	A	B	B	A	B	A	B	A	A	A	B	A	B	B	B	A	A	A	A	B	A	A	A	A	B	A	B	B	A	A	B	A	B	B	A	B	A	B	B
wsnp_CAP12_c1960_972031	1AL	931	xiwa931	A	A	A	A	B	A	B	A	B	B	A	B	A	B	A	A	A	B	A	B	B	B	A	A	A	A	A	A	A	A	A	B	A	A	A	A	A	B	A	B	B	A	B	A	B	B
wsnp_CAP12_c2645_1267978	1AL	948	xiwa948	A	A	B	A	B	A	B	B	B	B	B	A	A	A	A	A	A	B	A	A	A	A	B	B	A	B	B	B	B	B	B	B	A	B	A	B	B	A	A	B	A	B	A	A	A	A
wsnp_CAP7_c3472_1623955	1AL	1081	xiwa1081	A	B	A	A	B	B	B	A	B	B	A	B	B	B	A	A	A	B	A	B	B	B	A	A	A	A	B	A	A	A	A	B	A	B	B	A	A	B	A	B	B	A	B	A	B	B
wsnp_CAP8_c4785_2322876	1AL	1195	xiwa1195	A	B	A	B	B	B	B	A	A	B	A	B	B	B	A	B	A	A	A	B	B	B	A	A	A	B	B	A	A	A	A	B	B	B	B	A	A	B	A	B	B	A	B	A	B	B
wsnp_CAP8_rep_c3938_1936666	1AL	1225	xiwa1225	A	B	A	B	B	B	A	A	A	B	A	B	B	B	B	B	A	A	A	B	B	B	A	A	A	B	B	A	B	A	A	B	B	B	A	A	A	B	A	A	B	B	B	A	B	B
wsnp_Ex_c10100_16600633	1AL	1279	xiwa1279	A	A	A	A	B	A	B	B	B	B	A	A	A	A	A	A	A	B	A	A	A	A	A	B	A	B	B	B	A	A	B	B	A	B	A	B	B	A	A	B	B	B	B	A	A	A
wsnp_Ex_c11697_18821490	1AL	1530	xiwa1530	A	A	B	A	B	A	B	B	B	B	B	A	A	A	A	A	A	B	A	A	A	A	B	B	A	B	B	B	B	B	B	B	A	B	A	B	B	A	A	B	A	B	A	A	A	A
wsnp_Ex_c13564_21327699	1AL	1785	xiwa1785	A	A	A	A	B	A	B	B	B	B	A	A	A	A	A	A	A	B	A	A	A	A	B	B	A	B	B	B	A	A	B	B	A	B	A	A	A	A	A	B	B	B	B	A	A	A
wsnp_Ex_c15088_23268345	1AL	1979	xiwa1979	A	A	A	A	B	A	B	A	B	B	A	B	A	B	A	A	A	B	A	B	B	B	A	A	A	A	B	A	A	A	A	B	A	B	B	A	A	B	A	B	B	A	B	A	B	B
wsnp_Ex_c15377_23637176	1AL	2015	xiwa2015	B	A	B	B	A	B	B	B	A	B	A	B	B	B	B	A	B	B	A	A	B	A	A	A	A	B	B	A	A	B	A	A	A	B	B	B	B	A	A	B	A	B	B	B	A	B
wsnp_Ex_c15383_23645972	1AL	2020	xiwa2020	A	A	A	A	B	A	B	B	B	B	A	A	A	A	A	A	A	B	A	A	A	A	B	B	A	B	B	B	A	A	B	B	A	B	A	A	-	A	A	B	B	B	B	A	A	A
wsnp_Ex_c15722_24074399	1AL	2057	xiwa2057	A	A	B	A	B	A	B	B	B	B	B	A	A	A	A	A	A	B	A	A	A	A	B	B	A	B	B	B	B	B	B	B	A	B	A	B	B	A	A	-	A	B	A	A	A	A
wsnp_Ex_c16592_25117132	1AL	2152	xiwa2152	A	A	A	A	B	A	A	A	B	B	A	A	A	A	A	A	A	A	B	B	B	A	B	B	A	B	B	A	A	A	B	B	A	B	A	A	A	B	A	B	B	B	B	A	A	A
wsnp_Ex_c18169_26977013	1AL	2287	xiwa2287	A	A	A	A	B	A	B	B	B	B	A	A	A	A	A	A	A	B	A	A	A	A	A	B	A	B	B	B	A	A	A	B	A	B	A	B	B	A	A	B	B	B	B	A	A	A
wsnp_Ex_c19730_28728245	1AL	2456	xiwa2456	A	A	B	A	B	A	B	B	B	B	B	A	A	A	A	A	A	B	A	A	A	A	B	B	A	B	B	B	B	B	B	B	A	B	A	B	B	A	A	B	A	B	A	A	A	A
wsnp_Ex_c1997_3755945	1AL	2484	xiwa2484	A	A	A	A	B	A	B	A	B	B	A	B	A	B	A	A	A	B	A	B	B	B	A	A	A	A	B	A	A	A	A	B	A	B	B	A	A	B	A	B	B	A	B	A	B	B
wsnp_Ex_c1997_3756118	1AL	2485	xiwa2485	A	A	A	A	B	A	B	A	B	B	A	B	A	B	A	A	A	B	A	B	B	B	A	A	A	A	B	A	A	A	A	B	A	B	B	A	A	B	A	B	B	A	B	A	B	B
wsnp_Ex_c1997_3757496	1AL	2489	xiwa2489	A	A	A	A	B	A	B	A	B	B	A	B	A	B	A	A	A	B	A	B	B	B	A	A	A	A	B	A	A	A	A	B	A	B	B	A	A	B	A	B	B	A	B	A	B	B
wsnp_Ex_c1997_3757721	1AL	2491	xiwa2491	A	A	A	A	B	A	B	A	B	B	A	B	A	B	A	A	A	B	A	B	B	B	A	A	A	A	B	A	A	A	A	B	A	B	B	A	A	B	A	B	B	A	B	A	B	B
wsnp_Ex_c21592_30743513	1AL	2629	xiwa2629	A	A	A	A	B	A	B	B	B	B	A	A	A	A	A	A	A	B	A	A	A	A	B	B	A	B	B	B	A	A	B	B	A	B	A	A	A	A	A	-	B	B	B	A	A	A
wsnp_Ex_c21592_30743815	1AL	2630	xiwa2630	A	A	A	A	B	A	B	B	B	B	A	A	A	A	A	A	A	B	A	A	A	A	B	B	A	B	B	B	A	A	B	B	A	B	A	A	A	A	A	-	B	B	B	A	A	A
wsnp_Ex_c22284_31478675	1AL	2703	xiwa2703	A	A	A	A	B	A	B	A	B	B	A	B	A	B	A	A	A	B	A	B	B	B	A	A	A	A	B	A	A	A	A	B	A	B	B	A	A	B	A	B	B	A	B	A	B	B
wsnp_Ex_c2273_4259708	1AL	2744	xiwa2744	A	A	A	A	B	A	B	B	B	B	A	A	A	A	A	A	A	B	A	A	A	A	B	B	A	B	B	B	A	A	B	B	A	B	A	A	A	A	A	B	B	B	B	A	A	A
wsnp_Ex_c22881_32098459	1AL	2762	xiwa2762	A	A	A	A	B	A	B	B	B	B	A	A	A	A	A	A	A	B	A	A	A	A	B	B	A	B	B	B	A	A	B	B	A	B	A	A	A	A	A	B	B	B	B	A	A	A
wsnp_Ex_c25628_34888253	1AL	2981	xiwa2981	A	A	A	A	B	A	B	B	B	B	A	A	A	A	A	A	A	B	A	A	A	A	A	B	A	B	B	B	A	A	B	B	A	B	A	B	B	A	A	-	B	B	B	A	A	A
wsnp_Ex_c25628_34888439	1AL	2982	xiwa2982	A	A	A	A	B	A	B	B	B	B	A	A	A	A	A	A	A	B	A	A	A	A	A	B	A	B	B	B	A	A	B	B	A	B	A	B	B	A	A	B	B	B	B	A	A	A
wsnp_Ex_c25730_34991010	1AL	2994	xiwa2994	B	A	B	B	B	B	B	A	A	B	A	B	B	B	B	A	B	B	A	A	B	A	A	A	A	B	B	A	A	B	B	B	A	B	B	A	A	B	A	B	A	B	B	A	A	A
wsnp_Ex_c26688_35918122	1AL	3060	xiwa3060	A	B	A	B	B	B	B	A	A	B	A	B	B	B	A	B	A	A	A	B	B	B	A	A	A	B	B	A	A	A	A	B	B	B	B	A	A	B	A	B	B	A	B	A	B	B
wsnp_Ex_c27940_37101775	1AL	3134	xiwa3134	A	A	A	A	B	A	A	A	B	B	A	A	A	A	A	A	A	A	B	B	B	A	B	B	A	B	A	A	A	A	B	B	A	B	A	A	A	B	A	-	B	B	B	A	A	A
wsnp_Ex_c2814_5203467	1AL	3144	xiwa3144	A	A	A	A	B	A	B	B	B	B	A	A	A	A	A	A	A	B	A	A	A	A	B	B	A	B	B	B	A	A	B	B	A	B	A	A	A	A	A	-	B	B	B	A	A	A
wsnp_Ex_c2840_5247386	1AL	3160	xiwa3160	A	A	A	A	B	A	B	B	B	B	A	A	A	A	A	A	A	B	A	A	A	A	B	B	A	B	B	B	A	A	B	B	A	B	A	A	A	A	A	B	B	B	B	A	A	A
wsnp_Ex_c28900_37982485	1AL	3195	xiwa3195	A	B	A	B	B	B	B	A	A	B	A	B	B	B	A	B	A	B	A	B	B	B	A	A	A	B	B	A	A	A	A	B	B	B	B	A	A	B	B	B	B	A	B	A	B	B
wsnp_Ex_c3142_5808330	1AL	3338	xiwa3338	A	A	B	A	B	A	B	B	B	B	B	A	A	A	A	A	A	B	A	A	A	A	B	B	A	B	B	B	B	B	B	B	A	B	A	B	B	A	A	B	A	B	A	A	A	A
wsnp_Ex_c3142_5808713	1AL	3339	xiwa3339	A	A	B	A	B	A	B	B	B	B	B	A	A	A	A	A	A	B	A	A	A	A	B	B	A	B	B	B	B	B	B	B	A	B	A	B	B	A	A	B	A	B	A	A	A	A
wsnp_Ex_c3201_5910642	1AL	3377	xiwa3377	B	A	B	B	B	B	-	A	A	B	A	B	B	B	B	A	B	B	A	A	B	A	A	A	A	B	B	A	A	B	B	B	A	B	B	A	A	B	A	A	A	B	B	A	A	B
wsnp_Ex_c3201_5910659	1AL	3378	xiwa3378	B	A	B	B	B	B	-	A	A	B	A	B	B	B	B	A	B	B	A	A	B	A	A	A	A	B	B	A	A	B	B	B	A	B	B	A	A	B	A	A	A	B	B	A	A	B
wsnp_Ex_c32590_41222878	1AL	3406	xiwa3406	A	A	A	A	B	A	B	A	B	B	A	B	A	B	A	A	A	B	A	B	B	B	A	A	A	A	B	A	A	A	A	B	A	B	B	A	A	B	A	-	B	A	B	A	B	B
wsnp_Ex_c33831_42253707	1AL	3451	xiwa3451	A	A	A	A	B	A	B	B	B	B	A	A	A	A	A	A	A	B	A	A	A	A	B	B	A	B	B	B	A	A	B	B	A	B	A	A	A	A	A	B	B	B	B	A	A	A
wsnp_Ex_c34260_42602649	1AL	3472	xiwa3472	A	A	A	A	B	A	B	B	B	B	A	A	A	A	A	A	A	B	A	A	A	A	B	B	A	B	B	B	A	A	B	B	A	B	A	A	A	A	A	B	B	B	B	A	A	A
wsnp_Ex_c34344_42676379	1AL	3475	xiwa3475	A	A	A	A	B	A	A	A	B	B	A	A	A	A	A	A	A	A	B	B	B	B	B	B	A	B	A	A	A	A	B	B	A	B	A	A	A	B	A	-	B	B	B	A	B	A
wsnp_Ex_c35563_43690084	1AL	3528	xiwa3528	A	A	A	A	B	A	B	B	B	B	A	A	A	A	A	A	A	B	A	A	A	A	A	B	A	B	B	B	A	A	B	B	A	B	A	B	B	A	A	B	B	B	B	A	A	A
wsnp_Ex_c3565_6521098	1AL	3533	xiwa3533	A	A	A	A	B	A	B	B	B	B	A	A	A	A	A	A	A	B	A	A	A	A	A	B	A	B	B	B	A	A	B	B	A	B	A	B	B	A	A	B	B	B	B	A	A	A
wsnp_Ex_c3567_6526582	1AL	3534	xiwa3534	A	A	B	A	B	A	B	B	B	B	B	A	A	A	A	A	A	B	A	A	A	A	B	B	A	B	B	B	B	B	B	B	A	B	A	B	B	A	A	B	A	B	A	A	A	A
wsnp_Ex_c3572_6533892	1AL	3538	xiwa3538	A	A	A	A	B	A	B	B	B	B	A	A	A	A	A	A	A	B	A	A	A	A	B	B	A	B	B	B	A	A	B	B	A	B	A	A	A	A	A	-	B	B	B	A	A	A
wsnp_Ex_c36911_44767554	1AL	3590	xiwa3590	B	A	B	B	A	B	B	B	A	B	A	B	B	B	B	A	B	B	A	A	B	A	A	A	A	B	B	A	A	B	A	A	A	B	B	B	B	A	A	-	A	B	B	B	A	B
wsnp_Ex_c3747_6824863	1AL	3612	xiwa3612	A	A	B	A	B	A	B	B	B	B	B	A	A	A	A	A	A	B	A	A	A	A	B	B	A	B	B	B	B	B	B	B	A	B	A	B	B	A	A	B	A	B	A	A	A	A
wsnp_Ex_c37470_45211843	1AL	3613	xiwa3613	A	A	A	A	B	A	A	A	B	B	A	A	A	A	A	A	A	A	B	B	B	B	B	B	A	B	A	A	A	A	B	B	A	B	A	A	A	B	A	A	B	B	B	A	B	A
wsnp_Ex_c3906_7086162	1AL	3665	xiwa3665	A	A	A	A	B	A	B	B	B	B	A	A	A	A	A	A	A	B	A	A	A	A	A	B	A	B	B	B	A	A	B	B	A	B	A	A	A	A	A	-	B	B	B	A	A	A
wsnp_Ex_c3906_7086294	1AL	3666	xiwa3666	A	A	A	A	B	A	B	B	B	B	A	A	A	A	A	A	A	B	A	A	A	A	A	B	A	B	B	B	A	A	B	B	A	B	A	A	A	A	A	-	B	B	B	A	A	A
wsnp_Ex_c3986_7217641	1AL	3695	xiwa3695	A	A	A	A	B	A	B	B	B	B	A	A	A	A	A	A	A	B	A	A	A	A	A	B	A	B	B	B	A	A	B	B	A	B	A	B	B	A	A	B	B	B	B	A	A	A
wsnp_Ex_c41237_48104282	1AL	3766	xiwa3766	A	A	B	A	B	A	B	B	B	B	B	A	A	A	A	A	A	B	A	A	A	A	B	B	A	B	B	B	B	B	B	B	A	B	A	B	B	A	A	-	A	B	A	A	A	A
wsnp_Ex_c41969_48673442	1AL	3806	xiwa3806	A	A	A	A	B	A	B	B	B	B	A	A	A	A	A	A	A	B	A	A	A	A	A	B	A	B	B	B	A	A	B	B	A	B	A	A	A	A	A	B	B	B	B	A	A	A
wsnp_Ex_c42282_48900922	1AL	3820	xiwa3820	A	A	A	A	B	A	A	A	B	B	A	A	A	A	A	A	A	A	B	B	B	B	B	B	A	B	A	A	A	A	B	B	A	B	A	A	A	B	A	A	B	B	B	A	B	A
wsnp_Ex_c4310_7770452	1AL	3857	xiwa3857	A	A	A	A	B	A	A	A	B	B	A	A	A	A	A	A	A	B	B	B	B	A	B	B	A	B	B	A	A	A	B	B	A	B	A	B	B	B	A	B	B	B	B	A	A	A
wsnp_Ex_c44049_50205457	1AL	3882	xiwa3882	A	A	A	A	B	A	B	B	B	B	A	A	A	A	A	A	A	B	A	A	A	A	B	B	A	B	B	B	A	A	B	B	A	B	A	A	A	A	A	B	B	B	B	A	A	A
wsnp_Ex_c44263_50363536	1AL	3891	xiwa3891	A	A	A	A	B	A	A	A	B	B	A	A	A	A	A	A	A	B	B	B	B	A	B	B	A	B	A	A	A	A	B	B	A	B	A	A	A	B	A	-	B	B	B	A	A	A
wsnp_Ex_c4605_8239915	1AL	3955	xiwa3955	A	A	A	A	B	A	B	B	B	B	A	A	A	A	A	A	A	B	A	A	A	A	A	B	A	B	B	B	A	A	B	B	A	B	A	B	B	A	A	B	B	B	B	A	A	A
wsnp_Ex_c4605_8240189	1AL	3956	xiwa3956	A	A	A	A	B	A	B	B	B	B	A	A	A	A	A	A	A	B	A	A	A	A	A	B	A	B	B	B	A	A	B	B	A	B	A	B	B	A	A	B	B	B	B	A	A	A
wsnp_Ex_c4605_8241260	1AL	3957	xiwa3957	A	A	A	A	B	A	B	B	B	B	A	A	A	A	A	A	A	B	A	A	A	A	A	B	A	B	B	B	A	A	B	B	A	B	A	B	B	A	A	B	B	B	B	A	A	A
wsnp_Ex_c4612_8254533	1AL	3962	xiwa3962	A	B	A	B	B	B	B	A	A	B	A	B	B	B	A	B	A	A	A	B	B	B	A	A	A	B	B	A	A	A	A	B	B	B	B	A	A	B	A	B	B	A	B	A	B	B
wsnp_Ex_c46670_52108070	1AL	3977	xiwa3977	B	A	B	B	A	B	B	B	A	B	A	B	A	A	B	A	B	B	A	A	B	A	A	A	B	B	B	A	A	B	A	A	B	B	A	A	A	B	A	A	A	B	B	B	A	B
wsnp_Ex_c5060_8985678	1AL	4080	xiwa4080	A	A	A	A	B	B	B	A	B	B	A	B	A	B	A	A	A	B	A	B	B	B	A	A	A	A	B	A	A	A	A	B	A	B	B	A	A	B	A	B	B	A	B	A	B	B
wsnp_Ex_c5192_9203100	1AL	4116	xiwa4116	A	A	A	A	B	A	A	A	B	B	A	A	A	A	A	A	A	A	B	B	B	A	B	B	A	B	A	A	A	A	B	B	A	B	A	A	A	B	A	B	B	B	B	A	A	A
wsnp_Ex_c5192_9203682	1AL	4117	xiwa4117	A	A	A	A	B	A	A	A	B	B	A	A	A	A	A	A	A	A	B	B	B	A	B	B	A	B	A	A	A	A	B	B	A	B	A	A	A	B	A	B	B	B	B	A	A	A
wsnp_Ex_c52086_55808126	1AL	4120	xiwa4120	B	A	B	B	A	B	B	B	A	B	A	B	A	A	B	A	B	B	A	A	B	A	A	A	B	B	B	A	A	B	A	A	B	B	A	A	A	B	A	B	A	B	B	B	A	B
wsnp_Ex_c52086_55808193	1AL	4121	xiwa4121	B	A	B	B	A	B	B	B	A	B	A	B	A	A	B	A	B	B	A	A	B	A	A	A	B	B	B	A	A	B	A	A	B	B	A	A	A	B	A	A	A	B	B	B	A	B
wsnp_Ex_c52086_55808363	1AL	4122	xiwa4122	B	A	B	B	A	B	B	B	A	B	A	B	A	A	B	A	B	B	A	A	B	A	A	A	B	B	B	A	A	B	A	A	B	B	A	A	A	B	A	B	A	B	B	B	A	B
wsnp_Ex_c52086_55808824	1AL	4123	xiwa4123	B	A	B	B	A	B	B	B	A	B	A	B	A	A	B	A	B	B	A	A	B	A	A	A	B	B	B	A	A	B	A	A	B	B	A	A	A	B	A	A	A	B	B	B	A	B
wsnp_Ex_c5543_9763520	1AL	4265	xiwa4265	A	A	A	A	B	A	B	B	B	B	A	A	A	A	A	A	A	B	A	A	A	A	A	B	A	B	B	B	A	A	B	B	A	B	A	B	B	A	A	B	B	B	B	A	A	A
wsnp_Ex_c55986_58282517	1AL	4283	xiwa4283	A	A	A	A	B	A	B	A	B	B	A	B	A	B	A	A	A	A	B	B	B	B	A	B	A	A	A	A	A	A	A	B	A	A	A	A	A	B	A	B	B	A	B	A	B	B
wsnp_Ex_c5634_9907829	1AL	4302	xiwa4302	A	A	A	A	B	A	B	B	B	B	A	A	A	A	A	A	A	B	A	A	A	A	B	B	A	B	B	B	A	A	B	B	A	B	A	A	A	A	A	B	B	B	B	A	A	A
wsnp_Ex_c572_1138339	1AL	4326	xiwa4326	A	A	A	A	B	A	A	A	B	B	A	A	A	A	A	A	A	B	B	A	B	A	B	B	A	B	B	A	A	A	B	B	A	B	A	B	B	A	A	B	B	B	B	A	A	A
wsnp_Ex_c572_1138770	1AL	4328	xiwa4328	A	A	A	A	B	A	A	A	B	B	A	A	A	A	A	A	A	B	B	A	B	A	B	B	A	B	B	A	A	A	B	B	A	B	A	B	B	A	A	B	B	B	B	A	A	A
wsnp_Ex_c6278_10941843	1AL	4466	xiwa4466	A	A	B	A	B	A	B	B	B	B	B	A	A	A	A	A	A	B	A	A	A	A	B	B	A	B	B	B	B	B	B	B	A	B	A	B	B	A	A	B	A	B	A	A	A	A
wsnp_Ex_c645_1273590	1AL	4508	xiwa4508	A	A	B	A	B	A	B	B	B	B	B	A	A	A	A	A	A	B	A	A	A	A	B	B	A	B	B	B	B	B	B	B	A	B	A	B	B	A	A	B	A	B	A	A	A	A
wsnp_Ex_c6817_11761300	1AL	4576	xiwa4576	A	A	A	A	B	A	B	B	B	B	A	A	A	A	A	A	A	B	A	A	A	A	A	B	A	B	B	B	A	A	B	B	A	B	A	B	B	A	A	B	B	B	B	A	A	A
wsnp_Ex_c6817_11762714	1AL	4577	xiwa4577	A	A	A	A	B	A	B	B	B	B	A	A	A	A	A	A	A	B	A	A	A	A	A	B	A	B	B	B	A	A	B	B	A	B	A	B	B	A	A	B	B	B	B	A	A	A
wsnp_Ex_c6826_11774795	1AL	4578	xiwa4578	A	A	B	A	B	A	B	B	B	B	B	A	A	A	A	A	A	B	A	A	A	A	B	B	A	B	B	B	B	B	B	B	A	B	A	B	B	A	A	B	A	B	A	A	A	A
wsnp_Ex_c6826_11775106	1AL	4579	xiwa4579	A	A	B	A	B	A	B	B	B	B	B	A	A	A	A	A	A	B	A	A	A	A	B	B	A	B	B	B	B	B	B	B	A	B	A	B	B	A	A	B	A	B	A	A	A	A
wsnp_Ex_c6934_11953178	1AL	4591	xiwa4591	A	A	B	A	B	A	B	B	B	B	B	A	A	A	A	A	A	B	A	A	A	A	B	B	A	B	B	B	B	B	B	B	A	B	A	B	B	A	A	B	A	B	A	A	A	A
wsnp_Ex_c8374_14111734	1AL	4798	xiwa4798	A	A	B	A	B	A	B	B	B	B	B	A	A	A	A	A	A	B	A	A	A	A	B	B	A	B	B	B	B	B	B	B	A	B	A	B	B	A	A	B	A	B	A	A	A	A
wsnp_Ex_c8588_14419007	1AL	4816	xiwa4816	A	A	A	A	B	A	A	A	B	B	A	A	A	A	A	A	A	B	B	B	B	B	B	B	A	B	A	A	A	A	B	B	A	B	A	A	A	B	A	-	B	B	B	A	B	A
wsnp_Ex_c8885_14842394	1AL	4852	xiwa4852	A	A	A	A	B	A	B	B	B	B	A	A	A	A	A	A	A	B	A	A	A	A	B	B	A	B	B	B	A	A	B	B	A	B	A	A	A	A	A	B	B	B	B	A	A	A
wsnp_Ex_c9279_15416671	1AL	4895	xiwa4895	A	A	B	A	B	A	B	B	B	B	B	A	A	A	A	A	A	B	A	A	A	A	B	B	A	B	B	B	B	B	B	B	A	B	A	B	B	A	A	A	A	B	A	A	A	A
wsnp_Ex_c9343_15514531	1AL	4897	xiwa4897	B	A	B	B	B	B	B	A	A	B	A	B	B	B	B	A	B	B	A	A	B	A	A	A	A	B	B	A	A	B	B	B	A	B	B	A	A	B	A	B	A	B	B	A	A	A
wsnp_Ex_c9343_15514687	1AL	4898	xiwa4898	B	A	B	B	B	B	A	A	A	B	A	B	B	B	B	A	B	B	A	A	B	A	A	A	A	B	B	A	A	B	B	B	A	B	B	A	A	B	A	A	A	B	B	A	A	A
wsnp_Ex_c9600_15889471	1AL	4943	xiwa4943	B	A	B	B	A	B	B	B	A	B	A	B	B	A	B	A	B	B	A	A	B	A	A	A	B	B	B	A	A	B	A	A	B	B	A	A	A	B	A	B	A	B	B	B	A	B
wsnp_Ex_c9918_16332583	1AL	4978	xiwa4978	B	A	B	B	B	B	A	A	A	B	A	B	B	B	B	A	B	B	A	A	B	A	A	A	A	B	B	A	A	B	B	B	A	B	B	A	A	B	A	B	A	B	B	A	A	A
wsnp_Ex_rep_c101414_86780813	1AL	5009	xiwa5009	A	A	A	A	B	A	B	B	B	B	A	A	A	A	A	A	A	B	A	A	A	A	A	B	A	B	B	B	A	A	B	B	A	B	A	B	B	A	A	B	B	B	B	A	A	A
wsnp_Ex_rep_c101414_86780996	1AL	5010	xiwa5010	A	A	A	A	B	A	B	B	B	B	A	A	A	A	A	A	A	B	A	A	A	A	A	B	A	B	B	B	A	A	B	B	A	B	A	B	B	A	A	B	B	B	B	A	A	A
wsnp_Ex_rep_c101414_86781128	1AL	5011	xiwa5011	A	A	A	A	B	A	B	B	B	B	A	A	A	A	A	A	A	B	A	A	A	A	A	B	A	B	B	B	A	A	B	B	A	B	A	B	B	A	A	-	B	B	B	A	A	A
wsnp_Ex_rep_c101746_87053634	1AL	5031	xiwa5031	A	A	A	A	B	A	B	B	B	B	A	A	A	A	A	A	A	B	A	A	A	A	B	B	A	B	B	B	A	A	B	B	A	B	A	A	A	A	A	B	B	B	B	A	A	A
wsnp_Ex_rep_c102155_87382570	1AL	5054	xiwa5054	A	A	B	A	B	A	B	B	B	B	B	A	A	A	A	A	A	B	A	A	A	A	B	B	A	B	B	B	B	B	B	B	A	B	A	B	B	A	A	-	A	B	A	A	A	A
wsnp_Ex_rep_c103087_88123733	1AL	5083	xiwa5083	A	A	A	A	B	A	B	B	B	B	A	A	A	A	A	A	A	B	A	A	A	A	A	B	A	B	B	B	A	A	B	B	A	B	A	B	B	A	A	B	B	B	B	A	A	A
wsnp_Ex_rep_c103474_88421290	1AL	5097	xiwa5097	B	A	B	B	A	B	B	B	A	B	A	B	B	B	B	A	B	B	A	A	B	A	A	A	A	B	B	A	A	B	A	A	A	B	B	B	B	A	A	-	A	B	B	B	A	B
wsnp_Ex_rep_c104437_89154072	1AL	5115	xiwa5115	B	A	A	B	A	B	A	B	B	B	A	A	B	A	A	A	B	-	B	B	A	B	A	A	A	B	A	A	A	A	-	A	A	B	A	-	-	B	A	A	A	B	B	B	B	A
wsnp_Ex_rep_c105541_89932598	1AL	5140	xiwa5140	A	A	A	A	B	A	B	B	B	B	A	A	A	A	A	A	A	B	A	A	A	A	B	B	A	B	B	B	A	A	B	B	A	B	A	A	A	A	A	B	B	B	B	A	A	A
wsnp_Ex_rep_c66562_64849366	1AL	5268	xiwa5268	A	A	A	A	B	A	B	B	B	B	A	A	A	A	A	A	A	B	A	A	A	A	A	B	A	B	B	B	A	A	B	B	A	B	A	B	B	A	A	B	B	B	B	A	A	A
wsnp_Ex_rep_c66628_64934660	1AL	5277	xiwa5277	A	A	A	A	B	A	A	A	B	B	A	A	A	A	A	A	A	A	B	B	B	B	B	B	A	B	A	A	A	A	B	B	A	B	A	A	A	B	A	-	B	B	B	A	B	A
wsnp_Ex_rep_c66846_65240088	1AL	5310	xiwa5310	A	A	A	A	B	A	A	A	B	B	A	A	A	A	A	A	A	B	A	A	B	A	A	B	A	B	B	B	A	A	B	B	A	B	A	A	A	A	A	B	B	B	B	A	A	A
wsnp_Ex_rep_c70593_69508988	1AL	5702	xiwa5702	A	A	B	A	B	A	B	B	B	B	B	A	A	A	A	A	A	B	A	A	A	A	B	B	A	B	B	B	B	B	B	B	A	B	A	B	B	A	A	A	A	B	A	A	A	A
wsnp_JD_c24506_20670773	1AL	5952	xiwa5952	A	A	A	A	B	A	B	B	B	B	A	A	A	A	A	A	A	B	A	A	A	A	B	B	A	B	B	B	A	A	B	B	A	B	A	A	A	A	A	A	B	B	B	A	A	A
wsnp_JD_c40990_29127031	1AL	6044	xiwa6044	A	A	A	A	B	A	B	B	B	B	A	A	A	A	A	A	A	B	A	A	A	A	B	B	A	B	B	B	A	A	B	B	A	B	A	A	A	A	A	B	B	B	B	A	A	A
wsnp_JD_c4904_6034093	1AL	6081	xiwa6081	A	B	A	B	B	B	A	A	A	B	A	B	B	B	B	B	A	B	A	B	B	B	A	A	A	B	B	A	B	A	A	B	B	B	A	A	A	B	B	B	B	B	B	A	B	B
wsnp_JD_c5144_6266384	1AL	6091	xiwa6091	A	B	A	B	B	B	B	A	A	B	A	B	B	B	A	B	A	A	A	B	B	B	A	A	A	B	B	A	A	A	A	B	B	B	B	A	A	B	A	B	B	A	B	A	B	B
wsnp_JD_c6544_7697235	1AL	6144	xiwa6144	A	A	A	A	B	A	B	A	B	B	A	B	A	B	A	A	A	B	A	B	B	B	A	A	A	A	B	A	A	A	A	B	A	B	B	A	A	B	A	B	B	A	B	A	B	B
wsnp_JD_c6544_7697412	1AL	6145	xiwa6145	A	A	A	A	B	A	B	A	B	B	A	B	A	B	A	A	A	B	A	B	B	B	A	A	A	A	B	A	A	A	A	B	A	B	B	A	A	B	A	B	B	A	B	A	B	B
wsnp_JD_c9291_10157217	1AL	6218	xiwa6218	A	A	A	A	B	A	A	A	B	B	A	A	A	A	A	A	A	B	B	B	B	A	B	B	A	B	B	A	A	A	B	B	A	B	A	A	A	B	A	-	B	B	B	A	A	A
wsnp_Ku_c15214_23756800	1AL	6553	xiwa6553	A	A	A	A	B	A	B	A	B	B	A	B	A	B	A	A	A	B	A	B	B	B	A	A	A	A	A	A	A	A	A	B	A	A	A	B	B	B	A	B	B	A	B	A	B	B
wsnp_Ku_c17726_26872129	1AL	6636	xiwa6636	A	A	A	A	B	A	B	B	B	B	A	A	A	A	A	A	A	B	A	A	A	A	B	B	A	B	B	B	A	A	B	B	A	B	A	A	A	A	A	B	B	B	B	A	A	A
wsnp_Ku_c18611_27943266	1AL	6657	xiwa6657	A	A	A	A	B	A	B	B	B	B	A	A	A	A	A	A	A	B	A	A	A	A	B	B	A	B	B	B	A	A	B	B	A	B	A	A	A	A	A	B	B	B	B	A	A	A
wsnp_Ku_c21356_31093507	1AL	6709	xiwa6709	A	A	A	A	B	A	A	A	B	B	A	A	A	A	A	A	A	A	B	B	B	A	B	B	A	B	A	A	A	A	B	B	A	B	A	A	A	B	A	B	B	B	B	A	A	A
wsnp_Ku_c23926_33870364	1AL	6751	xiwa6751	A	A	A	A	B	A	A	A	B	B	A	A	A	A	A	A	A	B	B	B	B	B	B	B	A	B	A	A	A	A	B	B	A	B	A	A	A	B	A	-	B	B	B	A	B	A
wsnp_Ku_c37925_46678703	1AL	6971	xiwa6971	A	A	A	A	B	A	B	B	B	B	A	A	A	A	A	A	A	B	A	A	A	A	A	B	A	B	B	B	A	A	B	B	A	B	A	B	B	A	A	-	B	B	B	A	A	A
wsnp_Ku_c37925_46679146	1AL	6972	xiwa6972	A	A	A	A	B	A	B	B	B	B	A	A	A	A	A	A	A	B	A	A	A	A	A	B	A	B	B	B	A	A	B	B	A	B	A	B	B	A	A	B	B	B	B	A	A	A
wsnp_Ku_c3804_6986527	1AL	6975	xiwa6975	A	B	A	B	B	B	A	A	A	B	A	B	B	B	B	B	A	B	A	B	B	B	A	A	A	B	B	A	B	A	A	B	B	B	A	A	A	B	B	B	B	B	B	A	B	B
wsnp_Ku_c4018_7333828	1AL	7021	xiwa7021	A	A	A	A	B	A	A	A	B	B	A	A	A	A	A	A	A	B	B	A	B	A	B	B	A	B	B	A	A	A	B	B	A	B	A	B	B	A	A	B	B	B	B	A	A	A
wsnp_Ku_c4413_8008008	1AL	7065	xiwa7065	A	A	A	A	B	A	B	B	B	B	A	A	A	A	A	A	A	B	A	A	A	A	A	B	A	B	B	B	A	A	B	B	A	B	A	B	B	A	A	B	B	B	B	A	A	A
wsnp_Ku_c47386_53862969	1AL	7104	xiwa7104	A	A	A	A	B	A	B	B	B	B	A	A	A	A	A	A	A	B	A	A	A	A	A	B	A	B	B	B	A	A	B	B	A	B	A	B	B	A	A	B	B	B	B	A	A	A
wsnp_Ku_c67495_66513940	1AL	7241	xiwa7241	A	A	A	A	B	A	B	B	B	B	A	A	A	A	A	A	A	B	A	A	A	A	B	B	A	B	B	B	A	A	B	B	A	B	A	A	A	A	A	A	B	B	B	A	A	A
wsnp_Ku_c754_1559354	1AL	7290	xiwa7290	B	A	B	B	A	B	B	B	A	B	A	B	B	A	B	A	B	B	A	A	B	A	A	A	A	B	B	A	A	B	A	A	B	B	A	A	A	B	A	A	A	B	B	B	A	B
wsnp_Ra_c12148_19539667	1AL	7577	xiwa7577	A	A	A	A	B	A	A	A	B	B	A	A	A	A	A	A	A	A	B	B	B	A	B	B	A	B	A	A	A	A	B	B	A	B	A	A	A	B	A	B	B	B	B	A	A	A
wsnp_Ra_c20163_29413615	1AL	7716	xiwa7716	A	A	B	A	B	A	B	B	B	B	B	A	A	A	A	A	A	B	A	A	A	A	B	B	A	B	B	B	B	B	B	B	A	B	A	B	B	A	A	B	A	B	A	A	A	A
wsnp_Ra_c32175_41221223	1AL	7862	xiwa7862	A	A	A	A	B	A	A	A	B	B	A	A	A	A	A	A	A	B	B	B	B	A	B	B	A	B	B	A	A	A	B	B	A	B	A	B	B	B	A	B	B	B	B	A	A	A
wsnp_Ra_c3270_6136110	1AL	7868	xiwa7868	A	A	A	A	B	A	B	A	B	B	A	B	A	B	A	A	A	B	A	B	B	B	A	A	A	A	A	A	A	A	A	B	A	A	A	B	B	B	A	A	B	A	B	A	B	B
wsnp_Ra_c3270_6136601	1AL	7869	xiwa7869	A	A	A	A	B	A	B	A	B	B	A	B	A	B	A	A	A	B	A	B	B	B	A	A	A	A	A	A	A	A	A	B	A	A	A	B	B	B	A	A	B	A	B	A	B	B
wsnp_Ra_c37745_45806931	1AL	7898	xiwa7898	A	A	A	A	B	A	A	A	B	B	A	A	A	A	A	A	A	A	B	B	B	B	B	B	A	B	A	A	A	A	B	B	A	B	A	A	A	B	A	B	B	B	B	A	B	A
wsnp_Ra_c6182_10833256	1AL	8026	xiwa8026	A	A	A	A	B	A	B	B	B	B	A	A	A	A	A	A	A	B	A	A	A	A	B	B	A	B	B	B	A	A	B	B	A	B	A	A	A	A	A	A	B	B	B	A	A	A
wsnp_Ra_c7818_13376644	1AL	8070	xiwa8070	A	A	A	A	B	A	A	A	B	B	A	A	A	A	A	A	A	A	B	B	B	A	B	B	A	B	B	A	A	A	B	B	A	B	A	A	A	B	A	B	B	B	B	A	A	A
wsnp_Ra_c9209_15425473	1AL	8101	xiwa8101	A	A	A	A	B	A	B	A	B	B	A	B	A	B	A	A	A	B	A	B	B	B	A	A	A	A	A	A	A	A	A	B	A	A	A	A	A	B	A	B	B	A	B	A	B	B
wsnp_Ra_rep_c74936_72685894	1AL	8198	xiwa8198	A	A	A	A	B	A	B	B	B	B	A	A	A	A	A	A	A	B	A	A	A	A	B	B	A	B	B	B	A	A	B	B	A	B	A	A	A	A	A	B	B	B	B	A	A	A
wsnp_RFL_Contig2409_1937215	1AL	8334	xiwa8334	A	B	A	B	B	B	B	A	A	B	A	B	B	B	A	B	A	A	A	B	B	B	A	A	A	B	B	A	A	A	A	B	B	B	B	A	A	B	A	B	B	A	B	A	B	B
wsnp_Ex_c12336_19686808	1AL,1BL	1608	xiwa1608	A	A	B	A	B	A	A	A	B	B	A	A	A	A	A	A	A	A	B	B	B	A	B	B	B	B	A	A	A	A	B	B	A	B	A	B	B	B	A	A	B	B	B	A	A	A
wsnp_Ex_c38849_46284348	1AL,1BL	3660	xiwa3660	B	A	A	A	B	A	A	A	A	A	B	B	A	A	A	B	B	B	A	B	A	A	B	B	A	B	A	B	A	A	A	B	B	B	B	A	A	B	B	A	A	B	A	B	A	A
wsnp_Ex_c7447_12752449	1AL,1BL	4681	xiwa4681	A	A	B	B	B	B	A	B	A	B	B	A	A	A	B	A	B	B	B	A	A	B	A	B	B	B	A	A	A	A	B	A	A	A	B	B	B	A	A	A	A	A	B	A	B	B
wsnp_Ku_c39878_48218985	1AL,1BL	7018	xiwa7018	A	A	A	A	B	A	A	A	B	B	A	A	A	A	A	A	A	A	B	B	B	B	B	B	A	B	A	A	A	A	B	B	A	B	A	A	A	B	A	B	B	B	B	A	B	A
wsnp_Ex_c3293_6072122	1AL,1DL	3419	xiwa3419	A	A	A	A	B	A	B	A	B	B	A	B	A	B	A	A	A	B	A	B	B	-	A	A	A	A	A	A	A	A	A	B	A	A	A	A	A	B	A	A	B	A	B	A	B	B
wsnp_Ex_c3831_6965890	1AL,1DL	3637	xiwa3637	A	A	A	A	B	A	B	A	B	B	A	B	A	B	A	A	A	B	A	B	B	B	A	A	A	A	A	A	A	A	A	B	A	A	A	A	A	B	A	A	B	A	B	A	B	B
wsnp_JD_c6544_7697578	1AL,1DL	6146	xiwa6146	A	A	A	A	B	A	B	A	B	B	A	B	A	B	A	A	A	B	A	B	B	B	A	A	A	A	B	A	A	A	A	B	A	B	B	A	A	B	A	B	B	A	B	A	B	B
wsnp_BF484606A_Ta_2_3	1AS	513	xiwa513	A	A	B	A	B	A	A	A	B	B	B	B	B	A	A	A	A	B	B	A	B	B	B	B	A	B	B	B	B	B	B	B	A	A	A	B	B	B	A	B	B	B	A	A	B	B
wsnp_CAP11_c3968_1874257	1AS	764	xiwa764	A	A	B	A	B	A	B	B	B	B	B	A	A	A	A	A	A	B	A	A	A	A	B	B	A	B	B	B	B	B	B	B	A	B	A	B	B	A	A	B	A	B	A	A	A	A
wsnp_Ex_c10595_17292077	1AS	1358	xiwa1358	A	A	B	A	B	A	B	B	B	B	B	A	A	A	A	A	A	B	A	A	A	A	B	B	A	B	B	B	B	B	B	B	A	B	A	B	B	A	A	A	A	B	A	A	A	A
wsnp_Ex_c10657_17376086	1AS	1375	xiwa1375	B	A	B	B	B	B	A	A	B	B	B	B	B	B	B	A	A	B	B	A	B	B	B	B	A	B	A	B	B	B	A	B	B	A	B	B	B	B	A	A	B	B	A	A	B	B
wsnp_Ex_c10783_17554146	1AS	1387	xiwa1387	A	A	B	B	B	A	A	A	B	B	B	B	B	A	B	A	A	B	B	A	B	B	B	B	A	B	B	B	B	B	B	B	A	A	A	A	A	B	A	B	B	B	A	A	B	B
wsnp_Ex_c10783_17555091	1AS	1388	xiwa1388	A	A	B	B	B	A	A	A	B	B	B	B	B	A	B	A	A	B	B	A	B	B	B	B	A	B	B	B	B	B	-	B	A	A	A	A	A	B	A	-	B	B	A	A	B	B
wsnp_Ex_c11374_18361760	1AS	1482	xiwa1482	A	A	B	A	B	A	B	B	B	B	B	A	A	A	A	A	A	B	A	A	A	A	B	B	A	B	B	B	B	B	B	B	A	B	A	B	B	A	A	B	A	B	A	A	A	A
wsnp_Ex_c12254_19575022	1AS	1603	xiwa1603	B	A	B	B	B	B	A	A	B	B	B	B	B	B	B	A	A	B	B	A	B	B	B	B	A	B	A	B	B	B	A	B	B	A	B	B	B	B	B	B	B	B	A	A	B	B
wsnp_Ex_c13724_21535046	1AS	1803	xiwa1803	A	A	B	A	B	A	B	B	B	B	B	A	A	A	A	A	A	B	A	A	A	A	B	B	A	B	B	B	B	B	B	B	A	B	A	B	B	A	A	A	A	B	A	A	A	A
wsnp_Ex_c13783_21613564	1AS	1811	xiwa1811	A	A	B	A	B	A	B	B	B	B	B	A	A	A	A	A	A	B	A	A	A	A	B	B	A	B	B	B	B	B	B	B	A	B	A	B	B	A	A	B	A	B	A	A	A	A
wsnp_Ex_c15852_24239968	1AS	2070	xiwa2070	A	A	B	A	B	A	B	B	B	B	B	A	A	A	A	A	A	B	A	A	A	A	B	B	A	B	B	B	B	B	B	B	A	B	A	B	B	A	A	B	A	B	A	A	A	A
wsnp_Ex_c17684_26426672	1AS	2247	xiwa2247	A	A	B	A	B	A	B	B	B	B	B	A	A	A	A	A	A	B	A	A	A	A	B	B	A	B	B	B	B	B	B	B	A	B	A	B	B	A	A	B	A	B	A	A	A	A
wsnp_Ex_c18662_27538313	1AS	2337	xiwa2337	A	A	B	A	B	A	B	B	B	B	B	A	A	A	A	A	A	B	A	A	A	A	B	B	A	B	B	B	B	B	B	B	A	B	A	B	B	A	A	B	A	B	A	A	A	A
wsnp_Ex_c21450_30588044	1AS	2615	xiwa2615	A	A	B	A	B	A	B	B	B	B	B	A	A	A	A	A	A	B	A	A	A	A	B	B	A	B	B	B	B	B	B	B	A	B	A	B	B	A	A	A	A	B	A	A	A	A
wsnp_Ex_c2389_4477552	1AS	2848	xiwa2848	A	A	B	A	B	A	B	B	B	B	B	A	A	A	A	A	A	B	A	A	A	A	B	B	A	B	B	B	B	B	B	B	A	B	A	B	B	A	A	-	A	B	A	A	A	A
wsnp_Ex_c2389_4477880	1AS	2850	xiwa2850	A	A	B	A	B	A	B	B	B	B	B	A	A	A	A	A	A	B	A	A	A	A	B	B	A	B	B	B	B	B	B	B	A	B	A	B	B	A	A	B	A	B	A	A	A	A
wsnp_Ex_c2389_4478238	1AS	2851	xiwa2851	A	A	B	A	B	A	B	B	B	B	B	A	A	A	A	A	A	B	A	A	A	A	B	B	A	B	B	B	B	B	B	B	A	B	A	B	B	A	A	B	A	B	A	A	A	A
wsnp_Ex_c24117_33363865	1AS	2871	xiwa2871	A	A	B	A	B	A	B	B	B	B	B	A	A	A	A	A	A	B	A	A	A	A	B	B	A	B	B	B	B	B	B	B	A	B	A	B	B	A	A	-	A	B	A	A	A	A
wsnp_Ex_c25220_34487119	1AS	2957	xiwa2957	A	A	B	A	B	A	B	B	B	B	B	A	A	A	A	A	A	B	A	A	A	A	B	B	A	B	B	B	B	B	B	B	A	B	A	B	B	A	A	B	A	B	A	A	A	A
wsnp_Ex_c26800_36025427	1AS	3072	xiwa3072	A	A	B	A	B	A	B	B	B	B	B	A	A	A	A	A	A	B	A	A	A	A	B	B	A	B	B	B	B	B	B	B	A	B	A	B	B	A	A	B	A	B	A	A	A	A
wsnp_Ex_c26800_36025663	1AS	3073	xiwa3073	A	A	B	A	B	A	B	B	B	B	B	A	A	A	A	A	A	B	A	A	A	A	B	B	A	B	B	B	B	B	B	B	A	B	A	B	B	A	A	B	A	B	A	A	A	A
wsnp_Ex_c28165_37310070	1AS	3147	xiwa3147	A	A	B	A	B	A	B	B	B	B	B	A	A	A	A	A	A	B	A	A	A	A	B	B	A	B	B	B	B	B	B	B	A	B	A	B	B	A	A	B	A	B	A	A	A	A
wsnp_Ex_c39661_46902650	1AS	3689	xiwa3689	A	A	B	A	B	A	B	B	B	B	B	A	A	A	A	A	A	B	A	A	A	A	B	B	A	B	B	B	B	B	B	B	A	B	A	B	B	A	A	B	A	B	A	A	A	A
wsnp_Ex_c39661_46902689	1AS	3690	xiwa3690	A	A	B	A	B	A	B	B	B	B	B	A	A	A	A	A	A	B	A	A	A	A	B	B	A	B	B	B	B	B	B	B	A	B	A	B	B	A	A	B	A	B	A	A	A	A
wsnp_Ex_c43586_49862663	1AS	3875	xiwa3875	A	A	B	A	B	A	B	B	B	B	B	A	A	A	A	A	A	B	A	A	A	A	B	B	A	B	B	B	B	B	B	B	A	B	A	B	B	A	A	B	A	B	A	A	A	A
wsnp_Ex_c44498_50537128	1AS	3898	xiwa3898	A	A	B	A	B	A	B	B	B	B	B	A	A	A	A	A	A	B	A	A	A	A	B	B	A	B	B	B	B	B	B	B	A	B	A	B	B	A	A	B	A	B	A	A	A	A
wsnp_Ex_c45880_51550172	1AS	3952	xiwa3952	A	A	B	A	B	A	B	B	B	B	B	A	A	A	A	A	A	B	A	A	A	A	B	B	A	B	B	B	B	B	B	B	A	B	A	B	B	A	A	B	A	B	A	A	A	A
wsnp_Ex_c48375_53299028	1AS	4020	xiwa4020	A	A	B	A	B	A	B	B	B	B	B	A	A	A	A	A	A	B	A	A	A	A	B	B	A	B	B	B	B	B	B	B	A	B	A	B	B	A	A	B	A	B	A	A	A	A
wsnp_Ex_c5323_9408829	1AS	4163	xiwa4163	A	A	B	B	B	A	A	A	B	B	B	B	B	A	B	A	A	B	B	A	B	B	B	B	A	B	B	B	B	B	A	B	A	A	A	A	A	B	A	A	B	B	A	A	B	B
wsnp_Ex_c5603_9860447	1AS	4286	xiwa4286	A	A	B	A	B	A	B	B	B	B	B	A	A	A	A	A	A	B	A	A	A	A	B	B	A	B	B	B	B	B	B	B	A	B	A	B	B	A	A	B	A	B	A	A	A	A
wsnp_Ex_c591_1177097	1AS	4376	xiwa4376	A	A	B	A	B	A	B	B	B	B	B	A	A	A	A	A	A	B	A	A	A	A	B	B	A	B	B	B	B	B	B	B	A	B	A	B	B	A	A	B	A	B	A	A	A	A
wsnp_Ex_c6075_10637792	1AS	4417	xiwa4417	A	A	B	A	B	A	B	B	B	B	B	A	A	A	A	A	A	B	A	A	A	A	B	B	A	B	B	B	B	B	B	B	A	B	A	B	B	A	A	B	A	B	A	A	A	A
wsnp_Ex_c64882_63506752	1AS	4524	xiwa4524	B	A	B	B	B	B	A	A	B	B	B	B	B	B	B	A	A	B	B	A	B	B	B	B	A	B	A	B	B	B	A	B	B	A	B	B	B	B	B	B	B	B	A	A	B	B
wsnp_Ex_c66106_64268316	1AS	4555	xiwa4555	A	A	B	A	B	A	B	B	B	B	B	A	A	A	A	A	A	B	A	A	A	A	B	B	A	B	B	B	B	B	B	B	A	B	A	B	B	A	A	B	A	B	A	A	A	A
wsnp_Ex_c7965_13519586	1AS	4753	xiwa4753	B	A	B	B	B	A	A	A	B	B	B	B	B	B	B	A	A	B	B	A	B	B	B	B	A	B	A	B	B	B	A	B	B	A	B	B	B	B	A	B	B	B	A	A	B	B
wsnp_Ex_c8162_13799067	1AS	4775	xiwa4775	A	A	B	A	B	A	B	B	B	B	B	A	A	A	A	A	A	B	A	A	A	A	B	B	A	B	B	B	B	B	B	B	A	B	A	B	B	A	A	B	A	B	A	A	A	A
wsnp_Ex_c9722_16062937	1AS	4955	xiwa4955	A	A	A	A	B	A	B	A	B	B	A	B	A	B	A	A	A	B	A	B	B	B	A	A	A	A	B	A	A	A	A	B	A	B	B	A	A	B	A	A	B	A	B	A	B	B
wsnp_Ex_c9872_16271161	1AS	4974	xiwa4974	A	A	B	A	B	A	B	B	B	B	B	A	A	A	A	A	A	B	A	A	A	A	B	B	A	B	B	B	B	B	B	B	A	B	A	B	B	A	A	B	A	B	A	A	A	A
wsnp_Ex_rep_c104050_88861052	1AS	5109	xiwa5109	A	A	B	A	B	A	B	B	B	B	B	A	A	A	A	A	A	B	A	A	A	A	B	B	A	B	B	B	B	B	B	B	A	B	A	B	B	A	A	B	A	B	A	A	A	A
wsnp_Ex_rep_c104706_89338057	1AS	5121	xiwa5121	A	A	B	A	B	A	B	B	B	B	B	A	A	A	A	A	A	B	A	A	A	A	B	B	A	B	B	B	B	B	B	B	A	B	A	B	B	A	A	A	A	B	A	A	A	A
wsnp_Ex_rep_c105244_89727546	1AS	5133	xiwa5133	A	A	B	A	B	A	B	B	B	B	B	A	A	A	A	A	A	B	A	A	A	A	B	B	A	B	B	B	B	B	B	B	A	B	A	B	B	A	A	B	A	B	A	A	A	A
wsnp_Ex_rep_c66318_64485410	1AS	5199	xiwa5199	A	A	B	A	B	A	B	B	B	B	B	A	A	A	A	A	A	B	A	A	A	A	B	B	A	B	B	B	B	B	B	B	A	B	A	B	B	A	A	B	A	B	A	A	A	A
wsnp_Ex_rep_c66382_64577768	1AS	5226	xiwa5226	A	A	B	A	B	A	B	B	B	B	B	A	A	A	A	A	A	B	A	A	A	A	B	B	A	B	B	B	B	B	B	B	A	B	A	B	B	A	A	A	A	B	A	A	A	A
wsnp_Ex_rep_c66767_65124989	1AS	5300	xiwa5300	A	A	B	A	B	A	B	B	B	B	B	A	A	A	A	A	A	B	A	A	A	A	B	B	A	B	B	B	B	B	B	B	A	B	A	B	B	A	A	A	A	B	A	A	A	A
wsnp_Ex_rep_c66875_65276404	1AS	5320	xiwa5320	A	A	B	A	B	A	B	B	B	B	B	A	A	A	A	A	A	B	A	A	A	A	B	B	A	B	B	B	B	B	B	B	A	B	A	B	B	A	A	B	A	B	A	A	A	A
wsnp_Ex_rep_c67065_65532802	1AS	5350	xiwa5350	A	A	B	A	B	A	B	B	B	B	B	A	A	A	A	A	A	B	A	A	A	A	B	B	A	B	B	B	B	B	B	B	A	B	A	B	-	A	A	B	A	B	A	A	A	A
wsnp_Ex_rep_c67763_66441222	1AS	5451	xiwa5451	A	A	B	A	B	A	B	B	B	B	B	A	A	A	A	A	A	B	A	A	A	A	B	B	A	B	B	B	B	B	B	B	A	B	A	B	B	A	A	B	A	B	A	A	A	A
wsnp_Ex_rep_c68183_66958099	1AS	5509	xiwa5509	A	A	B	A	B	A	B	B	B	B	B	A	A	A	A	A	A	B	A	A	A	A	B	B	A	B	B	B	B	B	B	B	A	B	A	B	B	A	A	B	A	B	A	A	A	A
wsnp_Ex_rep_c69775_68731015	1AS	5636	xiwa5636	A	A	B	A	B	A	B	B	B	B	B	A	A	A	A	A	A	B	A	A	A	A	B	B	A	B	B	B	B	B	B	B	A	B	A	B	B	A	A	A	A	B	A	A	A	A
wsnp_JD_rep_c49359_33578909	1AS	6260	xiwa6260	A	A	B	A	B	A	B	B	B	B	B	A	A	A	A	A	A	B	A	A	A	A	B	B	A	B	B	B	B	B	B	B	A	B	A	B	B	A	A	B	A	B	A	A	A	A
wsnp_JG_c3720_1558699	1AS	6341	xiwa6341	A	A	A	A	B	A	B	A	B	B	A	B	A	B	A	A	A	A	A	B	B	B	A	A	A	A	B	A	A	A	A	B	A	B	A	A	A	B	A	A	B	A	B	A	B	B
wsnp_Ku_c11769_19153951	1AS	6431	xiwa6431	A	A	B	A	B	A	B	A	B	B	B	B	B	B	A	A	A	B	A	A	B	B	B	B	A	B	B	B	B	B	B	B	A	A	B	B	B	B	A	B	A	B	A	A	B	B
wsnp_Ku_c11896_19337444	1AS	6441	xiwa6441	A	A	B	A	B	A	A	A	B	B	B	B	B	A	A	A	A	B	B	A	B	B	B	B	A	B	B	B	B	B	B	B	A	A	A	B	B	B	A	B	B	B	A	A	B	B
wsnp_Ku_c1818_3557408	1AS	6644	xiwa6644	B	A	B	B	B	B	A	A	B	B	B	B	B	B	B	A	A	B	B	A	B	B	B	B	A	B	A	B	B	B	A	B	B	A	B	A	A	B	B	B	B	B	A	A	B	B
wsnp_Ku_c1818_3557849	1AS	6645	xiwa6645	B	A	B	B	B	B	A	A	B	B	B	B	B	B	B	A	A	B	B	A	B	B	B	B	A	B	A	B	B	B	A	B	B	A	B	B	B	B	A	A	B	B	A	A	B	B
wsnp_Ku_c3468_6420199	1AS	6942	xiwa6942	A	A	B	A	B	A	B	B	B	B	B	A	A	A	A	A	A	B	A	A	A	A	B	B	A	B	B	B	B	B	B	B	A	B	A	B	B	A	A	B	A	B	A	A	A	A
wsnp_Ku_c52464_57427549	1AS	7151	xiwa7151	A	A	B	A	B	A	A	A	B	B	B	B	B	A	A	A	A	B	B	A	B	B	B	B	A	B	B	B	B	B	-	B	A	A	A	A	A	B	A	B	A	B	A	A	B	B
wsnp_Ku_rep_c101863_88951284	1AS	7385	xiwa7385	A	A	B	A	B	A	B	B	B	B	B	A	A	A	A	A	A	B	A	A	A	A	B	B	A	B	B	B	B	B	B	B	A	B	A	B	B	A	A	B	A	B	A	A	A	A
wsnp_Ku_rep_c104517_90964418	1AS	7413	xiwa7413	A	A	B	A	B	A	B	B	B	B	B	A	A	A	A	A	A	B	A	A	A	A	B	B	A	B	B	B	B	B	B	B	A	B	A	B	B	A	A	B	A	B	A	A	A	A
wsnp_Ku_rep_c68419_67400635	1AS	7439	xiwa7439	A	A	B	A	B	A	B	B	B	B	B	A	A	A	A	A	A	B	A	A	A	A	B	B	A	B	B	B	B	B	B	B	A	B	A	B	B	A	A	B	A	B	A	A	A	A
wsnp_Ra_c11211_18227610	1AS	7559	xiwa7559	B	A	B	B	B	B	A	A	B	B	B	B	B	B	B	A	A	B	B	A	B	B	B	B	A	B	A	B	B	B	A	B	B	A	B	B	B	B	-	-	B	B	A	A	B	B
wsnp_Ra_c26956_36503468	1AS	7804	xiwa7804	A	A	B	A	B	A	B	B	B	B	B	A	A	A	A	A	A	B	A	A	A	A	B	B	A	B	B	B	B	B	B	B	A	B	A	B	B	A	A	B	A	B	A	A	A	A
wsnp_Ra_c7847_13421750	1AS	8071	xiwa8071	A	A	B	A	B	A	B	B	B	B	B	A	A	A	A	A	A	B	A	A	A	A	B	B	A	B	B	B	B	B	B	B	A	B	A	B	B	A	A	-	A	B	A	A	A	A
wsnp_RFL_Contig1313_407433	1AS	8238	xiwa8238	A	A	B	A	B	A	B	B	B	B	B	A	A	A	A	A	A	B	A	A	A	A	B	B	A	B	B	B	B	B	B	B	A	B	A	B	B	A	A	B	A	B	A	A	A	A
wsnp_RFL_Contig2121_1395405	1AS	8294	xiwa8294	A	A	B	A	B	A	B	B	B	B	B	A	A	A	A	A	A	B	A	A	A	A	B	B	A	B	B	B	B	B	B	B	A	B	A	B	B	A	A	-	A	B	A	A	A	A
wsnp_RFL_Contig3205_3208375	1AS	8440	xiwa8440	A	A	B	A	B	A	B	B	B	B	B	A	A	A	A	A	A	B	A	A	A	A	B	B	A	B	B	B	B	B	B	B	A	B	A	B	B	A	A	A	A	B	A	A	A	A
wsnp_Ex_c6020_10548131	1AS,1BS	4401	xiwa4401	A	A	B	A	B	A	B	B	B	B	B	A	A	A	A	A	A	B	A	A	A	A	B	B	A	B	B	B	B	B	B	B	A	B	A	B	B	A	A	B	A	B	A	A	A	A
wsnp_Ex_c2389_4477096	1AS,2AS	2847	xiwa2847	A	A	B	A	B	A	B	B	B	B	B	A	A	A	A	A	A	B	A	A	A	A	B	B	A	B	B	B	B	B	B	B	A	B	A	B	B	A	A	B	A	B	A	A	A	A
wsnp_Ex_c2389_4477621	1AS,2AS	2849	xiwa2849	A	A	B	A	B	A	B	B	B	B	B	A	A	A	A	A	A	B	A	A	A	A	B	B	A	B	B	B	B	B	B	B	A	B	A	B	B	A	A	B	A	B	A	A	A	A
wsnp_Ex_c2389_4479047	1AS,2AS	2853	xiwa2853	A	A	B	A	B	A	B	B	B	B	B	A	A	A	A	A	A	B	A	A	A	A	B	B	A	B	B	B	B	B	B	B	A	B	A	B	B	A	A	B	A	B	A	A	A	A
wsnp_Ex_c2389_4479352	1AS,2AS,6AS	2854	xiwa2854	A	A	B	A	B	A	B	B	B	B	B	A	A	A	A	A	A	B	A	A	A	A	B	B	A	B	B	B	B	B	B	B	A	B	A	B	B	A	A	B	A	B	A	A	A	A
wsnp_Ex_c3963_7179957	1AS,2AS,6AS	3686	xiwa3686	A	A	B	A	B	A	B	B	B	B	B	A	A	A	A	A	A	B	A	A	A	A	B	B	A	B	B	B	B	B	B	B	A	B	A	B	B	A	A	-	A	B	A	A	A	A
wsnp_BE405749B_Ta_2_1	1B	61	xiwa61	A	A	A	A	B	B	B	B	B	B	A	B	B	B	B	A	B	B	A	A	A	B	A	A	B	A	B	A	A	B	A	A	A	A	B	A	A	B	B	B	B	B	B	A	B	A
wsnp_BE637864B_Ta_1_1	1B	403	xiwa403	A	A	A	B	B	B	A	B	A	B	A	B	B	A	B	B	B	B	B	A	A	B	A	B	A	B	A	A	A	A	B	A	A	A	B	B	B	A	B	A	A	A	A	A	B	B
wsnp_BG274294B_Ta_2_3	1B	540	xiwa540	A	A	B	B	B	B	A	B	A	B	B	A	A	A	B	A	B	B	B	A	A	B	A	B	B	B	A	A	A	A	B	A	A	A	B	B	B	A	A	B	A	A	B	A	B	B
wsnp_BG274687B_Ta_2_1	1B	545	xiwa545	B	A	A	A	B	A	A	A	B	B	B	A	B	A	A	B	B	B	B	A	A	A	B	B	A	B	A	B	A	A	B	A	A	B	B	A	A	B	B	B	B	B	A	B	A	A
wsnp_CAP11_c1902_1022590	1B	696	xiwa696	B	A	B	B	A	B	A	B	A	A	B	B	A	A	B	B	A	B	A	A	A	B	A	A	B	B	A	B	A	A	A	A	B	B	B	B	B	B	B	A	A	B	B	B	A	B
wsnp_CAP12_c257_143515	1B	946	xiwa946	A	A	B	B	A	B	A	B	A	B	B	A	A	A	B	A	B	B	B	A	A	B	A	B	B	B	A	A	A	A	B	A	A	A	B	B	B	A	A	B	A	A	B	A	B	B
wsnp_Ex_c10869_17671164	1B	1399	xiwa1399	A	A	A	B	B	B	A	B	A	B	A	B	B	A	B	B	B	B	B	A	A	B	A	B	A	B	A	A	A	A	B	A	A	A	B	B	B	A	B	B	A	A	A	A	B	B
wsnp_Ex_c14273_22230844	1B	1883	xiwa1883	B	A	B	B	B	B	A	B	B	B	B	B	B	B	B	B	A	A	B	B	A	B	A	A	B	A	A	A	A	A	B	A	A	A	B	A	A	B	B	B	A	B	A	A	B	A
wsnp_Ex_c14832_22953512	1B	1947	xiwa1947	B	A	B	B	B	B	A	B	B	B	A	B	B	B	B	B	B	A	B	B	A	B	A	A	B	B	A	A	A	A	B	A	A	A	B	B	B	B	A	A	A	A	A	A	B	A
wsnp_Ex_c17990_26769859	1B	2277	xiwa2277	B	A	B	A	B	A	A	A	B	B	B	A	B	A	A	B	B	B	A	A	A	B	B	B	A	B	A	B	A	A	B	A	A	B	B	B	B	B	B	B	B	B	A	B	A	A
wsnp_Ex_c17990_26770146	1B	2278	xiwa2278	B	A	B	A	B	A	A	A	B	B	B	A	B	A	A	B	B	B	A	A	A	B	B	B	A	B	A	B	A	A	B	A	A	B	B	B	B	B	B	B	B	B	A	B	A	A
wsnp_Ex_c25782_35041189	1B	2998	xiwa2998	B	A	B	B	B	B	A	B	B	B	A	B	B	B	B	B	B	-	B	B	A	B	A	B	A	B	A	A	A	A	B	A	A	A	B	A	A	B	B	-	A	A	A	A	B	A
wsnp_Ex_c27644_36826484	1B	3120	xiwa3120	A	A	B	B	A	B	B	B	A	B	B	A	A	A	B	A	A	B	B	A	A	B	A	A	B	B	A	A	A	A	B	A	A	A	B	A	A	A	A	A	A	B	B	A	A	B
wsnp_Ex_c29452_38489374	1B	3238	xiwa3238	B	A	B	A	B	A	A	A	B	A	B	B	A	A	A	B	B	B	B	A	A	B	B	B	A	B	A	B	A	A	B	A	B	B	B	B	B	B	B	B	B	B	A	B	A	A
wsnp_Ex_c5469_9655534	1B	4242	xiwa4242	A	A	A	A	B	B	A	B	B	B	A	B	B	B	B	A	B	B	A	A	A	B	A	A	B	A	B	A	A	B	A	A	A	A	B	A	A	B	B	B	B	B	B	A	B	A
wsnp_Ex_c750_1474351	1B	4694	xiwa4694	B	A	A	A	B	A	A	A	B	B	B	A	B	A	A	B	B	B	B	A	A	A	B	B	A	B	A	B	A	A	B	A	A	B	B	A	A	B	B	A	B	B	A	B	A	A
wsnp_Ex_c955_1827567	1B	4935	xiwa4935	B	A	A	A	B	A	A	A	B	B	B	A	B	A	A	B	B	B	B	A	A	A	B	B	A	B	A	B	A	A	B	A	A	B	B	-	-	B	B	B	B	B	A	B	A	A
wsnp_JD_c4444_5575748	1B	6062	xiwa6062	A	A	A	B	B	B	A	B	A	B	A	B	B	A	B	B	A	B	B	A	A	B	A	B	A	B	A	A	A	A	B	A	A	A	B	B	B	B	B	A	A	A	A	A	B	B
wsnp_Ku_c11987_19472688	1B	6448	xiwa6448	B	A	B	B	B	B	A	B	B	B	A	B	B	B	B	B	B	A	B	B	A	B	A	A	B	B	A	A	A	A	B	A	A	A	B	B	B	B	A	A	A	A	A	A	B	A
wsnp_Ku_c13952_22097895	1B	6512	xiwa6512	B	A	B	A	B	A	A	A	B	B	B	A	B	A	A	B	B	B	B	A	A	B	B	B	A	B	A	B	A	A	B	A	A	B	B	B	B	B	B	B	B	B	A	B	A	A
wsnp_Ku_rep_c103074_89904851	1B	7398	xiwa7398	A	A	A	A	B	B	A	B	B	B	A	B	B	B	B	A	B	B	A	A	A	B	A	A	B	A	B	A	A	B	A	A	A	A	B	B	B	B	B	B	B	B	B	A	B	A
wsnp_RFL_Contig395_4387107	1B	8542	xiwa8542	B	A	B	B	A	A	A	B	A	A	B	B	A	A	B	A	A	B	A	A	A	A	A	A	A	B	A	B	A	A	A	A	B	B	B	A	A	B	A	A	A	B	B	B	A	B
wsnp_RFL_Contig3951_4390396	1B	8543	xiwa8543	B	A	B	B	A	B	A	B	A	A	B	B	A	A	B	B	A	B	A	A	A	B	A	A	B	B	A	B	A	A	A	A	B	B	B	B	B	B	B	A	A	B	B	B	A	B
wsnp_Ex_c5098_9047611	1B,7B	4089	xiwa4089	A	A	B	A	B	A	B	B	A	A	A	A	B	A	A	A	B	B	A	A	B	A	A	B	B	A	A	A	A	A	A	B	A	B	B	A	A	B	B	A	A	B	B	B	A	B
wsnp_BE495786B_Ta_2_1	1BL	269	xiwa269	A	A	B	B	B	B	A	B	A	B	A	B	B	A	B	A	A	A	B	A	A	B	A	B	B	B	A	A	A	A	B	A	A	A	B	B	B	B	A	B	A	A	B	A	B	B
wsnp_BE495786B_Ta_2_2	1BL	270	xiwa270	A	A	B	B	B	B	A	B	A	B	A	B	B	A	B	A	A	A	B	A	A	B	A	B	B	B	A	A	A	A	B	A	A	A	B	B	B	B	A	B	A	A	B	A	B	B
wsnp_BF485168B_Ta_2_1	1BL	515	xiwa515	A	A	B	B	B	B	A	B	A	B	B	A	A	A	B	A	B	B	B	A	A	B	A	B	B	B	A	A	A	A	B	A	A	A	B	B	B	A	A	A	A	A	B	A	B	B
wsnp_BM140362B_Ta_1_1	1BL	606	xiwa606	A	A	A	A	B	A	B	A	B	B	A	B	A	B	-	A	A	B	A	B	B	B	A	A	A	A	A	A	A	A	A	-	A	A	A	A	A	B	A	B	-	A	B	A	B	B
wsnp_CAP11_rep_c4185_1977142	1BL	854	xiwa854	A	A	B	B	B	B	A	B	A	B	B	A	A	A	B	A	B	B	B	A	A	B	A	B	B	B	A	A	A	A	B	A	A	A	B	B	B	A	A	B	A	A	B	A	B	B
wsnp_CAP12_c1337_682282	1BL	919	xiwa919	B	A	A	A	B	A	A	B	A	A	B	B	A	A	A	B	B	B	A	B	A	A	A	B	A	B	A	B	A	A	A	B	B	B	B	A	A	B	B	A	A	B	A	B	A	A
wsnp_CAP12_c1337_682349	1BL	920	xiwa920	B	A	A	A	B	A	A	B	A	A	B	B	A	A	A	B	B	B	A	B	A	A	A	B	A	B	A	B	A	A	A	B	B	B	B	A	A	B	B	A	A	B	A	B	A	A
wsnp_Ex_c13606_21380703	1BL	1791	xiwa1791	B	A	B	A	B	A	B	A	B	A	B	B	A	A	A	B	B	B	A	A	A	A	B	B	A	B	A	B	A	A	A	B	B	B	B	B	B	B	B	B	A	B	A	B	A	A
wsnp_Ex_c1440_2764269	1BL	1889	xiwa1889	A	A	A	B	A	B	A	B	A	B	B	A	A	A	B	A	B	B	B	A	A	B	A	B	B	B	A	A	A	A	B	A	A	A	B	A	A	A	A	-	A	A	B	A	B	B
wsnp_Ex_c1440_2764867	1BL	1890	xiwa1890	A	A	A	B	A	B	A	B	A	B	B	A	A	A	B	A	B	B	B	A	A	B	A	B	B	B	A	A	A	A	B	A	A	A	B	A	A	A	A	B	A	A	B	A	B	B
wsnp_Ex_c17707_26454940	1BL	2254	xiwa2254	A	A	B	B	B	B	A	B	A	B	A	B	B	A	B	A	A	A	B	A	A	B	A	B	B	B	A	A	A	A	B	A	A	A	B	B	B	B	A	B	A	A	B	A	B	B
wsnp_Ex_c18384_27213023	1BL	2308	xiwa2308	-	-	B	B	A	-	B	B	-	-	B	B	A	-	B	A	A	B	B	A	-	B	-	A	B	B	A	-	-	A	B	-	B	A	B	A	A	B	-	B	A	B	B	B	-	B
wsnp_Ex_c194_381656	1BL	2411	xiwa2411	A	A	B	B	A	A	B	B	A	A	B	B	A	A	B	A	A	B	B	A	A	B	A	A	B	B	A	A	A	A	B	A	B	A	B	A	A	B	A	B	A	B	B	B	A	B
wsnp_Ex_c21559_30710510	1BL	2626	xiwa2626	A	A	A	B	A	B	A	B	A	B	B	A	A	A	B	A	B	B	B	A	A	B	A	B	B	B	A	A	A	A	B	A	A	A	B	A	A	A	A	-	A	A	B	A	B	B
wsnp_Ex_c39616_46871127	1BL	3684	xiwa3684	A	A	B	B	A	B	A	B	A	B	B	A	A	A	B	A	A	B	B	A	A	B	A	B	A	B	A	A	A	A	B	A	A	A	B	B	B	A	A	-	A	A	B	A	B	B
wsnp_Ex_c4436_7981188	1BL	3893	xiwa3893	B	A	A	A	B	A	A	A	A	A	B	B	A	A	A	B	B	B	A	A	A	A	B	B	A	B	A	B	A	A	A	B	B	B	B	A	A	B	B	A	A	B	A	B	A	A
wsnp_Ex_c4808_8584315	1BL	4006	xiwa4006	A	A	A	B	A	B	A	B	A	B	B	A	A	A	B	A	A	B	B	A	A	B	A	B	B	B	A	A	A	A	B	A	A	A	B	A	A	A	A	A	A	A	B	A	B	B
wsnp_Ex_c5679_9976893	1BL	4316	xiwa4316	A	A	B	B	B	B	A	B	A	B	A	B	B	A	B	A	A	A	B	A	A	B	A	B	B	B	A	A	A	A	B	A	A	A	B	B	B	B	A	B	A	A	B	A	B	B
wsnp_Ex_c6378_11087794	1BL	4489	xiwa4489	B	B	B	A	A	A	B	B	A	A	A	A	A	A	A	A	B	A	A	B	B	A	A	A	B	A	A	A	A	B	A	B	B	B	A	A	A	B	A	B	A	B	B	B	B	A
wsnp_Ex_c649_1279852	1BL	4525	xiwa4525	B	A	B	A	B	A	A	A	B	A	B	B	B	A	A	B	B	B	B	A	A	B	B	B	A	B	A	B	A	A	B	A	B	B	B	B	B	B	B	B	B	B	A	B	A	A
wsnp_Ex_c7447_12751589	1BL	4680	xiwa4680	A	A	B	B	B	B	A	B	A	B	B	A	A	A	B	A	B	B	B	A	A	B	A	B	B	B	A	A	A	A	B	A	A	A	B	B	B	A	A	A	A	A	B	A	B	B
wsnp_Ex_c750_1474300	1BL	4693	xiwa4693	B	A	A	A	B	A	A	A	B	B	B	A	B	A	A	B	B	B	B	A	A	A	B	B	A	B	A	B	A	A	B	A	A	B	B	A	A	B	B	B	B	B	A	B	A	A
wsnp_Ex_rep_c66389_64589189	1BL	5229	xiwa5229	A	A	B	B	A	B	A	B	A	B	B	A	A	A	B	A	A	B	B	A	A	B	A	B	B	B	A	A	A	A	B	A	A	A	B	B	B	A	A	A	A	A	B	A	B	B
wsnp_JD_c100_159424	1BL	5769	xiwa5769	A	A	B	B	A	A	B	B	A	A	B	B	A	A	B	A	A	B	B	A	A	B	A	A	B	B	A	A	A	A	B	A	B	A	B	B	B	B	A	A	B	B	B	B	A	B
wsnp_JD_c2636_3554874	1BL	5962	xiwa5962	A	A	B	B	A	B	A	B	A	B	B	A	A	A	B	A	A	B	B	A	A	B	A	A	B	B	A	A	A	A	B	A	A	A	B	B	B	A	A	B	A	A	B	A	B	B
wsnp_JD_c5659_6814240	1BL	6107	xiwa6107	A	A	B	B	B	B	A	B	A	B	A	B	B	A	B	A	A	A	B	A	A	B	A	B	B	B	A	A	A	A	B	A	A	A	B	B	B	B	A	B	A	A	B	A	B	B
wsnp_JD_rep_c63201_40318622	1BL	6294	xiwa6294	A	A	B	B	A	A	B	B	A	A	B	A	A	A	B	A	A	B	B	A	A	B	A	A	B	B	A	A	A	A	B	A	B	A	B	A	A	B	B	A	A	B	B	B	A	B
wsnp_Ku_c13952_22097856	1BL	6511	xiwa6511	B	A	B	A	B	A	A	A	B	B	B	A	B	A	A	B	B	B	B	A	A	B	B	B	A	B	A	B	A	A	B	A	A	B	B	B	B	B	B	B	B	B	A	B	A	A
wsnp_Ku_c41261_49287074	1BL	7037	xiwa7037	A	A	B	B	A	A	B	B	A	A	B	B	A	A	B	A	A	B	B	A	A	B	A	A	B	B	A	A	A	A	B	A	B	A	B	A	A	B	A	B	A	B	B	B	A	B
wsnp_Ra_c19148_28288923	1BL	7700	xiwa7700	A	A	B	B	B	B	A	B	A	B	A	B	B	A	B	A	A	A	B	A	A	B	A	B	B	B	A	A	A	A	B	A	A	A	B	B	B	B	A	B	A	A	B	A	B	B
wsnp_Ra_c26947_36495207	1BL	7803	xiwa7803	A	A	A	B	A	B	A	B	A	B	B	A	A	A	B	A	A	B	B	A	A	B	A	A	A	B	A	A	A	A	B	A	A	A	B	A	A	A	A	A	A	B	B	A	A	B
wsnp_Ra_c29782_39115548	1BL	7836	xiwa7836	A	A	B	B	B	B	A	B	A	B	A	B	B	A	B	A	A	A	B	A	A	B	A	B	B	B	A	A	A	A	B	A	A	A	B	B	B	B	A	B	A	A	B	A	B	B
wsnp_Ra_c35998_44436619	1BL	7892	xiwa7892	B	A	B	A	B	A	B	A	B	A	B	B	A	A	A	B	B	B	A	A	A	A	B	B	A	B	A	B	A	A	A	A	B	B	B	B	B	B	B	A	B	B	A	B	A	A
wsnp_Ra_c53181_56932563	1BL	7992	xiwa7992	B	A	A	A	B	A	A	B	A	A	B	B	A	A	A	B	B	B	A	B	A	A	A	B	A	B	A	B	A	A	A	B	B	B	B	B	B	B	B	A	A	B	A	B	A	A
wsnp_Ra_rep_c111777_93910754	1BL	8148	xiwa8148	A	A	A	B	B	B	A	B	A	B	A	B	B	A	B	B	A	B	B	A	A	B	A	B	B	B	A	A	A	A	B	A	A	A	B	A	A	A	B	B	A	A	A	A	B	B
wsnp_RFL_Contig1047_63602	1BL	8219	xiwa8219	A	A	A	B	A	B	A	B	A	B	B	A	A	A	B	A	A	B	B	A	A	B	A	A	A	B	A	A	A	A	B	A	A	A	B	A	A	A	A	A	A	B	B	A	A	B
wsnp_RFL_Contig2403_1927045	1BL	8332	xiwa8332	B	A	A	A	B	A	A	B	A	A	B	B	A	A	A	B	B	B	A	B	A	A	A	B	A	B	A	B	A	A	A	B	B	B	B	B	B	B	B	A	A	B	A	B	A	A
wsnp_RFL_Contig4298_4993464	1BL	8581	xiwa8581	B	A	A	A	B	A	A	A	A	A	B	B	B	A	A	B	B	B	A	A	A	A	B	B	A	B	A	B	A	A	-	B	B	B	B	A	A	B	B	A	A	B	A	B	A	A
wsnp_Ex_c35886_43950102	1BL,1DL	3548	xiwa3548	B	B	B	A	A	A	B	B	A	A	A	A	A	A	A	A	B	A	A	B	B	B	A	A	B	A	A	A	A	B	A	B	B	B	A	A	A	B	B	B	A	B	B	B	B	A
wsnp_Ex_rep_c71376_70138381	1BL,1DL	5731	xiwa5731	B	B	B	A	A	A	B	B	A	A	A	A	A	A	A	A	B	A	A	B	B	B	A	A	B	A	A	A	A	B	A	B	B	B	A	A	A	B	B	B	A	B	B	B	B	A
wsnp_BE444846B_Ta_2_1	1BS	158	xiwa158	A	A	B	B	B	B	B	B	A	A	-	A	B	-	B	A	B	A	A	A	B	A	A	B	A	A	A	A	A	-	B	B	A	B	A	A	-	B	B	B	A	-	B	B	A	B
wsnp_CAP8_c4576_2228073	1BS	1191	xiwa1191	B	A	B	B	B	B	A	B	B	B	A	B	B	B	B	B	B	-	B	B	A	B	A	A	B	B	A	A	A	A	B	A	A	A	B	A	A	B	B	-	A	A	A	A	B	A
wsnp_Ex_c1137_2183723	1BS	1480	xiwa1480	B	A	B	B	B	A	A	A	B	B	B	B	B	A	B	A	A	B	B	A	B	B	B	B	A	B	A	B	B	B	A	B	B	A	B	B	B	B	A	A	B	B	A	A	B	B
wsnp_Ex_c12063_19310114	1BS	1578	xiwa1578	B	A	B	B	B	B	A	B	B	B	A	B	B	B	B	B	B	A	B	B	A	B	A	A	A	B	A	A	A	A	B	A	A	A	B	B	B	B	A	A	A	A	A	A	B	A
wsnp_Ex_c22364_31560642	1BS	2707	xiwa2707	B	A	B	B	B	B	A	B	B	B	A	B	B	B	B	B	B	B	B	B	A	B	A	A	A	B	A	A	A	A	B	A	A	A	B	A	A	B	B	B	A	A	A	A	B	A
wsnp_Ex_c50340_54659660	1BS	4073	xiwa4073	A	A	A	A	B	B	B	B	B	B	A	B	B	B	B	A	B	B	A	A	A	B	A	A	B	A	B	A	A	B	A	A	A	A	B	A	A	B	B	B	B	B	B	A	B	A
wsnp_Ex_c5780_10154132	1BS	4350	xiwa4350	B	A	B	B	B	A	A	A	B	B	B	B	B	B	B	A	A	B	B	A	B	B	B	B	B	B	A	B	B	B	A	B	B	A	B	B	B	B	A	B	B	B	A	A	B	B
wsnp_Ex_c6417_11155739	1BS	4504	xiwa4504	B	A	B	B	B	B	A	B	B	B	A	B	B	B	B	B	B	A	B	B	A	B	A	A	B	B	A	A	A	A	B	A	A	A	B	B	B	B	A	A	A	A	A	A	B	A
wsnp_Ku_c11987_19473555	1BS	6449	xiwa6449	B	A	B	B	B	B	A	B	B	B	A	B	B	B	B	B	B	A	B	B	A	B	A	A	B	B	A	A	A	A	B	A	A	A	B	B	B	B	A	A	A	A	A	A	B	A
wsnp_Ku_c11987_19473636	1BS	6450	xiwa6450	B	A	B	B	B	B	A	B	B	B	A	B	B	B	B	B	B	A	B	B	A	B	A	A	B	B	A	A	A	A	B	A	A	A	B	B	B	B	A	A	A	A	A	A	B	A
wsnp_Ku_c1615_3178276	1BS	6582	xiwa6582	A	A	A	A	B	B	A	B	B	B	A	B	B	A	B	A	B	B	A	A	A	-	A	A	-	A	B	A	A	B	A	A	A	A	B	A	A	B	B	B	B	-	B	A	B	A
wsnp_Ra_c19335_28504388	1BS	7703	xiwa7703	B	A	B	B	B	B	A	B	B	B	A	B	B	B	B	B	B	A	B	B	A	B	A	A	A	B	A	A	A	A	B	A	A	A	B	B	B	B	A	A	A	A	A	A	B	A
wsnp_Ex_c1085_2078686	1BS,1DS	1396	xiwa1396	A	A	A	A	B	B	B	B	B	B	A	B	B	B	B	A	B	B	A	A	A	B	A	A	A	A	B	A	A	B	A	A	A	A	B	A	A	B	B	B	B	B	B	A	B	A
wsnp_JD_c5316_6447231	1BS,1DS	6094	xiwa6094	A	A	B	A	B	B	B	B	A	B	B	B	B	-	A	A	A	A	B	A	B	B	A	B	B	B	B	A	B	A	B	B	B	B	A	A	A	B	-	A	B	A	B	A	B	B
wsnp_Ex_c28287_37424983	1BS,2BS	3155	xiwa3155	B	A	B	B	B	B	A	B	B	B	A	B	B	B	B	B	B	A	B	B	A	B	A	A	A	B	A	A	A	A	B	A	A	A	B	B	B	B	A	A	A	A	A	A	B	A
wsnp_BE405518D_Ta_2_3	1D	57	xiwa57	B	A	B	B	A	B	A	B	A	B	A	A	B	A	A	A	B	B	A	B	B	A	A	A	A	B	A	A	A	A	A	A	B	B	B	A	A	A	B	-	A	A	B	B	A	B
wsnp_BE586140D_Ta_2_2	1D	362	xiwa362	B	A	B	B	A	B	A	B	A	B	A	A	B	A	A	A	B	B	A	B	B	A	A	A	A	B	A	A	A	A	A	A	B	B	B	A	A	A	B	B	A	A	B	B	A	B
wsnp_BE637971D_Ta_2_3	1D	407	xiwa407	A	A	A	A	B	B	-	B	B	B	A	B	B	B	B	A	B	B	A	A	A	B	A	A	A	A	B	A	A	B	A	A	A	A	B	A	A	B	B	B	B	B	B	A	B	A
wsnp_CAP11_c1043_618449	1D	642	xiwa642	B	A	A	B	A	B	A	B	A	B	A	A	B	A	A	A	B	B	A	B	B	A	A	A	A	B	A	A	A	A	A	A	B	B	B	A	A	B	B	B	A	A	B	B	A	B
wsnp_Ex_c1358_2602235	1D	1789	xiwa1789	A	A	B	A	B	B	B	A	A	A	A	B	B	B	A	A	A	B	B	A	B	A	B	B	A	A	B	A	A	A	B	B	B	A	A	A	A	A	-	-	B	A	B	A	A	B
wsnp_Ex_c17884_26647833	1D	2268	xiwa2268	A	A	B	A	B	B	B	A	A	A	A	B	B	B	A	A	A	B	B	A	B	A	B	B	A	A	B	A	A	A	B	B	B	A	A	A	A	A	-	A	B	A	B	A	A	B
wsnp_Ex_c6974_12025571	1D	4598	xiwa4598	B	A	B	B	A	B	A	B	A	B	A	A	B	A	A	A	B	B	A	B	B	A	A	A	A	B	A	A	A	A	A	A	B	B	B	A	A	A	A	A	A	A	B	B	A	B
wsnp_Ex_rep_c101500_86856679	1D	5020	xiwa5020	B	A	B	B	A	B	A	B	A	B	A	A	B	A	A	A	B	B	A	B	B	A	A	A	A	B	A	A	A	A	A	A	B	B	B	A	A	A	-	-	A	A	B	B	A	B
wsnp_Ex_c35886_43949442	1DL	3547	xiwa3547	B	B	B	A	A	A	B	B	A	A	A	A	A	A	A	A	B	A	A	B	B	B	A	A	B	A	A	A	A	B	A	B	B	B	A	A	A	B	B	B	A	B	B	B	B	A
wsnp_Ex_c35886_43950574	1DL	3549	xiwa3549	B	B	B	A	A	A	B	B	A	A	A	A	A	A	A	A	B	A	A	B	B	B	A	A	B	A	A	A	A	B	A	B	B	B	A	A	A	B	B	B	A	B	B	B	B	A
wsnp_Ex_c57601_59245380	1DL	4342	xiwa4342	B	B	B	A	A	A	B	B	A	A	A	A	B	A	A	A	A	A	A	A	A	B	A	A	A	A	B	B	A	-	-	A	B	B	B	A	A	A	A	B	B	B	A	B	A	A
wsnp_Ku_c7266_12551048	1DL	7276	xiwa7276	B	B	B	A	A	A	B	B	A	A	A	A	B	A	A	A	A	A	A	A	A	B	A	A	A	A	B	B	A	A	B	A	B	B	B	A	A	A	A	B	B	B	A	B	A	A
wsnp_CAP12_c633_339740	1DS	980	xiwa980	B	A	B	B	A	B	A	B	A	B	A	A	B	A	A	A	B	B	A	B	B	A	A	A	A	B	A	A	A	A	A	A	B	B	B	A	A	A	B	B	A	A	B	B	A	B
wsnp_Ex_c12012_19240904	1DS	1572	xiwa1572	B	A	B	B	A	B	A	B	A	B	A	A	B	A	A	A	B	B	A	B	B	A	A	A	A	B	A	A	A	A	A	A	B	B	B	A	A	A	A	B	A	A	B	B	A	B
wsnp_Ex_c12012_19240943	1DS	1573	xiwa1573	B	A	B	B	A	B	A	B	A	B	A	A	B	A	A	A	B	B	A	B	B	A	A	A	A	B	A	A	A	A	A	A	B	B	B	A	A	A	A	-	A	A	B	B	A	B
wsnp_Ex_c1358_2601510	1DS	1788	xiwa1788	A	A	B	A	B	B	B	A	A	A	A	B	B	B	A	A	A	B	B	A	B	A	B	B	A	A	B	A	A	A	B	B	B	A	A	A	A	A	A	-	B	A	B	A	A	B
wsnp_Ex_c15717_24067142	1DS	2056	xiwa2056	B	A	B	B	A	B	A	B	A	B	A	A	B	A	A	A	B	B	A	B	B	A	A	A	A	B	A	A	A	A	A	A	B	B	B	A	A	A	-	-	A	A	B	B	A	B
wsnp_Ex_c1969_3705930	1DS	2449	xiwa2449	B	A	B	B	B	A	-	A	B	B	B	B	B	-	B	A	A	B	B	A	B	B	B	B	A	B	A	B	B	B	-	B	B	A	B	B	-	B	-	A	B	B	A	A	B	B
wsnp_Ex_c278_538158	1DS	3124	xiwa3124	A	A	B	A	B	B	B	A	A	B	B	B	B	B	A	A	A	A	B	A	B	B	B	B	-	B	B	A	B	A	A	B	B	B	A	A	A	B	B	A	B	A	B	A	A	B
wsnp_Ex_c278_538285	1DS	3125	xiwa3125	A	A	B	A	B	B	B	A	A	B	B	B	B	B	A	A	A	A	B	A	B	B	B	B	A	B	B	A	B	A	B	B	B	B	A	A	A	B	B	A	B	A	B	A	A	B
wsnp_Ex_c41048_47969948	1DS	3753	xiwa3753	A	A	B	A	B	B	B	A	A	B	B	B	B	B	A	A	A	A	B	A	B	B	B	B	A	B	B	A	A	A	B	B	B	B	A	A	A	B	B	B	B	A	B	A	A	B
wsnp_Ex_rep_c101500_86856089	1DS	5018	xiwa5018	B	A	B	B	A	B	A	B	A	B	A	A	B	A	A	A	B	B	A	B	B	A	A	A	A	B	A	A	A	A	A	A	B	B	B	A	A	A	A	A	A	A	B	B	A	B
wsnp_Ex_rep_c101500_86856438	1DS	5019	xiwa5019	B	A	B	B	A	B	A	B	A	B	A	A	B	A	A	A	B	B	A	B	B	A	A	A	A	B	A	A	A	A	A	A	B	B	B	A	A	A	A	A	A	A	B	B	A	B
wsnp_JD_c3091_4079762	1DS	5996	xiwa5996	A	A	B	A	B	B	B	A	A	B	B	B	B	B	A	A	A	A	B	A	B	B	B	B	A	B	B	A	A	A	B	B	B	B	A	A	A	B	B	B	B	A	B	A	A	B
wsnp_Ku_c13229_21141168	1DS	6487	xiwa6487	B	A	B	B	B	A	A	A	B	B	B	B	B	-	B	A	A	B	B	A	B	B	B	B	A	B	A	B	B	B	A	B	B	A	B	B	B	B	B	A	B	B	A	A	B	B
wsnp_Ku_c19622_29138795	1DS	6675	xiwa6675	B	A	B	B	A	B	A	B	A	B	A	A	B	A	A	A	B	B	A	B	B	A	A	A	A	B	A	A	A	A	A	A	B	B	B	A	A	A	A	B	A	A	B	B	A	B
wsnp_Ra_c2633_5017265	1DS	7797	xiwa7797	A	A	-	A	B	B	B	A	A	A	A	B	B	B	A	A	A	-	B	A	B	A	B	-	A	A	B	A	A	A	B	B	B	A	A	A	A	A	-	-	B	A	B	A	A	B
wsnp_RFL_Contig4025_4499792	1DS	8551	xiwa8551	B	B	B	B	B	A	A	-	B	B	B	B	B	B	B	A	-	B	B	A	B	B	B	B	A	B	A	B	B	B	B	B	B	A	B	B	B	B	-	B	B	B	A	A	B	B
wsnp_BF145580A_Ta_2_1	2A	411	xiwa411	A	A	A	A	B	B	A	A	A	B	A	A	B	A	A	A	A	B	A	A	A	B	B	B	B	B	A	A	A	A	B	A	A	B	A	A	A	B	A	B	B	A	B	A	A	B
wsnp_BG314532A_Ta_2_1	2A	562	xiwa562	A	A	A	A	B	B	B	A	A	A	A	A	B	B	A	A	A	A	A	A	A	B	B	B	A	B	A	A	A	A	B	A	B	B	A	A	A	A	A	A	B	B	A	A	B	B
wsnp_CAP11_rep_c8768_3788007	2A	901	xiwa901	A	A	A	A	B	B	B	A	A	A	A	A	B	B	A	A	A	A	A	A	A	B	B	B	A	B	A	A	A	A	B	A	B	B	A	A	A	A	A	A	B	B	A	A	B	B
wsnp_CAP12_c901_472535	2A	991	xiwa991	A	A	A	A	B	B	B	A	A	A	A	A	B	B	A	A	A	A	A	A	A	B	B	B	A	B	A	A	A	A	B	A	B	B	A	A	A	A	A	A	B	B	A	A	B	B
wsnp_Ex_c12219_19526749	2A	1597	xiwa1597	A	A	A	A	B	B	B	A	A	A	A	A	B	B	A	A	A	A	A	A	A	B	B	B	A	B	A	A	A	A	B	A	A	A	A	A	A	B	B	A	B	B	B	A	B	B
wsnp_Ex_c14639_22695091	2A	1917	xiwa1917	B	A	A	A	A	A	B	A	A	B	B	A	A	B	A	B	B	B	A	B	B	A	B	B	A	A	A	B	A	A	A	B	B	B	A	A	A	A	A	A	A	A	A	A	A	A
wsnp_Ex_c15325_23564654	2A	2005	xiwa2005	A	A	A	A	B	B	B	A	A	A	A	A	B	B	A	A	A	A	A	A	A	B	B	B	A	B	A	A	A	A	B	A	B	B	A	A	A	A	A	A	B	B	A	A	B	B
wsnp_Ex_c15325_23565794	2A	2006	xiwa2006	A	A	A	A	B	B	-	A	A	A	A	A	B	-	A	A	A	A	A	A	A	B	B	B	A	B	A	A	A	A	B	A	B	B	A	A	A	A	A	A	B	B	A	A	B	B
wsnp_Ex_c15325_23565935	2A	2007	xiwa2007	A	A	A	A	B	B	-	A	A	A	A	A	B	-	A	A	A	A	A	A	A	B	B	B	A	B	A	A	A	A	B	A	B	B	A	A	A	A	A	A	B	B	A	A	B	B
wsnp_Ex_c15822_24204224	2A	2067	xiwa2067	B	B	B	A	B	B	A	A	A	A	A	A	B	A	A	A	A	A	B	A	B	B	B	B	A	B	A	A	A	A	B	A	B	B	B	A	A	A	A	B	B	B	A	A	A	B
wsnp_Ex_c1767_3341220	2A	2245	xiwa2245	A	A	A	A	B	B	B	A	A	A	A	A	B	B	A	A	A	A	A	A	A	B	B	B	A	B	A	A	A	A	B	A	B	A	A	A	A	A	B	B	B	B	B	A	B	B
wsnp_Ex_c19556_28530231	2A	2433	xiwa2433	B	B	B	A	A	A	B	B	A	A	A	B	B	A	A	A	A	A	A	B	A	B	A	B	A	B	B	B	A	A	B	A	B	B	B	A	A	A	A	B	B	B	A	B	A	A
wsnp_Ex_c19556_28530243	2A	2434	xiwa2434	B	B	B	A	A	A	B	B	A	A	A	B	B	A	A	A	A	A	A	B	A	B	A	B	A	B	B	B	A	A	B	A	B	B	B	A	A	A	A	B	B	B	A	B	A	A
wsnp_Ex_c2033_3814035	2A	2526	xiwa2526	B	B	B	A	A	A	B	B	A	A	A	A	B	A	A	A	A	A	A	B	A	B	A	B	A	B	B	B	A	A	B	A	B	B	B	A	A	A	A	A	B	B	A	B	A	A
wsnp_Ex_c20370_29434410	2A	2531	xiwa2531	A	A	A	A	B	B	B	A	A	A	A	A	B	B	A	A	A	A	A	A	A	B	B	B	A	B	A	A	A	A	B	A	B	B	A	A	A	A	B	A	B	B	B	A	B	B
wsnp_Ex_c22202_31392780	2A	2696	xiwa2696	B	A	B	A	A	A	B	B	A	B	A	B	B	A	A	A	A	A	A	B	A	B	A	B	A	B	B	B	A	A	B	A	B	B	A	A	A	A	A	A	B	B	A	B	A	A
wsnp_Ex_c22645_31845564	2A	2731	xiwa2731	B	B	B	A	B	B	A	A	A	A	A	A	B	A	A	A	A	A	B	A	B	B	B	B	A	B	A	A	A	A	B	A	B	B	B	A	A	A	A	B	B	B	A	A	A	B
wsnp_Ex_c22862_32074455	2A	2758	xiwa2758	A	A	A	A	B	B	A	A	A	B	A	A	B	A	A	A	A	A	A	A	A	B	B	B	A	B	A	A	A	A	B	A	A	B	A	A	A	B	A	A	B	B	B	A	A	B
wsnp_Ex_c2311_4327681	2A	2778	xiwa2778	B	B	B	-	B	A	A	A	A	A	B	-	A	B	B	-	B	-	A	A	B	-	A	B	A	B	B	-	B	B	-	A	B	-	B	A	A	B	-	B	B	B	A	B	A	B
wsnp_Ex_c2772_5130007	2A	3122	xiwa3122	A	B	B	B	B	A	-	B	B	A	B	A	A	-	B	B	B	B	B	B	A	A	B	B	A	B	B	B	A	A	B	A	A	A	B	B	B	A	B	-	A	A	B	B	A	A
wsnp_Ex_c28133_37275403	2A	3143	xiwa3143	A	B	B	A	B	A	A	B	B	A	B	A	A	A	A	B	B	B	B	B	A	A	B	B	A	B	B	B	A	A	B	A	A	A	B	A	A	A	B	A	A	B	B	B	A	A
wsnp_Ex_c2887_5330426	2A	3193	xiwa3193	A	A	A	A	B	B	-	A	A	A	A	A	B	-	A	A	A	A	A	A	A	B	B	B	A	B	A	A	A	A	B	A	B	B	A	A	A	A	A	A	B	B	A	A	B	B
wsnp_Ex_c2887_5330787	2A	3194	xiwa3194	A	A	A	A	B	B	B	A	A	A	A	A	B	B	A	A	A	A	A	A	A	B	B	B	A	B	A	A	A	A	B	A	B	B	A	A	A	A	A	A	B	B	A	A	B	B
wsnp_Ex_c2939_5423698	2A	3235	xiwa3235	B	A	B	A	A	A	B	B	A	B	A	B	B	A	A	A	A	A	A	B	A	B	B	B	A	B	B	B	A	A	B	A	B	B	A	B	B	A	A	A	B	B	A	B	A	A
wsnp_Ex_c322_624793	2A	3382	xiwa3382	A	B	B	A	B	A	A	B	B	A	B	A	A	A	A	B	B	B	B	B	A	A	B	B	A	B	B	B	A	A	-	A	A	A	B	A	A	A	B	-	A	B	B	B	A	A
wsnp_Ex_c342_670243	2A	3468	xiwa3468	A	B	B	A	B	A	B	B	B	A	B	A	A	B	A	B	B	B	B	B	A	A	B	B	A	B	B	B	A	A	B	A	A	A	B	A	A	A	B	B	A	A	B	B	A	A
wsnp_Ex_c342_670415	2A	3469	xiwa3469	A	B	B	A	B	A	B	B	B	A	B	A	A	B	A	B	B	B	B	B	A	A	B	B	A	B	B	B	A	A	B	A	A	A	B	A	A	A	B	B	A	A	B	B	A	A
wsnp_Ex_c36242_44232305	2A	3569	xiwa3569	A	A	A	A	B	B	-	A	A	A	A	A	B	-	A	A	A	A	A	A	A	B	B	B	A	B	A	A	A	A	B	A	B	B	A	A	A	A	-	A	B	B	B	A	B	B
wsnp_Ex_c36242_44232473	2A	3570	xiwa3570	A	A	A	A	B	B	A	A	A	A	A	A	B	A	A	A	A	A	A	A	A	B	B	B	A	B	A	A	A	A	B	A	B	B	A	A	A	A	A	A	B	B	B	A	B	B
wsnp_Ex_c4098_7407204	2A	3743	xiwa3743	B	A	A	A	A	A	B	A	A	B	B	A	A	B	A	B	B	B	A	B	B	A	B	B	A	A	A	B	A	A	A	B	B	B	A	A	A	A	A	A	A	A	A	A	A	A
wsnp_Ex_c41913_48628356	2A	3802	xiwa3802	A	A	A	A	B	B	B	A	A	A	A	A	B	B	A	A	A	A	A	A	A	B	B	B	A	B	A	A	A	A	B	A	B	B	A	A	A	A	B	A	B	B	B	A	B	B
wsnp_Ex_c4847_8646583	2A	4026	xiwa4026	A	A	A	A	B	B	B	A	A	A	A	A	B	B	A	A	A	A	A	A	A	B	B	B	A	B	A	A	A	A	B	A	B	B	A	A	A	A	B	A	B	B	B	A	B	B
wsnp_Ex_c4847_8646784	2A	4027	xiwa4027	A	A	A	A	B	B	B	A	A	A	A	A	B	B	A	A	A	A	A	A	A	B	B	B	A	B	A	A	A	A	B	A	B	B	A	A	A	A	B	A	B	B	B	A	B	B
wsnp_Ex_c5412_9564046	2A	4212	xiwa4212	B	B	B	A	A	A	B	B	A	A	A	A	B	A	A	A	A	A	A	A	A	A	A	A	A	A	B	B	A	A	B	A	B	B	B	A	A	A	A	B	B	B	A	B	A	A
wsnp_Ex_c5412_9564346	2A	4213	xiwa4213	B	B	A	A	A	A	B	B	A	A	A	A	B	A	A	A	A	A	A	A	A	A	A	A	A	A	B	B	A	A	A	A	B	B	B	A	A	A	A	A	B	B	A	B	A	A
wsnp_Ex_c5412_9564550	2A	4215	xiwa4215	B	B	B	A	A	A	B	B	A	A	A	A	B	A	A	A	A	A	A	A	A	A	A	A	A	A	B	B	A	A	B	A	B	B	B	A	A	A	A	B	B	B	A	B	A	A
wsnp_Ex_c60588_60977198	2A	4410	xiwa4410	A	A	A	A	B	B	B	A	A	A	A	A	B	B	A	A	A	A	A	A	A	B	B	B	A	B	A	A	A	A	B	A	A	A	A	A	A	B	B	A	B	B	B	A	B	B
wsnp_Ex_c61879_61748626	2A	4441	xiwa4441	B	A	B	A	A	A	B	B	A	B	A	B	B	A	A	A	A	A	A	B	A	B	B	B	A	B	B	B	A	A	B	A	B	B	A	B	B	A	A	B	B	B	A	B	A	A
wsnp_Ex_c63909_62932437	2A	4491	xiwa4491	B	B	B	-	B	-	A	-	A	A	B	A	A	B	B	A	B	A	A	A	B	A	-	A	A	B	B	A	B	B	A	A	B	A	B	A	A	B	A	B	B	B	A	A	A	B
wsnp_Ex_c866_1684236	2A	4830	xiwa4830	B	B	B	A	A	A	B	B	A	A	A	A	B	A	A	A	A	A	A	A	B	B	A	B	A	A	A	B	A	A	A	B	B	B	B	A	A	A	A	A	B	B	A	A	A	A
wsnp_Ex_rep_c67530_66144244	2A	5409	xiwa5409	A	A	A	A	A	A	A	A	A	B	A	A	B	A	A	A	A	A	A	A	A	A	A	A	A	B	A	B	B	A	B	A	B	B	A	A	A	B	B	A	B	A	B	A	A	A
wsnp_Ex_rep_c67542_66164609	2A	5410	xiwa5410	A	A	A	A	A	A	B	B	A	B	A	B	A	A	A	B	A	A	B	B	B	A	B	B	A	A	A	A	A	A	B	A	A	B	B	B	B	A	B	B	B	B	B	B	A	B
wsnp_Ex_rep_c68113_66877517	2A	5495	xiwa5495	A	A	A	A	B	B	B	A	A	A	A	A	B	B	A	A	A	A	A	A	A	B	B	B	A	B	A	A	A	A	B	A	B	B	A	A	A	A	A	A	B	B	A	A	B	B
wsnp_Ex_rep_c69014_67914888	2A	5574	xiwa5574	A	A	A	A	A	A	A	A	A	B	A	A	B	A	A	A	A	A	A	A	A	A	A	A	A	B	A	B	B	A	B	A	B	B	A	A	A	B	B	A	B	A	B	A	A	A
wsnp_Ex_rep_c69124_68035485	2A	5585	xiwa5585	A	A	A	A	B	B	-	A	A	A	A	A	B	B	A	A	A	A	A	A	A	B	B	B	A	B	A	A	A	A	B	A	A	A	A	A	A	B	-	A	B	B	B	A	B	B
wsnp_JD_c12088_12411845	2A	5793	xiwa5793	A	A	A	A	B	B	A	A	A	A	A	A	B	A	A	A	A	A	A	A	A	B	B	B	A	B	A	A	A	A	B	A	B	B	A	A	A	A	A	A	B	B	A	A	B	B
wsnp_JD_c13086_13174510	2A	5824	xiwa5824	A	A	A	A	B	B	B	A	A	A	A	A	B	B	A	A	A	A	A	A	A	B	B	B	A	B	A	A	A	A	B	A	B	B	A	A	A	A	A	A	B	B	A	A	B	B
wsnp_JD_c6436_7600132	2A	6139	xiwa6139	A	A	A	A	B	B	B	A	A	A	A	A	B	B	A	A	A	A	A	A	A	B	B	B	A	B	A	A	A	A	B	A	A	A	A	A	A	B	B	A	B	B	B	A	B	B
wsnp_JD_rep_c48914_33168544	2A	6250	xiwa6250	B	B	B	A	B	B	B	B	A	B	B	A	B	A	A	A	A	B	B	A	B	B	A	B	A	A	A	B	A	A	-	B	B	B	B	A	A	A	A	-	B	B	A	A	A	A
wsnp_JD_rep_c50243_34277175	2A	6270	xiwa6270	A	A	A	A	A	A	A	A	A	B	A	A	B	A	A	A	A	A	A	A	A	A	A	A	A	B	A	B	B	A	B	A	B	B	A	A	A	B	-	A	B	A	B	A	A	A
wsnp_Ku_c1292_2572053	2A	6477	xiwa6477	B	B	B	A	A	A	B	B	A	A	A	A	B	A	A	A	A	A	A	A	B	B	A	B	A	A	A	B	A	A	B	A	B	B	B	A	A	A	A	A	B	B	A	A	A	A
wsnp_Ku_c14099_22301373	2A	6514	xiwa6514	A	A	A	A	B	B	B	A	A	A	A	A	B	B	A	A	A	A	A	A	A	B	B	B	A	B	A	A	A	A	B	A	A	A	A	A	A	B	B	A	B	B	B	A	B	B
wsnp_Ku_c15567_24223777	2A	6564	xiwa6564	B	B	B	A	B	B	A	A	A	A	A	A	B	A	A	A	A	A	B	A	B	B	B	B	A	B	A	A	A	A	B	A	B	B	B	A	A	A	A	A	B	B	A	A	A	B
wsnp_Ku_c15567_24224400	2A	6565	xiwa6565	B	B	B	A	B	B	A	A	A	A	A	A	B	A	A	A	A	A	B	A	B	B	B	B	A	B	A	A	A	A	B	A	B	B	B	A	A	A	A	A	B	B	A	A	A	B
wsnp_Ku_c15567_24224486	2A	6566	xiwa6566	B	B	B	A	B	B	A	A	A	A	A	A	B	A	A	A	A	A	B	A	B	B	B	B	A	B	A	A	A	A	B	A	B	B	B	A	A	A	A	A	B	B	A	A	A	B
wsnp_Ku_c2413_4626451	2A	6753	xiwa6753	A	A	A	A	B	B	A	A	A	B	A	A	B	A	A	A	A	B	A	A	A	B	B	B	B	B	A	A	A	A	B	A	A	B	A	A	A	B	A	B	B	B	B	A	A	B
wsnp_Ku_c26323_36285697	2A	6798	xiwa6798	B	A	A	A	A	A	B	A	A	B	B	A	A	A	A	A	B	A	A	B	B	A	B	B	A	A	A	B	A	A	A	B	B	B	A	A	A	A	A	A	A	A	A	A	A	A
wsnp_Ku_c33884_43306422	2A	6931	xiwa6931	B	A	B	A	A	B	B	B	A	B	B	B	A	A	A	A	A	A	B	A	B	B	B	A	A	B	A	B	A	A	B	B	B	B	A	A	A	B	A	A	B	A	A	A	B	A
wsnp_Ku_c4045_7380115	2A	7031	xiwa7031	B	A	A	A	A	A	B	A	A	B	B	A	A	B	A	B	B	B	A	B	B	A	B	B	A	A	A	B	A	A	A	B	B	B	A	A	A	A	A	A	A	A	A	A	A	A
wsnp_Ku_c8746_14803911	2A	7335	xiwa7335	B	B	B	B	A	B	B	B	B	B	A	B	B	A	A	B	A	A	A	B	A	A	A	B	A	A	A	B	A	A	B	A	A	A	A	A	A	A	B	A	A	A	A	B	A	A
wsnp_Ku_rep_c104307_90809337	2A	7410	xiwa7410	B	A	A	A	A	A	B	B	A	B	A	B	B	A	A	A	A	A	A	B	A	B	A	B	A	B	B	B	A	A	B	A	B	B	A	A	A	A	A	A	B	B	A	B	A	A
wsnp_RFL_Contig2324_1803878	2A	8325	xiwa8325	B	B	B	B	A	B	B	B	B	B	A	B	B	A	A	B	A	A	A	B	A	A	A	B	A	A	A	B	A	A	B	A	A	A	A	B	B	A	B	A	A	A	A	B	A	A
wsnp_RFL_Contig3085_3007861	2A	8424	xiwa8424	B	B	B	A	B	B	A	A	A	A	A	A	B	A	A	A	A	A	B	A	B	B	B	B	A	B	A	A	A	A	B	A	B	B	B	A	A	A	A	B	B	B	A	A	A	B
wsnp_Ex_c3740_6815132	2A,2B	3605	xiwa3605	B	A	-	-	B	B	B	B	B	A	-	A	A	A	B	B	A	-	B	A	A	B	A	B	A	A	A	B	B	B	A	B	B	B	B	A	A	B	B	A	A	B	A	B	B	A
wsnp_Ex_rep_c67619_66272272	2A,2B	5424	xiwa5424	B	A	B	B	B	B	A	A	A	A	A	B	B	A	B	A	A	A	A	A	A	B	B	B	A	A	A	A	A	A	A	B	B	B	B	A	A	A	A	-	A	B	A	A	B	B
wsnp_Ex_rep_c71983_70544041	2A,2B	5733	xiwa5733	B	B	B	A	A	A	A	A	A	A	A	B	B	A	A	B	A	A	A	B	B	A	B	B	B	A	B	B	A	A	B	B	A	B	B	A	A	B	B	B	B	B	B	A	A	A
wsnp_Ku_c52392_57380726	2A,2B	7149	xiwa7149	B	B	B	A	A	A	A	A	A	A	A	B	B	A	A	B	A	A	A	B	B	A	B	B	B	A	B	B	A	A	B	B	A	B	B	A	A	B	B	B	B	B	B	A	A	A
wsnp_Ex_c51288_55279360	2A,6A	4099	xiwa4099	A	A	A	A	B	-	A	A	A	B	A	A	B	A	A	A	A	-	A	A	A	B	B	B	B	B	A	A	A	A	-	A	A	B	A	A	A	B	A	B	B	-	B	A	A	-
wsnp_BE403597A_Ta_2_1	2AL	32	xiwa32	A	A	A	A	B	B	A	A	A	B	A	A	B	A	A	A	A	B	A	A	A	B	B	B	B	B	A	A	A	A	B	A	A	B	A	A	A	B	A	B	B	A	B	A	A	B
wsnp_BE403597A_Ta_2_2	2AL	33	xiwa33	A	A	A	A	B	B	A	A	A	B	A	A	B	A	A	A	A	B	A	A	A	B	B	B	B	B	A	A	A	A	B	A	A	B	A	A	A	B	A	-	B	A	B	A	A	B
wsnp_BE406351A_Ta_2_1	2AL	69	xiwa69	A	A	A	A	B	B	A	A	A	B	A	A	B	A	A	A	A	B	A	A	A	B	B	B	B	B	A	A	A	A	B	A	A	B	A	A	A	B	A	B	B	A	B	A	A	B
wsnp_BE406351A_Ta_2_2	2AL	70	xiwa70	A	A	A	A	B	B	A	A	A	B	A	A	B	A	A	A	A	B	A	A	A	B	B	B	B	B	A	A	A	A	B	A	A	B	A	A	A	B	A	B	B	A	B	A	A	B
wsnp_BE406351A_Ta_2_3	2AL	71	xiwa71	A	A	A	A	B	B	A	A	A	B	A	A	B	A	A	A	A	B	A	A	A	B	B	B	B	B	A	A	A	A	B	A	A	B	A	A	A	B	A	B	B	A	B	A	A	B
wsnp_BE442788A_Ta_2_1	2AL	111	xiwa111	A	A	A	A	B	B	A	A	A	B	A	A	B	A	A	A	A	B	A	A	A	B	B	B	B	B	A	A	A	A	B	A	A	B	A	A	A	B	A	B	B	A	B	A	A	B
wsnp_BF145580A_Ta_2_2	2AL	412	xiwa412	A	A	A	A	B	B	A	A	A	B	A	A	B	A	A	A	A	B	A	A	A	B	B	B	B	B	A	A	A	A	B	A	A	B	A	A	A	B	A	B	B	A	B	A	A	B
wsnp_CAP11_c1711_934478	2AL	684	xiwa684	B	A	B	A	A	B	B	B	A	B	A	B	A	A	A	A	A	-	B	A	B	B	B	A	A	B	A	B	A	A	A	B	B	B	A	A	A	B	A	-	-	A	A	A	B	A
wsnp_CAP11_c838_518859	2AL	812	xiwa812	A	A	A	A	B	B	A	A	A	B	A	A	B	A	A	A	A	B	A	A	A	B	B	B	A	B	A	A	A	A	B	A	A	B	A	A	A	B	A	B	B	A	B	A	A	B
wsnp_CAP11_rep_c8469_3658252	2AL	887	xiwa887	A	A	A	A	B	B	A	A	A	B	A	A	B	A	A	A	A	B	A	A	A	B	B	B	B	B	A	A	A	A	B	A	A	B	A	A	A	B	A	B	B	A	B	A	A	B
wsnp_CAP12_c510_276361	2AL	970	xiwa970	B	B	A	A	A	B	B	B	A	B	B	B	B	A	A	A	A	B	B	B	A	A	B	A	A	B	A	B	A	A	B	A	B	B	A	A	A	B	A	A	A	B	B	A	A	A
wsnp_Ex_c10084_16572374	2AL	1275	xiwa1275	B	B	A	A	A	A	A	A	A	B	A	A	B	A	A	A	A	A	B	A	A	A	B	B	A	B	A	A	A	A	B	A	B	B	A	A	A	A	A	A	B	B	B	A	A	A
wsnp_Ex_c11827_18986376	2AL	1539	xiwa1539	B	A	B	A	A	B	B	B	A	B	B	B	A	B	A	A	A	B	B	A	B	B	B	A	A	B	A	B	A	A	B	B	B	B	A	A	A	B	A	A	B	A	A	A	B	A
wsnp_Ex_c15681_24015303	2AL	2051	xiwa2051	B	A	B	A	A	B	A	A	A	B	B	B	A	B	A	A	A	B	B	B	B	B	B	B	A	B	A	B	A	A	A	B	B	B	A	A	A	A	A	B	A	A	A	A	B	A
wsnp_Ex_c15681_24015996	2AL	2052	xiwa2052	B	A	B	A	A	B	A	A	A	B	B	B	A	B	A	A	A	B	B	B	B	B	B	B	B	B	A	B	A	A	A	B	B	B	A	B	B	A	A	B	A	A	A	A	B	A
wsnp_Ex_c16627_25162391	2AL	2157	xiwa2157	-	B	B	A	A	B	B	B	A	B	B	B	B	A	A	A	A	B	B	B	A	B	B	A	A	B	A	B	A	A	B	A	B	B	B	A	A	B	A	A	A	B	B	A	A	A
wsnp_Ex_c16677_25220222	2AL	2159	xiwa2159	A	A	A	A	B	B	A	A	A	A	A	A	B	B	A	A	A	A	A	A	A	B	B	B	A	B	A	A	A	A	B	A	A	A	A	A	A	B	B	A	B	B	B	A	B	B
wsnp_Ex_c2337_4379619	2AL	2807	xiwa2807	A	A	A	A	B	B	A	A	A	B	A	A	B	A	A	A	A	B	A	A	A	B	B	B	B	B	A	B	A	A	B	A	A	B	A	A	A	B	A	B	B	A	B	A	A	B
wsnp_Ex_c28204_37349164	2AL	3151	xiwa3151	A	A	A	A	B	B	A	A	A	B	A	A	B	A	A	A	A	B	A	A	A	B	B	B	B	B	A	A	A	A	B	A	A	B	A	A	A	B	A	B	B	A	B	A	A	B
wsnp_Ex_c28942_38018762	2AL	3199	xiwa3199	A	A	A	A	A	A	A	A	A	B	A	A	B	A	A	A	A	A	A	A	A	A	A	A	A	B	A	B	B	A	B	A	B	B	A	A	A	B	B	A	B	A	B	A	A	A
wsnp_Ex_c32910_41489631	2AL	3417	xiwa3417	A	A	A	A	B	B	A	A	A	B	A	A	B	A	A	A	A	B	A	A	A	B	B	B	B	B	A	B	A	A	B	A	A	B	A	A	A	B	A	B	B	A	B	A	A	B
wsnp_Ex_c40280_47375312	2AL	3718	xiwa3718	A	A	A	A	A	A	A	A	A	B	A	A	B	A	A	A	A	A	A	A	A	A	A	A	A	B	A	B	B	A	B	A	B	B	A	A	A	B	B	A	B	A	B	A	A	A
wsnp_Ex_c41007_47932833	2AL	3752	xiwa3752	B	A	B	A	A	B	B	-	A	B	-	B	A	A	A	A	A	-	B	A	-	B	B	A	A	B	A	B	-	A	A	B	B	B	A	A	A	B	A	-	-	A	A	A	B	A
wsnp_Ex_c42720_49228237	2AL	3839	xiwa3839	A	A	A	A	B	B	A	A	A	B	A	A	B	A	A	A	A	B	A	A	A	B	B	B	B	B	A	A	A	A	B	A	A	B	A	A	A	B	A	B	B	B	B	A	A	B
wsnp_Ex_c45_97816	2AL	3919	xiwa3919	B	A	B	A	A	B	A	A	A	B	B	B	A	B	A	A	A	B	B	B	B	B	B	B	A	B	A	B	A	A	A	B	B	B	A	A	A	A	A	B	A	A	A	A	B	A
wsnp_Ex_c45_98113	2AL	3920	xiwa3920	B	A	B	A	A	B	A	A	A	B	B	B	A	A	A	A	A	A	B	B	B	B	B	B	A	B	A	B	A	A	A	B	B	B	A	A	A	A	A	A	A	A	A	A	B	A
wsnp_Ex_c5740_10081171	2AL	4336	xiwa4336	B	A	B	A	A	B	A	A	A	B	B	B	A	A	A	A	A	A	B	B	B	B	B	B	A	B	A	B	A	A	A	B	B	B	A	B	B	A	A	A	A	A	A	A	B	A
wsnp_Ex_c59095_60108118	2AL	4374	xiwa4374	A	B	B	A	A	B	B	-	A	B	A	B	B	A	A	A	A	B	B	B	A	B	B	A	A	B	A	B	A	A	B	A	B	B	B	B	B	B	A	A	A	B	B	A	A	A
wsnp_Ex_c59095_60108185	2AL	4375	xiwa4375	-	B	B	A	A	B	B	B	A	B	B	B	B	A	A	A	A	B	B	B	A	B	B	A	A	B	A	B	A	A	B	A	B	B	B	B	B	B	A	A	A	B	B	A	A	A
wsnp_Ex_c5984_10493714	2AL	4396	xiwa4396	A	A	A	A	A	A	A	A	A	B	A	A	B	A	A	A	A	A	A	A	A	A	A	A	A	B	A	B	B	A	B	A	B	B	A	A	A	B	B	A	B	A	B	A	A	A
wsnp_Ex_rep_c102390_87572532	2AL	5066	xiwa5066	B	A	B	A	A	B	B	B	A	B	B	B	A	-	A	A	A	-	B	A	B	B	B	A	A	B	A	B	A	A	B	B	B	B	A	A	A	B	A	A	B	A	A	A	B	A
wsnp_Ex_rep_c66709_65042923	2AL	5293	xiwa5293	A	A	A	A	B	B	A	A	A	B	A	A	B	A	A	A	A	B	A	A	A	B	B	B	A	B	A	A	A	A	B	A	A	B	A	A	A	B	A	B	B	B	B	A	A	B
wsnp_Ex_rep_c67751_66428606	2AL	5449	xiwa5449	A	A	A	A	A	A	A	A	A	B	A	A	B	A	A	A	A	A	A	A	A	A	A	A	A	B	A	B	B	A	B	A	B	B	A	A	A	B	B	A	B	A	B	A	A	A
wsnp_Ex_rep_c67848_66550913	2AL	5462	xiwa5462	B	B	B	A	A	B	A	A	A	B	B	B	B	A	A	A	A	B	B	A	A	B	B	A	A	B	A	A	A	A	B	A	B	B	B	B	B	B	A	A	B	B	B	A	A	A
wsnp_Ex_rep_c69799_68760822	2AL	5639	xiwa5639	A	A	-	-	-	A	A	A	A	B	A	A	B	A	A	A	-	A	A	A	A	A	A	A	A	B	A	B	B	-	B	A	B	B	A	A	-	B	-	A	B	-	B	A	A	A
wsnp_Ex_rep_c69799_68761171	2AL	5640	xiwa5640	A	A	A	A	A	A	A	A	A	B	A	A	B	A	A	A	A	A	A	A	A	A	A	A	A	B	A	B	B	A	B	A	B	B	A	A	A	B	B	A	B	A	B	A	A	A
wsnp_Ex_rep_c70299_69243401	2AL	5685	xiwa5685	B	A	B	A	A	B	A	A	A	B	B	B	A	A	A	A	A	A	B	B	B	B	B	B	A	B	A	B	A	A	A	B	B	B	A	B	B	A	A	A	A	A	A	A	B	A
wsnp_Ex_rep_c70299_69243835	2AL	5686	xiwa5686	B	A	B	A	A	B	A	A	A	B	B	B	A	B	A	A	A	B	B	B	B	B	B	B	A	B	A	B	A	A	A	B	B	B	A	B	B	A	A	B	A	A	A	A	B	A
wsnp_JD_c13946_13810300	2AL	5840	xiwa5840	B	A	A	A	A	A	B	A	A	B	B	A	A	B	A	B	A	B	A	B	B	B	B	B	A	A	A	B	A	A	A	B	B	B	A	A	A	A	A	A	A	A	A	A	B	A
wsnp_JD_c16315_15513268	2AL	5872	xiwa5872	B	A	B	A	A	B	A	A	A	B	B	B	A	B	A	A	A	B	B	B	B	B	B	B	A	B	A	B	A	A	A	B	B	B	A	B	B	A	A	B	A	A	A	A	B	A
wsnp_JD_c514_781859	2AL	6089	xiwa6089	A	A	A	A	A	A	A	A	A	B	A	A	B	A	A	A	A	A	A	A	A	A	A	A	A	B	A	B	B	A	B	A	B	B	A	A	A	B	B	A	B	A	B	A	A	A
wsnp_JD_c514_782019	2AL	6090	xiwa6090	A	A	A	A	A	A	A	A	A	B	A	A	B	A	A	A	A	A	A	A	A	A	A	A	A	B	A	B	B	A	B	A	B	B	A	A	A	B	B	A	B	A	B	A	A	A
wsnp_JD_c6872_7985864	2AL	6155	xiwa6155	B	A	B	A	A	B	B	B	A	B	B	B	A	-	A	A	A	-	B	A	B	B	B	A	A	B	A	B	A	A	B	B	B	B	A	A	A	B	A	A	B	A	A	A	B	A
wsnp_Ku_c16358_25225060	2AL	6592	xiwa6592	A	B	B	A	B	B	B	B	A	A	B	B	B	B	B	A	A	B	A	B	B	B	B	A	-	B	A	B	B	B	B	A	A	B	B	B	B	A	A	B	B	A	B	B	A	A
wsnp_Ku_c28467_38394887	2AL	6844	xiwa6844	B	B	B	A	A	A	A	A	A	A	A	B	B	A	A	B	A	-	A	B	B	A	B	B	B	A	B	B	A	A	B	B	A	B	B	B	B	B	B	A	B	B	B	A	A	A
wsnp_Ku_c54793_58953037	2AL	7166	xiwa7166	B	B	B	A	A	B	A	A	A	B	B	B	B	A	A	A	A	B	B	A	A	B	B	A	A	B	A	A	A	A	B	A	B	B	B	B	B	B	A	A	B	B	B	A	A	A
wsnp_Ku_c8746_14803878	2AL	7334	xiwa7334	B	B	B	B	A	B	B	B	B	B	A	B	B	A	A	B	A	A	A	B	A	A	A	B	A	A	A	B	A	A	B	A	A	A	A	A	A	A	B	B	A	A	A	B	A	A
wsnp_Ra_c107797_91270622	2AL	7547	xiwa7547	A	A	A	A	A	A	A	A	A	B	A	A	B	A	A	A	A	A	A	A	A	A	A	A	A	B	A	B	B	A	B	A	B	B	A	A	A	B	-	A	B	A	B	A	A	A
wsnp_Ra_c32271_41304469	2AL	7864	xiwa7864	A	B	B	A	A	B	B	B	A	B	B	B	B	A	A	A	A	B	B	B	A	B	B	A	A	B	A	B	A	A	B	A	B	B	B	B	B	B	A	A	A	B	B	A	A	A
wsnp_Ra_c4503_8155485	2AL	7947	xiwa7947	A	A	A	A	B	B	A	A	A	B	A	A	B	A	A	A	A	B	A	A	A	B	B	B	B	B	A	B	A	A	B	A	A	B	A	A	A	B	A	B	A	A	B	A	A	A
wsnp_Ra_c8430_14289874	2AL	8078	xiwa8078	A	A	A	A	B	B	A	A	A	B	B	A	B	A	A	A	A	B	A	A	A	B	B	B	B	B	A	B	A	A	B	A	A	B	A	A	A	B	A	B	A	A	B	A	A	A
wsnp_Ra_rep_c69398_66825550	2AL	8157	xiwa8157	B	B	A	A	A	B	B	B	A	B	B	B	B	A	A	A	A	B	B	B	A	A	B	A	A	B	A	B	A	A	B	A	B	B	A	A	A	B	A	A	A	B	B	A	A	A
wsnp_Ex_c11748_18884081	2AL,2BL	1534	xiwa1534	B	B	B	A	A	A	A	A	A	A	A	B	B	A	A	B	A	A	A	B	B	A	B	B	A	A	B	B	A	A	B	B	A	B	B	B	B	B	B	B	B	B	B	A	A	A
wsnp_Ex_c3685_6723631	2AL,2BL	3589	xiwa3589	A	A	B	B	B	A	A	A	A	A	A	B	A	A	A	A	B	A	B	B	A	B	A	B	A	A	A	A	A	A	B	B	B	B	B	B	B	A	B	A	A	B	B	B	B	B
wsnp_Ex_c47157_52450090	2AL,2BL	3988	xiwa3988	B	B	-	A	A	A	A	A	A	A	A	B	B	A	A	B	A	A	A	B	B	B	B	B	A	A	B	B	A	A	B	B	A	B	-	B	B	B	B	B	B	B	B	A	A	A
wsnp_Ex_rep_c101615_86954680	2AL,2BL	5025	xiwa5025	A	B	A	A	A	B	B	B	A	B	B	B	B	A	A	A	A	B	B	B	A	A	B	A	A	B	A	B	A	A	B	A	B	B	A	A	A	B	A	A	A	B	B	A	A	A
wsnp_JD_rep_c61500_39461849	2AL,2BL	6286	xiwa6286	B	B	B	A	A	A	A	A	A	A	A	B	B	A	A	B	A	A	A	B	B	A	B	B	B	A	B	B	A	A	B	B	A	B	B	A	A	B	B	B	B	B	B	A	A	A
wsnp_Ku_c26323_36285601	2AL,2BL	6797	xiwa6797	B	A	A	A	A	A	B	A	A	B	B	A	A	A	A	A	B	A	A	B	B	A	B	B	A	A	A	B	A	A	A	B	B	B	A	A	A	A	A	A	A	A	A	A	A	A
wsnp_Ra_c12275_19707323	2AL,2BL	7583	xiwa7583	B	B	B	A	A	A	A	A	A	A	A	B	B	A	A	B	A	A	A	B	B	A	B	B	B	A	B	B	A	A	B	B	A	B	B	A	A	B	B	B	B	B	B	A	A	A
wsnp_Ex_c15681_24016359	2AL,2DL	2053	xiwa2053	B	A	B	A	A	B	A	A	A	B	B	B	A	-	A	A	A	-	B	B	B	B	B	B	B	B	A	B	A	A	A	B	B	B	A	A	A	A	A	A	A	A	A	A	B	A
wsnp_BG263521A_Ta_2_1	2AS	533	xiwa533	A	A	A	A	B	B	A	A	A	B	A	A	B	A	A	A	A	A	A	A	A	B	B	B	A	B	A	A	A	A	B	A	A	B	A	A	A	B	A	A	B	B	B	A	A	B
wsnp_BG263521A_Ta_2_2	2AS	534	xiwa534	A	A	A	A	B	B	A	A	A	B	A	A	B	A	A	A	A	A	A	A	A	B	B	B	A	B	A	A	A	A	B	A	A	B	A	A	A	B	A	A	B	B	B	A	A	B
wsnp_Ex_c11950_19164041	2AS	1562	xiwa1562	A	B	-	B	B	A	A	B	B	A	B	A	A	A	B	B	B	B	B	B	A	B	B	B	A	B	B	B	A	A	B	A	A	A	B	B	B	B	B	A	A	A	B	A	A	A
wsnp_Ex_c11950_19164191	2AS	1563	xiwa1563	A	B	-	B	B	A	-	B	B	A	-	A	A	-	B	B	-	B	B	B	A	B	B	B	A	B	B	B	A	A	B	A	A	A	B	B	B	B	B	-	A	A	B	A	A	A
wsnp_Ex_c15740_24096817	2AS	2059	xiwa2059	B	A	A	A	A	A	B	B	A	B	A	B	B	A	A	A	A	A	A	B	A	B	A	B	A	B	B	B	A	A	B	A	B	B	A	A	A	A	A	A	B	B	A	B	A	A
wsnp_Ex_c1782_3365844	2AS	2259	xiwa2259	A	A	A	A	B	B	B	A	A	A	A	A	B	B	A	A	A	A	A	A	A	B	B	B	A	B	A	A	A	A	B	A	A	A	A	A	A	B	B	A	B	B	B	A	B	B
wsnp_Ex_c26406_35653828	2AS	3047	xiwa3047	B	B	B	A	B	A	A	A	A	A	B	B	B	A	A	A	A	B	B	B	A	A	B	B	A	B	B	B	A	A	B	A	A	A	A	A	A	A	A	-	A	B	A	A	A	A
wsnp_Ex_c30481_39394826	2AS	3280	xiwa3280	B	B	B	A	A	A	B	B	A	A	A	A	B	A	A	A	A	A	A	A	B	B	A	B	A	A	A	B	A	A	A	A	B	B	B	A	A	A	A	A	B	B	A	A	A	A
wsnp_Ex_c36049_44083089	2AS	3556	xiwa3556	A	B	B	B	B	A	A	B	B	A	B	A	A	A	B	B	B	B	B	B	A	A	B	B	A	B	B	B	A	A	B	A	A	A	B	A	A	A	B	A	A	A	B	A	A	A
wsnp_Ex_c41913_48628389	2AS	3803	xiwa3803	A	A	A	A	B	B	B	A	A	A	A	A	B	B	A	A	A	A	A	A	A	B	B	B	A	B	A	A	A	A	B	A	B	B	A	A	A	A	B	A	B	B	B	A	B	B
wsnp_Ex_rep_c101526_86881496	2AS	5022	xiwa5022	A	A	A	A	B	B	-	A	A	A	A	A	B	-	A	A	A	A	A	A	A	B	B	B	A	B	A	A	A	A	B	A	B	B	A	A	A	A	A	A	B	B	A	A	B	B
wsnp_Ex_rep_c101526_86881619	2AS	5023	xiwa5023	A	A	A	A	B	B	B	A	A	A	A	A	B	B	A	A	A	A	A	A	A	B	B	B	A	B	A	A	A	A	B	A	B	B	A	A	A	A	A	A	B	B	A	A	B	B
wsnp_Ex_rep_c101866_87158671	2AS	5037	xiwa5037	A	A	A	A	B	B	A	A	A	A	A	A	B	B	A	A	A	A	A	A	A	B	B	B	A	B	A	A	A	A	B	A	A	A	A	A	A	B	A	A	B	B	B	A	B	B
wsnp_Ex_rep_c67264_65795361	2AS	5378	xiwa5378	A	A	A	A	B	B	A	A	A	B	A	A	B	A	A	A	A	A	A	A	A	B	B	B	A	B	A	A	A	A	B	A	A	B	A	A	A	B	A	A	B	B	B	A	A	B
wsnp_Ex_rep_c69124_68035904	2AS	5586	xiwa5586	A	A	A	A	B	B	A	A	A	A	A	A	B	B	A	A	A	A	A	A	A	B	B	B	A	B	A	A	A	A	B	A	A	A	A	A	A	B	A	A	B	B	B	A	B	B
wsnp_JD_c18695_17091254	2AS	5893	xiwa5893	A	A	A	A	B	B	B	A	A	A	A	A	B	B	A	A	A	A	A	A	A	B	B	B	A	B	A	A	A	A	B	A	B	B	A	A	A	A	A	A	B	B	A	A	B	B
wsnp_JG_c926_520103	2AS	6369	xiwa6369	A	A	A	A	B	B	A	A	A	A	A	A	B	B	A	A	A	A	A	A	A	B	B	B	A	B	A	A	A	A	B	A	A	A	A	A	A	B	A	A	B	B	B	A	B	B
wsnp_Ku_c1292_2572110	2AS	6478	xiwa6478	B	B	B	A	A	A	B	B	A	A	A	A	B	A	A	A	A	A	A	A	B	B	A	B	A	A	A	B	A	A	-	A	B	B	B	A	A	A	A	A	B	B	A	A	A	A
wsnp_Ku_c6826_11860405	2AS	7248	xiwa7248	A	A	A	A	B	B	B	A	A	A	A	A	B	B	A	A	A	A	A	A	A	B	B	B	A	B	A	A	A	A	B	A	A	A	A	A	A	B	B	A	B	B	B	A	B	B
wsnp_Ku_rep_c102140_89178676	2AS	7389	xiwa7389	A	A	A	A	B	B	B	A	A	A	A	A	B	B	A	A	A	A	A	A	A	B	B	B	A	B	A	A	A	A	B	A	A	A	A	A	A	B	B	A	B	B	B	A	B	B
wsnp_Ra_c19526_28719561	2AS	7705	xiwa7705	A	A	A	A	B	B	-	A	A	A	A	A	B	B	A	A	A	A	A	A	A	B	B	B	A	B	A	A	A	A	B	A	A	A	A	A	A	B	-	A	B	B	B	A	B	B
wsnp_Ex_c22645_31845530	2AS,2BS	2730	xiwa2730	B	B	B	A	B	B	A	A	A	A	A	A	B	A	A	A	A	A	B	A	B	B	B	B	A	B	A	A	A	A	B	A	B	B	B	A	A	A	A	-	B	B	A	A	A	B
wsnp_Ex_rep_c104041_88855253	2AS,5BS	5108	xiwa5108	B	B	B	B	A	A	B	B	A	A	A	B	B	B	B	A	A	B	A	A	A	B	B	A	A	A	B	B	A	A	A	B	B	A	B	A	A	B	A	A	B	B	A	B	B	B
wsnp_BE499478B_Ta_2_1	2B	328	xiwa328	A	B	B	A	A	A	A	B	A	B	A	B	B	A	A	B	A	A	A	B	B	B	B	A	A	A	B	B	A	A	B	B	A	B	A	B	B	A	A	B	A	A	B	B	B	A
wsnp_BF473744B_Ta_2_1	2B	469	xiwa469	B	B	B	A	A	A	A	A	A	A	A	B	B	B	B	B	A	A	A	B	B	A	B	B	A	A	B	B	A	A	B	B	A	A	B	A	A	A	B	B	A	B	B	A	A	A
wsnp_CAP11_c3226_1588070	2B	746	xiwa746	B	B	B	A	B	A	A	A	A	B	B	A	A	B	B	A	B	A	B	A	B	A	A	B	A	A	B	A	B	B	B	A	B	A	A	A	A	B	A	A	A	A	A	B	A	B
wsnp_Ex_c10961_17803258	2B	1413	xiwa1413	B	A	B	B	B	B	A	A	A	A	A	B	B	A	B	A	-	A	A	A	A	B	B	B	A	A	A	A	A	A	A	B	B	B	B	B	B	A	A	A	A	B	A	A	B	B
wsnp_Ex_c14771_22883575	2B	1938	xiwa1938	B	B	B	A	A	A	A	B	A	B	A	B	B	A	A	B	A	A	A	B	B	B	B	A	A	A	B	B	A	A	B	B	A	B	B	B	B	B	A	A	A	A	B	B	B	A
wsnp_Ex_c16074_24502385	2B	2094	xiwa2094	B	B	B	A	B	A	A	A	A	B	B	A	A	B	B	A	B	A	B	A	B	A	A	B	A	A	B	A	B	B	B	A	B	A	A	B	B	B	B	B	A	B	A	B	A	B
wsnp_Ex_c163_321026	2B	2117	xiwa2117	A	A	B	A	A	A	B	B	B	B	B	B	A	A	A	B	A	A	B	B	B	A	B	B	A	A	A	A	A	A	B	A	A	B	A	A	A	A	B	B	B	B	B	B	A	B
wsnp_Ex_c17845_26604587	2B	2261	xiwa2261	B	B	B	A	A	A	A	A	A	A	A	B	B	B	B	B	A	A	A	B	B	A	B	B	A	A	B	B	A	A	B	B	A	A	B	A	A	A	B	B	A	B	B	A	A	A
wsnp_Ex_c1962_3696626	2B	2441	xiwa2441	A	A	B	A	A	A	B	B	B	B	A	B	A	A	A	B	A	A	B	B	B	A	B	B	A	A	A	A	A	A	B	A	A	B	B	A	A	A	B	B	B	B	B	B	A	B
wsnp_Ex_c1962_3697351	2B	2442	xiwa2442	A	A	B	A	A	A	B	B	B	B	-	B	A	A	A	B	A	A	B	B	B	A	B	B	A	A	A	A	A	A	B	A	A	B	B	A	A	A	B	B	B	B	B	B	A	B
wsnp_Ex_c1962_3697716	2B	2443	xiwa2443	A	A	B	A	A	A	B	B	B	B	A	B	A	A	A	B	A	A	B	B	B	A	B	B	A	A	A	A	A	A	B	A	A	B	B	A	A	A	B	B	B	B	B	B	A	B
wsnp_Ex_c2066_3877373	2B	2551	xiwa2551	B	B	B	A	B	A	A	A	A	B	B	A	A	B	B	A	B	A	B	A	B	A	A	B	A	A	B	A	B	B	B	A	B	A	A	-	-	B	A	B	A	B	A	B	A	B
wsnp_Ex_c21092_30220342	2B	2571	xiwa2571	A	A	A	A	A	A	B	B	A	B	A	B	A	B	B	B	A	A	A	B	B	A	B	B	B	A	B	A	A	A	B	A	A	B	A	A	A	A	B	B	B	B	B	B	A	A
wsnp_Ex_c21092_30220702	2B	2572	xiwa2572	A	A	A	A	A	A	B	B	A	B	-	B	A	B	B	B	A	A	A	B	B	A	B	-	B	A	B	A	A	A	B	A	A	B	A	A	A	A	B	B	B	B	B	B	A	A
wsnp_Ex_c22010_31185837	2B	2671	xiwa2671	A	B	B	A	A	A	A	B	A	B	A	B	B	A	A	B	A	A	A	B	B	B	B	A	A	A	B	B	A	A	B	B	A	B	A	A	A	A	A	B	A	A	B	B	B	A
wsnp_Ex_c22018_31192778	2B	2673	xiwa2673	A	B	B	A	A	A	A	B	A	B	-	B	B	A	A	B	A	-	A	B	B	B	B	A	A	A	B	B	A	A	B	B	A	B	B	B	B	B	A	-	A	A	B	B	B	A
wsnp_Ex_c2203_4129457	2B	2677	xiwa2677	B	B	B	A	A	A	A	A	A	A	A	B	B	A	A	B	A	A	A	B	B	A	B	B	A	A	B	B	A	A	B	B	A	B	B	B	B	B	B	B	B	B	B	A	A	A
wsnp_Ex_c24273_33514325	2B	2885	xiwa2885	B	B	B	A	A	A	A	B	A	B	A	B	B	A	A	B	A	A	A	B	B	B	B	A	A	A	B	B	A	A	B	B	A	B	A	A	A	B	A	A	A	A	B	B	B	A
wsnp_Ex_c2445_4573233	2B	2903	xiwa2903	B	B	B	A	A	A	A	A	A	A	A	B	B	B	B	B	A	A	A	B	B	A	B	B	A	A	B	B	A	A	B	B	A	A	B	A	A	A	B	B	A	B	B	A	A	A
wsnp_Ex_c24711_33964543	2B	2924	xiwa2924	B	B	B	A	A	A	A	A	A	A	A	B	B	B	B	B	A	A	A	B	B	A	B	B	A	A	B	B	A	A	B	B	A	A	B	A	A	A	B	B	A	B	B	A	A	A
wsnp_Ex_c25688_34949297	2B	2988	xiwa2988	A	A	B	B	B	A	A	A	A	A	A	B	A	A	B	A	-	A	B	B	A	B	A	B	A	A	A	A	B	A	B	B	B	B	B	B	B	A	B	B	A	B	B	B	B	B
wsnp_Ex_c27867_37030045	2B	3126	xiwa3126	A	B	B	A	A	A	A	B	A	B	A	B	B	A	A	B	A	-	A	B	B	B	B	A	A	A	B	B	A	A	B	B	A	B	B	B	B	B	A	-	A	A	B	B	B	A
wsnp_Ex_c27867_37030229	2B	3127	xiwa3127	A	B	B	A	A	A	A	B	A	B	A	B	B	A	A	B	A	-	A	B	B	B	B	A	A	A	B	B	A	A	B	B	A	B	B	B	B	B	A	-	A	A	B	B	B	A
wsnp_Ex_c28627_37743031	2B	3176	xiwa3176	B	B	B	A	A	A	A	A	A	A	A	B	B	A	A	B	A	A	A	B	B	A	B	B	B	A	B	B	A	A	B	B	A	B	B	A	A	B	B	B	B	B	B	A	A	A
wsnp_Ex_c298_580660	2B	3252	xiwa3252	B	B	B	A	B	A	A	A	A	B	B	A	A	B	B	A	B	A	B	A	B	A	A	B	A	A	B	A	B	B	B	A	B	A	A	A	A	B	A	-	A	A	A	B	A	B
wsnp_Ex_c34303_42642389	2B	3474	xiwa3474	B	B	B	A	B	A	A	A	A	B	B	A	A	B	B	A	B	A	B	A	B	A	B	B	A	A	B	A	B	B	B	A	B	A	A	B	B	B	A	A	A	A	B	B	A	B
wsnp_Ex_c3614_6602465	2B	3564	xiwa3564	B	B	B	A	A	-	-	A	A	A	B	B	B	A	A	B	A	A	A	B	B	A	B	B	-	A	B	B	A	A	B	B	A	-	B	A	A	B	B	B	B	B	B	-	A	A
wsnp_Ex_c3764_6853627	2B	3621	xiwa3621	B	B	B	A	A	A	A	B	A	B	A	B	B	A	A	B	A	A	A	B	B	B	B	A	A	A	B	B	A	A	B	B	A	B	A	A	A	B	A	A	A	A	B	B	B	A
wsnp_Ex_c52268_55928053	2B	4130	xiwa4130	B	B	B	A	A	A	A	A	A	A	A	B	B	A	A	B	A	A	A	B	B	A	B	B	B	A	B	B	A	A	B	B	A	A	B	A	A	B	B	A	B	B	B	A	A	A
wsnp_Ex_c56027_58306755	2B	4284	xiwa4284	A	A	B	A	A	A	B	B	A	B	A	B	A	A	A	B	A	A	B	B	B	A	B	B	A	A	A	A	A	A	B	A	A	B	B	B	B	A	B	B	B	B	B	B	A	B
wsnp_Ex_c56027_58308093	2B	4285	xiwa4285	A	A	B	A	A	A	B	B	A	B	A	B	A	A	A	B	A	A	B	B	B	A	B	B	A	A	A	A	A	A	B	A	A	B	B	B	B	A	B	B	B	B	B	B	A	B
wsnp_Ex_c57_116914	2B	4323	xiwa4323	A	B	B	A	A	A	A	B	A	B	A	B	B	A	A	B	A	A	A	B	B	B	B	A	A	A	B	B	A	A	B	B	A	B	A	A	A	A	A	B	A	A	B	B	B	A
wsnp_Ex_c62844_62315607	2B	4472	xiwa4472	A	B	B	A	A	A	A	B	A	B	A	B	B	A	A	B	A	B	A	B	B	B	B	A	A	A	B	B	A	A	B	B	A	B	B	B	B	B	A	B	A	A	B	B	B	A
wsnp_Ex_c707_1391630	2B	4619	xiwa4619	B	B	B	A	B	A	A	A	A	B	B	A	A	B	B	A	B	A	B	A	B	A	A	B	A	A	B	A	B	B	B	A	B	A	A	B	B	B	-	-	A	B	A	B	A	B
wsnp_Ex_c7246_12443506	2B	4642	xiwa4642	A	B	B	A	A	A	A	B	A	B	A	B	B	A	A	B	A	A	A	B	B	B	B	A	A	A	B	B	A	A	B	B	A	B	A	A	A	A	A	B	A	A	B	B	B	A
wsnp_Ex_c7738_13195349	2B	4720	xiwa4720	A	B	B	A	A	A	A	B	A	B	A	B	B	A	A	B	A	A	A	B	B	B	B	A	A	A	B	B	A	A	B	B	A	B	A	A	A	A	A	B	A	A	B	B	B	A
wsnp_Ex_c7776_13247654	2B	4724	xiwa4724	A	A	B	A	B	A	A	A	A	A	A	B	A	A	A	A	B	A	B	A	A	B	B	B	A	A	A	A	A	A	B	B	B	B	B	B	B	A	B	B	A	B	B	B	B	B
wsnp_Ex_c944_1810245	2B	4915	xiwa4915	A	B	B	A	A	A	A	B	A	B	A	B	B	A	A	B	A	-	A	B	B	B	B	A	A	A	B	B	A	A	B	B	A	B	B	B	B	B	A	-	A	A	B	B	B	A
wsnp_Ex_c9729_16071358	2B	4956	xiwa4956	B	B	B	A	A	A	A	A	A	A	-	B	B	-	B	B	A	A	A	B	B	A	B	B	A	A	B	B	A	A	B	B	A	A	B	A	A	A	B	B	A	B	B	A	A	A
wsnp_Ex_rep_c102127_87360034	2B	5051	xiwa5051	B	B	B	A	A	A	A	A	A	A	B	B	B	A	A	B	A	A	A	B	B	A	B	B	B	A	B	B	A	A	B	B	A	B	B	A	A	B	B	B	B	B	B	A	A	A
wsnp_Ex_rep_c103381_88353000	2B	5093	xiwa5093	B	B	B	A	B	A	A	A	A	B	B	A	A	B	B	A	B	A	B	A	B	A	A	B	A	A	B	A	B	B	B	A	B	A	A	B	B	B	A	B	A	A	A	B	A	B
wsnp_Ex_rep_c106004_90240692	2B	5147	xiwa5147	A	B	B	A	A	A	A	B	A	B	A	B	B	A	A	B	A	-	A	B	B	B	B	A	A	A	B	B	A	A	B	B	A	B	B	B	B	B	A	-	A	A	B	B	B	A
wsnp_Ex_rep_c66545_64828225	2B	5259	xiwa5259	B	B	B	B	A	A	-	B	A	B	B	A	B	A	B	A	B	B	A	A	A	B	A	A	B	A	A	B	A	A	A	B	-	A	B	B	B	B	A	-	B	B	A	B	B	B
wsnp_Ex_rep_c67011_65463819	2B	5344	xiwa5344	A	A	B	B	B	A	A	A	A	B	A	B	A	A	A	A	A	A	A	A	B	A	B	B	-	A	A	A	A	B	B	A	B	B	B	A	A	A	B	B	B	A	B	B	A	A
wsnp_Ex_rep_c67561_66188180	2B	5413	xiwa5413	B	B	B	A	A	A	A	A	A	A	A	B	B	-	B	B	A	A	A	B	B	A	B	B	A	A	B	B	A	A	B	B	A	A	B	A	A	A	B	B	A	B	B	A	A	A
wsnp_Ex_rep_c70934_69795145	2B	5716	xiwa5716	B	B	B	B	A	B	B	B	B	B	-	B	B	A	A	B	A	A	A	B	A	A	A	B	A	-	A	B	A	A	B	A	A	A	A	-	-	A	B	-	-	-	A	B	-	-
wsnp_Ex_rep_c72511_70872203	2B	5736	xiwa5736	A	A	B	A	A	A	B	B	B	B	A	B	A	A	A	B	A	A	B	B	B	A	B	B	A	A	A	A	A	A	B	A	A	B	B	A	A	A	B	B	B	B	B	B	A	B
wsnp_JD_c10389_11059599	2B	5772	xiwa5772	B	A	B	B	B	B	B	B	B	A	B	A	A	A	B	B	A	B	B	A	A	B	A	B	A	A	A	B	B	B	A	B	B	B	B	A	A	B	B	A	A	B	A	B	B	A
wsnp_JD_c13359_13373795	2B	5830	xiwa5830	A	B	B	A	A	A	A	B	A	B	A	B	B	A	A	B	A	B	A	B	B	B	B	A	A	A	B	B	A	A	B	B	A	B	B	B	B	B	A	B	A	A	B	B	B	A
wsnp_JD_c2367_3220232	2B	5948	xiwa5948	A	B	B	A	A	A	A	B	A	B	A	B	B	A	A	B	A	A	A	B	B	B	B	A	A	A	B	B	A	A	B	B	A	B	B	B	B	B	A	A	A	A	B	B	B	A
wsnp_JD_c3732_4781170	2B	6026	xiwa6026	A	B	A	A	A	A	B	B	A	B	A	B	B	A	A	A	A	B	A	B	B	B	B	A	A	A	B	B	A	A	B	B	A	B	B	B	B	A	B	B	B	B	B	B	B	A
wsnp_JD_c4343_5462565	2B	6050	xiwa6050	B	B	B	A	A	A	A	A	A	A	A	B	B	A	A	B	A	A	A	B	B	A	B	B	B	A	B	B	A	A	B	B	A	A	B	B	B	B	B	B	B	B	B	A	A	A
wsnp_JD_c52_87219	2B	6093	xiwa6093	B	B	B	A	A	A	A	A	A	A	A	B	B	A	B	B	A	A	A	B	B	A	B	B	A	A	B	B	A	A	B	B	A	A	B	A	A	A	B	B	A	B	B	A	A	A
wsnp_JD_c640_960796	2B	6138	xiwa6138	A	A	B	A	B	A	A	A	A	A	A	B	A	A	A	A	A	A	B	A	A	B	B	B	A	A	A	A	A	A	B	B	B	B	B	B	B	A	B	B	A	B	B	B	B	B
wsnp_JD_c7305_8404286	2B	6164	xiwa6164	B	B	B	A	B	A	A	A	A	A	B	A	A	B	B	A	B	A	A	A	B	A	A	A	A	B	B	A	B	B	A	A	B	A	B	B	B	B	A	A	B	B	A	A	A	B
wsnp_JD_c930_1368255	2B	6219	xiwa6219	A	A	B	B	B	A	A	A	A	A	A	B	A	A	B	A	B	A	B	B	A	B	A	B	A	A	A	A	B	A	B	B	B	B	B	B	B	A	B	B	A	B	B	B	B	B
wsnp_JD_rep_c49438_33652645	2B	6262	xiwa6262	B	A	B	B	B	B	A	A	A	A	A	B	B	A	B	A	-	B	A	A	A	B	B	B	A	A	A	A	A	A	A	B	B	B	B	-	-	B	A	B	A	B	A	A	B	B
wsnp_Ku_c2486_4751761	2B	6768	xiwa6768	A	A	B	B	B	A	A	A	A	B	A	B	A	A	A	A	A	A	A	A	B	A	B	B	A	A	A	A	A	B	B	A	B	B	B	A	A	A	B	B	B	A	B	B	A	A
wsnp_Ku_c2562_4879681	2B	6781	xiwa6781	B	B	B	B	B	A	A	B	A	B	A	B	B	B	B	B	B	A	A	B	B	B	B	B	B	B	B	B	B	A	B	B	A	B	A	A	A	B	A	B	B	A	B	B	B	B
wsnp_Ku_c3042_5706318	2B	6875	xiwa6875	B	B	B	A	A	A	A	B	A	B	A	B	B	A	A	B	A	A	A	B	B	B	B	A	A	A	B	B	A	A	B	B	A	B	A	A	A	B	A	A	A	A	B	B	B	A
wsnp_Ku_c31_62657	2B	6893	xiwa6893	A	B	A	A	A	A	B	B	A	B	A	B	B	A	A	A	A	B	A	B	B	B	B	A	A	A	B	B	A	A	B	B	A	B	B	B	B	A	B	B	B	B	B	B	B	A
wsnp_Ku_c34759_44069854	2B	6943	xiwa6943	A	B	A	A	A	A	B	B	A	B	A	B	B	A	A	A	A	A	A	B	B	B	B	A	A	A	B	B	A	A	-	B	A	B	B	B	B	A	B	A	B	B	B	B	B	A
wsnp_Ku_c4962_8872507	2B	7120	xiwa7120	A	A	B	A	A	A	B	B	B	B	A	B	A	A	A	B	A	A	B	B	B	A	B	B	A	A	A	A	A	A	B	A	A	B	B	A	A	A	B	B	B	B	B	B	A	B
wsnp_Ku_c9901_16493072	2B	7371	xiwa7371	B	B	B	A	A	A	A	A	A	A	A	B	B	A	A	B	A	A	A	B	B	A	B	B	A	A	B	B	A	A	B	B	A	B	B	B	B	B	B	B	B	B	B	A	A	A
wsnp_Ra_c14267_22357509	2B	7626	xiwa7626	A	A	B	A	A	B	B	B	B	B	A	B	A	A	B	B	B	B	A	B	A	B	A	B	A	B	B	A	B	B	B	A	A	B	B	B	B	A	B	-	B	B	B	A	B	A
wsnp_Ra_c15621_24073604	2B	7640	xiwa7640	B	B	B	A	A	A	A	A	A	A	-	B	B	A	A	B	A	A	A	B	B	A	B	B	B	A	B	B	A	A	B	B	A	-	B	A	A	B	B	B	B	B	B	A	A	A
wsnp_Ra_c19083_28215239	2B	7697	xiwa7697	A	A	B	B	B	A	B	A	B	B	A	B	A	B	B	B	A	A	B	B	B	A	B	B	A	A	A	A	A	B	B	A	A	B	B	B	B	A	B	B	B	A	B	B	A	A
wsnp_Ra_rep_c117300_96881829	2B	8152	xiwa8152	A	A	B	B	B	A	A	A	B	B	A	B	A	A	A	A	A	A	A	A	B	A	B	B	B	A	A	A	A	B	B	A	A	B	B	A	A	A	B	B	B	A	B	B	A	A
wsnp_Ra_rep_c74497_72390803	2B	8195	xiwa8195	B	B	B	A	A	A	A	A	A	A	A	B	B	A	A	B	A	A	A	B	B	A	B	B	B	A	B	B	A	A	B	B	A	B	B	B	B	B	B	B	B	B	B	A	A	A
wsnp_RFL_Contig1380_498125	2B	8243	xiwa8243	A	B	A	A	A	A	B	B	A	B	B	B	B	A	A	A	A	-	A	B	B	B	B	A	A	A	B	B	A	A	B	B	A	B	B	B	B	B	B	B	B	B	B	B	B	A
wsnp_RFL_Contig1892_1042675	2B	8266	xiwa8266	B	B	B	A	A	A	A	A	A	A	A	B	B	A	A	B	A	A	A	B	B	A	B	B	A	A	B	B	A	A	B	B	A	B	B	A	A	B	B	B	B	B	B	A	A	A
wsnp_RFL_Contig3118_3061389	2B	8430	xiwa8430	A	A	B	B	B	A	A	A	A	B	A	B	A	A	A	A	A	A	A	A	B	A	B	B	A	A	A	A	A	B	B	A	B	B	B	A	A	A	B	B	B	A	B	B	A	A
wsnp_RFL_Contig3712_3953814	2B	8504	xiwa8504	B	B	B	A	B	A	A	A	A	B	B	A	A	B	B	A	B	A	B	A	B	A	A	B	A	A	B	A	B	B	B	A	B	A	A	B	B	B	A	A	A	A	A	B	A	B
wsnp_RFL_Contig3917_4326857	2B	8534	xiwa8534	B	B	B	A	A	A	A	A	A	A	A	A	B	B	B	B	A	A	A	B	B	A	B	B	B	A	B	B	A	A	B	B	A	B	B	A	A	B	B	B	B	B	B	A	A	A
wsnp_CAP11_rep_c4111_1943520	2B,2D	839	xiwa839	B	B	B	A	A	A	A	A	A	A	A	B	B	A	A	B	A	A	A	B	B	A	B	B	B	A	B	B	A	A	B	B	A	B	B	A	A	B	B	B	B	B	B	A	A	A
wsnp_Ku_c12022_19520410	2B,2D	6452	xiwa6452	A	B	A	A	A	A	A	A	A	A	A	B	B	A	A	B	B	A	A	B	A	B	B	B	A	A	A	A	B	B	B	B	B	B	A	A	A	A	B	A	B	B	A	A	B	A
wsnp_Ra_c67199_65253620	2B,2D	8046	xiwa8046	A	B	A	A	A	A	A	A	A	A	A	B	B	B	A	A	A	B	A	B	A	A	B	B	A	A	A	A	A	B	B	B	A	B	A	A	A	A	A	A	A	B	A	A	B	A
wsnp_Ex_c14162_22093694	2B,3B	1869	xiwa1869	B	B	B	B	A	B	B	B	A	B	A	A	A	A	B	A	A	A	A	B	B	B	B	B	A	B	B	B	A	A	B	B	A	A	B	B	B	B	B	B	A	A	B	B	B	A
wsnp_JD_c16562_15675482	2B,3B	5874	xiwa5874	B	B	B	B	A	B	B	B	A	B	A	A	A	A	B	A	A	A	A	B	B	B	B	B	A	B	B	B	A	A	B	B	A	A	B	B	B	B	A	B	A	A	B	A	B	A
wsnp_Ku_c3663_6748611	2B,6B	6957	xiwa6957	B	B	B	B	B	B	B	A	B	B	B	B	B	B	B	B	B	A	A	A	B	B	B	B	B	A	A	B	B	B	B	B	B	B	B	B	B	A	A	A	A	B	B	A	B	B
wsnp_BE403506B_Ta_1_2	2BL	31	xiwa31	B	A	B	A	A	A	-	B	A	A	B	B	B	A	A	B	A	B	A	B	B	B	B	A	-	A	A	B	A	-	A	B	A	B	-	B	B	B	B	B	A	A	B	B	B	A
wsnp_BE489901D_Ta_2_1	2BL	216	xiwa216	B	B	B	A	B	A	A	A	A	A	B	A	A	B	B	A	B	A	A	A	B	A	A	A	A	B	B	A	B	B	A	A	B	A	B	A	A	B	A	A	B	B	A	A	B	B
wsnp_BE490267A_Ta_2_1	2BL	226	xiwa226	B	B	B	A	A	A	A	A	A	A	A	B	B	B	A	B	A	A	A	B	B	A	B	B	A	A	A	B	A	A	B	B	A	B	B	A	A	B	B	B	A	B	B	A	A	A
wsnp_BF473744B_Ta_2_2	2BL	470	xiwa470	B	B	B	A	A	A	A	A	A	A	A	B	B	B	B	B	A	A	A	B	B	A	B	B	A	A	B	B	A	A	B	B	A	A	B	A	A	A	B	B	A	B	B	A	A	A
wsnp_BG263263A_Ta_2_1	2BL	528	xiwa528	A	A	A	A	B	B	A	A	A	B	A	A	B	A	A	A	A	B	A	A	A	B	B	B	B	B	A	A	A	A	B	A	A	B	A	A	A	B	A	-	B	B	B	A	A	B
wsnp_CAP11_rep_c4028_1902455	2BL	833	xiwa833	B	B	B	A	A	A	A	A	A	A	A	B	B	A	B	B	A	A	A	B	B	A	B	B	A	A	B	B	A	A	B	B	A	A	B	A	A	A	B	B	A	B	B	A	A	A
wsnp_CAP7_c1592_791887	2BL	1040	xiwa1040	B	B	B	A	A	A	A	A	A	A	A	B	B	A	A	B	A	A	A	B	B	A	B	B	B	A	B	B	A	A	B	B	A	A	B	A	A	B	B	B	B	B	B	A	A	A
wsnp_CAP7_c317_172502	2BL	1076	xiwa1076	B	B	B	A	A	A	A	A	A	A	A	B	B	A	A	B	A	A	A	B	B	A	B	B	B	A	B	B	A	A	B	B	A	A	B	A	A	B	B	A	B	B	B	A	A	A
wsnp_CAP8_c303_286918	2BL	1179	xiwa1179	B	B	B	A	A	A	A	B	A	B	A	B	B	A	A	B	A	B	A	B	B	B	B	A	A	A	B	B	A	A	B	B	A	B	B	B	B	B	A	A	A	A	B	B	B	A
wsnp_Ex_c1016_1943126	2BL	1291	xiwa1291	B	B	B	A	A	A	A	A	A	A	A	B	B	A	A	B	A	A	A	B	B	A	B	B	B	A	B	B	A	A	B	B	A	A	B	A	A	B	B	A	B	B	B	A	A	A
wsnp_Ex_c1016_1943573	2BL	1292	xiwa1292	B	B	B	A	A	A	A	A	A	A	A	B	B	A	A	B	A	A	A	B	B	A	B	B	B	A	B	B	A	A	B	B	A	A	B	A	A	B	B	A	B	B	B	A	A	A
wsnp_Ex_c1016_1943827	2BL	1293	xiwa1293	B	B	B	A	A	A	A	A	A	A	A	B	B	A	A	B	A	A	A	B	B	A	B	B	B	A	B	B	A	A	B	B	A	B	B	A	A	B	B	B	B	B	B	A	A	A
wsnp_Ex_c12223_19533198	2BL	1599	xiwa1599	B	B	B	A	A	A	A	A	A	A	A	A	B	B	B	B	A	A	A	B	B	A	B	B	A	A	B	B	A	A	B	B	A	B	B	A	A	B	B	B	B	B	B	A	A	A
wsnp_Ex_c12675_20144479	2BL	1667	xiwa1667	B	B	B	A	B	A	A	A	A	B	B	A	A	B	B	A	B	A	B	A	B	A	A	B	A	A	B	A	B	B	B	A	B	A	A	B	B	B	-	-	A	B	A	B	A	B
wsnp_Ex_c12922_20472434	2BL	1707	xiwa1707	B	B	B	A	A	A	A	A	A	A	A	B	B	A	A	B	A	A	A	B	B	A	B	B	A	A	B	B	A	A	B	B	A	B	B	B	B	B	B	B	B	B	B	A	A	A
wsnp_Ex_c13353_21046550	2BL	1765	xiwa1765	-	B	B	A	A	A	A	A	A	A	-	-	-	A	A	B	A	A	A	-	B	A	B	B	A	A	-	B	A	A	B	B	A	A	-	A	A	-	-	A	B	B	-	A	A	A
wsnp_Ex_c13865_21720307	2BL	1821	xiwa1821	B	B	B	A	A	A	A	A	A	A	A	A	B	B	B	B	A	A	A	B	B	A	B	B	B	A	B	B	A	A	B	B	A	B	B	A	A	B	B	B	B	B	B	A	A	A
wsnp_Ex_c13865_21720466	2BL	1822	xiwa1822	B	B	B	A	A	A	A	A	A	A	A	A	B	B	B	B	A	A	A	B	B	A	B	B	B	A	B	B	A	A	B	B	A	B	B	A	A	B	B	B	B	B	B	A	A	A
wsnp_Ex_c15646_23969140	2BL	2046	xiwa2046	B	B	B	A	B	A	A	A	A	B	B	A	A	B	B	A	B	A	B	A	B	A	A	B	A	A	B	A	B	B	B	A	B	A	A	A	A	B	B	B	A	B	A	B	A	B
wsnp_Ex_c16425_24923837	2BL	2131	xiwa2131	B	B	B	A	A	A	A	A	A	A	A	B	B	B	B	B	A	A	A	B	B	A	B	B	A	A	B	B	A	A	B	B	A	A	B	A	A	A	B	B	A	B	B	A	A	A
wsnp_Ex_c16627_25162803	2BL	2158	xiwa2158	B	B	B	A	A	A	A	A	A	A	A	B	B	A	A	B	A	A	A	B	B	A	B	B	A	A	B	B	A	A	B	B	A	B	B	B	B	B	B	B	B	B	B	A	A	A
wsnp_Ex_c17700_26446810	2BL	2253	xiwa2253	B	A	B	A	A	A	A	B	A	A	A	B	B	A	A	B	A	A	A	B	B	B	B	A	A	A	A	B	A	A	A	B	A	B	B	A	A	A	B	A	A	A	B	B	B	A
wsnp_Ex_c18261_27078080	2BL	2294	xiwa2294	B	B	B	A	A	A	A	A	A	A	A	B	B	B	A	B	A	A	A	B	B	A	B	B	A	A	A	B	A	A	B	B	A	B	B	A	A	B	B	B	A	B	B	A	A	A
wsnp_Ex_c18686_27560445	2BL	2343	xiwa2343	B	B	B	A	A	A	A	A	A	A	B	A	B	B	B	B	A	A	B	B	B	A	B	B	A	A	B	B	A	A	B	B	A	B	B	A	A	B	B	B	B	B	B	A	A	A
wsnp_Ex_c1915_3618286	2BL	2379	xiwa2379	B	B	B	A	A	A	A	A	A	A	A	B	B	A	A	B	A	A	A	B	B	A	B	B	A	A	B	B	A	A	B	B	A	B	B	B	B	B	B	B	B	B	B	A	A	A
wsnp_Ex_c1962_3696265	2BL	2440	xiwa2440	A	A	B	A	A	A	B	B	B	B	A	B	A	A	A	B	A	A	B	B	B	A	B	B	A	A	A	A	A	A	B	A	A	B	B	A	A	A	B	B	B	B	B	B	A	B
wsnp_Ex_c19772_28771627	2BL	2459	xiwa2459	B	B	B	A	A	A	A	A	A	A	A	B	B	A	A	B	A	A	A	B	B	A	B	B	A	A	B	B	A	A	B	B	A	B	B	A	A	B	B	B	B	B	B	A	A	A
wsnp_Ex_c2203_4129271	2BL	2676	xiwa2676	B	B	B	A	A	A	A	A	A	A	A	B	B	A	A	B	A	A	A	B	B	A	B	B	A	A	B	B	A	A	B	B	A	B	B	B	B	B	B	B	B	B	B	A	A	A
wsnp_Ex_c2203_4130096	2BL	2678	xiwa2678	B	B	B	A	A	A	A	A	A	A	A	B	B	A	A	B	A	A	A	B	B	A	B	B	A	A	B	B	A	A	B	B	A	B	B	B	B	B	B	B	B	B	B	A	A	A
wsnp_Ex_c22271_31463382	2BL	2701	xiwa2701	B	B	B	A	A	A	A	A	A	A	-	B	B	A	A	B	A	A	A	B	B	A	B	B	A	A	B	B	A	A	B	B	A	B	B	B	B	B	B	B	B	B	B	A	A	A
wsnp_Ex_c22271_31463467	2BL	2702	xiwa2702	B	B	B	A	A	A	A	A	A	A	A	B	B	A	A	B	A	A	A	B	B	A	B	B	A	A	B	B	A	A	B	B	A	B	B	B	B	B	B	B	B	B	B	A	A	A
wsnp_Ex_c24135_33382521	2BL	2873	xiwa2873	B	B	B	A	A	A	A	A	A	A	A	B	B	A	A	B	A	A	A	B	B	A	B	B	B	A	B	B	A	A	B	B	A	A	B	A	A	B	B	B	B	B	B	A	A	A
wsnp_Ex_c25043_34305764	2BL	2946	xiwa2946	B	B	B	A	B	A	A	A	A	A	B	A	A	B	B	A	B	A	A	A	B	A	A	A	A	B	B	A	B	B	A	A	B	A	B	B	B	B	A	A	B	B	A	A	A	B
wsnp_Ex_c25943_35203857	2BL	3010	xiwa3010	B	B	B	A	A	A	A	A	A	A	A	A	B	B	B	B	A	A	A	B	B	A	B	B	A	A	B	B	A	A	B	B	A	B	B	A	A	B	B	B	B	B	B	A	A	A
wsnp_Ex_c31064_39902843	2BL	3315	xiwa3315	B	B	B	A	B	A	A	A	A	B	B	A	A	B	B	A	B	A	B	A	B	A	A	B	A	A	B	A	B	B	B	A	B	A	A	B	B	B	B	B	A	B	A	B	A	B
wsnp_Ex_c34419_42734849	2BL	3478	xiwa3478	A	A	B	A	A	B	B	B	B	B	A	B	A	A	B	B	B	B	A	B	A	B	A	B	A	B	B	A	B	B	B	A	A	B	B	B	B	A	B	A	B	B	B	A	B	A
wsnp_Ex_c3769_6861195	2BL	3622	xiwa3622	B	B	B	A	A	A	A	B	A	B	A	B	B	A	A	B	A	A	A	B	B	B	B	A	A	A	B	B	A	A	B	B	A	B	A	A	A	B	A	A	A	A	B	B	B	A
wsnp_Ex_c4024_7278036	2BL	3714	xiwa3714	B	B	B	A	A	A	A	A	A	A	A	A	B	B	B	B	A	A	A	B	B	A	B	B	A	A	B	B	A	A	B	B	A	B	B	A	A	B	B	B	B	B	B	A	A	A
wsnp_Ex_c45468_51254832	2BL	3937	xiwa3937	B	A	B	A	A	B	B	B	A	B	B	B	A	A	A	A	A	A	B	B	B	B	B	A	B	B	A	B	A	A	B	B	B	B	A	A	A	B	A	A	A	A	A	A	B	A
wsnp_Ex_c45468_51254978	2BL	3938	xiwa3938	B	B	B	A	A	A	A	A	A	A	A	B	B	A	A	B	A	A	A	B	B	A	B	B	B	A	B	B	A	A	B	B	A	B	B	A	A	B	B	B	B	B	B	A	A	A
wsnp_Ex_c46576_52042185	2BL	3973	xiwa3973	B	B	B	A	A	A	A	A	A	A	A	B	B	B	B	B	A	A	A	B	B	A	B	B	A	A	A	B	A	A	B	B	A	A	B	B	B	A	B	B	A	B	B	A	A	A
wsnp_Ex_c5123_9087869	2BL	4095	xiwa4095	B	B	B	A	A	A	A	A	A	A	A	B	B	A	A	B	A	A	A	B	B	A	B	B	A	A	B	B	A	A	B	B	A	B	B	B	B	B	B	B	B	B	B	A	A	A
wsnp_Ex_c5123_9089025	2BL	4097	xiwa4097	B	B	B	A	A	A	A	A	A	A	A	B	B	A	A	B	A	A	A	B	B	A	B	B	A	A	B	B	A	A	B	B	A	B	B	B	B	B	B	B	B	B	B	A	A	A
wsnp_Ex_c5123_9089624	2BL	4098	xiwa4098	B	B	B	A	A	A	A	A	A	A	A	B	B	A	A	B	A	A	A	B	B	A	B	B	A	A	B	B	A	A	B	B	A	B	B	B	B	B	B	B	B	B	B	A	A	A
wsnp_Ex_c5619_9884202	2BL	4294	xiwa4294	B	B	B	A	A	A	A	A	A	A	A	B	B	A	A	B	A	A	A	B	B	A	B	B	B	A	B	B	A	A	B	B	A	B	B	A	A	B	B	B	B	B	B	A	A	A
wsnp_Ex_rep_c101581_86924089	2BL	5024	xiwa5024	B	B	B	A	A	A	A	A	A	A	A	B	B	A	A	B	A	A	A	B	B	A	B	B	A	A	B	B	A	A	B	B	A	B	B	A	A	B	B	B	B	B	B	A	A	A
wsnp_Ex_rep_c66606_64904900	2BL	5270	xiwa5270	B	A	A	A	A	A	B	A	A	B	B	A	A	-	A	B	A	-	A	B	B	A	B	B	B	A	A	B	A	A	A	B	B	B	B	A	A	B	A	A	A	A	A	A	A	A
wsnp_Ex_rep_c67561_66189279	2BL	5414	xiwa5414	B	B	B	A	A	A	A	A	A	A	A	B	B	-	B	B	A	A	A	B	B	A	B	B	A	A	B	B	A	A	B	B	A	A	B	A	A	A	B	B	A	B	B	A	A	A
wsnp_Ex_rep_c67561_66189356	2BL	5415	xiwa5415	B	B	B	A	A	A	A	A	A	A	A	B	B	A	B	B	A	A	A	B	B	A	B	B	A	A	B	B	A	A	B	B	A	A	B	A	A	A	B	B	A	B	B	A	A	A
wsnp_Ex_rep_c67697_66363222	2BL	5442	xiwa5442	B	B	B	A	B	A	A	A	A	B	B	A	A	B	B	A	B	A	B	A	B	A	A	B	A	A	B	A	B	B	B	A	B	A	A	A	A	B	A	A	A	B	A	B	A	B
wsnp_Ex_rep_c67838_66536117	2BL	5460	xiwa5460	B	B	B	A	A	A	A	A	A	A	A	A	B	B	B	B	A	A	A	B	B	A	B	B	A	A	B	B	A	A	B	B	A	B	B	B	B	B	B	B	B	B	B	A	A	A
wsnp_Ex_rep_c71023_69867676	2BL	5721	xiwa5721	A	A	B	A	A	A	B	B	B	B	A	B	A	A	A	B	A	A	B	B	B	A	B	B	A	A	A	A	A	A	B	A	A	B	B	A	A	A	B	B	B	B	B	B	A	B
wsnp_JD_c11975_12326445	2BL	5789	xiwa5789	B	B	B	A	A	A	A	A	A	A	A	B	B	B	B	B	A	A	A	B	B	A	B	B	A	A	B	B	A	A	B	B	A	A	B	A	A	A	B	B	A	B	B	A	A	A
wsnp_JD_c47318_32176833	2BL	6076	xiwa6076	B	B	B	A	A	A	A	A	A	A	A	B	B	-	B	B	A	A	A	B	B	A	B	B	A	A	A	B	A	A	B	B	A	A	B	B	B	A	B	B	A	B	B	A	A	A
wsnp_Ra_c10658_17500389	2BL	7539	xiwa7539	B	B	B	A	A	A	A	A	A	A	A	B	B	A	A	B	A	A	A	B	B	A	B	B	B	A	B	B	A	A	B	B	A	B	B	A	A	B	B	A	B	B	B	A	A	A
wsnp_Ra_c4660_8405634	2BL	7955	xiwa7955	B	B	B	A	A	A	A	A	A	A	A	B	B	A	A	B	A	A	A	B	B	A	B	B	A	A	B	B	A	A	B	B	A	-	B	A	A	B	B	-	B	B	B	A	A	A
wsnp_Ra_c58860_60407020	2BL	8018	xiwa8018	B	B	B	A	B	A	A	A	A	B	B	A	A	B	B	A	B	A	B	A	B	A	A	B	A	A	B	A	B	B	B	A	B	A	A	B	B	B	B	A	A	B	A	B	A	B
wsnp_Ra_c62106_62286811	2BL	8029	xiwa8029	B	B	B	A	A	A	A	A	A	A	A	B	B	A	A	B	A	A	A	B	B	A	B	B	A	A	B	B	A	A	B	B	A	A	B	A	A	B	B	A	B	B	B	A	A	A
wsnp_Ra_c7049_12224017	2BL	8055	xiwa8055	B	B	B	A	B	A	A	A	A	B	B	A	A	B	B	A	B	A	B	A	B	A	A	B	A	A	B	A	B	B	A	A	B	A	A	A	A	B	A	A	A	A	A	B	A	B
wsnp_Ra_rep_c106727_90434958	2BL	8128	xiwa8128	A	A	B	A	B	A	A	A	A	A	A	B	A	A	A	A	A	A	B	A	A	B	B	B	A	A	A	A	A	A	B	B	B	B	B	B	B	A	B	A	A	B	B	B	B	B
wsnp_RFL_Contig3273_3319580	2BL	8449	xiwa8449	B	B	B	A	A	A	A	A	A	A	A	A	B	B	B	B	A	A	A	B	B	A	B	B	B	A	B	B	A	A	B	B	A	B	B	A	A	B	B	B	B	B	B	A	A	A
wsnp_Ex_c2819_5213149	2BL,2DL	3148	xiwa3148	B	B	B	A	A	A	A	A	A	A	A	B	B	A	A	B	A	A	A	B	B	A	B	B	B	A	B	B	A	A	B	B	A	B	B	B	B	B	B	B	B	B	B	A	A	A
wsnp_Ex_c5123_9088111	2BL,2DL	4096	xiwa4096	B	B	B	A	A	A	A	A	A	A	A	B	B	A	A	B	A	A	A	B	B	A	B	B	A	A	B	B	A	A	B	B	A	B	B	B	B	B	B	B	B	B	B	A	A	A
wsnp_Ra_c54256_57628288	2BL,2DL	7996	xiwa7996	B	B	B	A	A	A	A	A	A	A	A	B	B	A	A	B	A	A	A	B	B	A	B	B	A	A	B	B	A	A	B	B	A	B	B	B	B	B	B	B	B	B	B	A	A	A
wsnp_BE404601B_Ta_2_1	2BS	50	xiwa50	A	B	B	A	A	A	A	B	A	B	A	B	B	A	A	B	A	A	A	B	B	B	B	A	A	A	B	B	A	A	B	B	A	B	B	B	B	B	A	A	A	A	B	B	B	A
wsnp_BF291736B_Ta_1_1	2BS	439	xiwa439	B	B	B	A	A	A	A	B	A	B	A	B	B	A	A	B	A	B	A	B	B	B	B	A	A	A	B	B	A	A	B	B	A	B	B	B	B	B	A	A	A	A	B	B	B	A
wsnp_CAP7_c2233_1085003	2BS	1059	xiwa1059	B	B	B	A	A	A	A	B	A	B	A	B	B	A	A	B	A	A	A	B	B	B	B	A	A	A	B	B	A	A	B	B	A	B	B	B	B	B	A	A	A	A	B	B	B	A
wsnp_Ex_c13351_21042379	2BS	1763	xiwa1763	A	B	B	A	A	A	A	B	A	B	A	B	B	A	A	B	A	-	A	B	B	B	B	A	A	A	B	B	A	A	B	B	A	B	B	B	B	B	A	-	A	A	B	B	B	A
wsnp_Ex_c1459_2797709	2BS	1912	xiwa1912	B	B	B	A	A	A	A	B	A	B	A	B	B	A	A	B	A	A	A	B	B	B	B	A	A	A	B	B	A	A	B	B	A	B	A	A	A	B	A	A	A	A	B	B	B	A
wsnp_Ex_c15089_23270403	2BS	1980	xiwa1980	B	B	B	A	A	A	A	B	A	A	A	B	B	A	A	B	A	B	A	B	B	B	B	A	A	A	B	B	A	A	B	B	A	B	B	B	B	B	A	A	A	A	B	B	B	A
wsnp_Ex_c15089_23270614	2BS	1981	xiwa1981	B	B	B	A	A	A	-	B	A	A	A	B	B	A	A	B	A	B	A	B	B	B	B	A	A	A	B	B	A	A	B	B	A	B	B	B	B	B	-	-	A	A	B	B	B	A
wsnp_Ex_c19516_28480964	2BS	2424	xiwa2424	B	A	B	B	B	B	A	A	A	A	A	B	B	A	B	A	B	A	A	A	A	B	B	B	A	A	A	A	A	A	A	B	B	B	B	B	B	A	A	A	A	B	A	A	B	B
wsnp_Ex_c22018_31193171	2BS	2674	xiwa2674	A	B	B	A	A	A	A	B	A	B	A	B	B	A	A	B	A	B	A	B	B	B	B	A	A	A	B	B	A	A	B	B	A	B	B	B	B	B	A	B	A	A	B	B	B	A
wsnp_Ex_c22423_31615798	2BS	2714	xiwa2714	B	B	B	A	A	A	A	B	A	A	A	B	B	A	A	B	A	B	A	B	B	B	B	A	A	A	B	B	A	A	B	B	A	B	B	B	B	B	A	A	A	A	B	B	B	A
wsnp_Ex_c25445_34710489	2BS	2973	xiwa2973	A	A	B	A	B	A	A	A	A	A	A	B	A	A	A	A	B	B	B	A	A	B	B	B	A	A	A	A	A	A	B	B	B	B	B	B	B	A	B	B	A	B	B	B	B	B
wsnp_Ex_c2557_4761174	2BS	2977	xiwa2977	B	B	B	A	A	A	A	B	A	B	A	B	B	A	A	B	A	A	A	B	B	B	B	A	A	A	B	B	A	A	B	B	A	B	A	A	A	B	A	A	A	A	B	B	B	A
wsnp_Ex_c29108_38173309	2BS	3213	xiwa3213	B	B	B	A	A	A	A	B	A	B	-	B	B	A	A	B	A	A	A	B	B	B	B	A	A	A	B	B	A	A	B	B	A	B	A	A	A	B	A	A	A	A	B	B	B	A
wsnp_Ex_c3044_5620102	2BS	3277	xiwa3277	A	B	B	A	A	A	A	B	A	B	A	B	B	A	A	B	A	B	A	B	B	B	B	A	A	A	B	B	A	A	B	B	A	B	B	B	B	B	A	B	A	A	B	B	B	A
wsnp_Ex_c38739_46195930	2BS	3656	xiwa3656	B	B	B	A	A	A	A	B	A	B	A	B	B	A	A	B	A	B	A	B	B	B	B	A	A	A	B	B	A	A	B	B	A	B	B	B	B	B	A	A	A	A	B	B	B	A
wsnp_Ex_c38739_46196393	2BS	3657	xiwa3657	B	B	B	A	A	A	A	B	A	B	B	B	B	A	A	B	A	B	A	B	B	B	B	A	A	A	B	B	A	A	B	B	A	B	B	B	B	B	A	A	A	A	B	B	B	A
wsnp_Ex_c4328_7800187	2BS	3860	xiwa3860	B	B	B	A	A	A	A	B	A	A	A	B	B	A	A	B	A	B	A	B	B	B	B	A	A	A	B	B	A	A	B	B	A	B	B	B	B	B	A	A	A	A	B	B	B	A
wsnp_Ex_c4328_7801438	2BS	3861	xiwa3861	B	B	B	A	A	A	A	B	A	A	A	B	B	A	A	B	A	B	A	B	B	B	B	A	A	A	B	B	A	A	B	B	A	B	B	B	B	B	A	A	A	A	B	B	B	A
wsnp_Ex_c4328_7801724	2BS	3862	xiwa3862	B	B	B	A	A	A	A	B	A	A	A	B	B	A	A	B	A	B	A	B	B	B	B	A	A	A	B	B	A	A	B	B	A	B	B	B	B	B	A	A	A	A	B	B	B	A
wsnp_Ex_c7776_13247365	2BS	4723	xiwa4723	A	A	B	A	B	A	A	A	A	A	A	B	A	A	A	A	-	A	B	A	A	B	B	B	A	A	A	A	A	A	B	B	B	B	B	B	B	A	B	B	A	B	B	B	B	B
wsnp_Ex_c9935_16358436	2BS	4983	xiwa4983	B	B	B	A	A	A	A	B	A	B	A	B	B	A	A	B	A	A	A	B	B	B	B	A	A	A	B	B	A	A	B	B	A	B	A	A	A	B	A	A	A	A	B	B	B	A
wsnp_Ex_c9935_16358536	2BS	4984	xiwa4984	B	B	B	A	A	A	A	B	A	B	-	B	B	A	A	B	A	A	A	B	B	B	B	A	A	A	B	B	A	A	B	B	A	B	A	A	A	B	A	A	A	A	B	B	B	A
wsnp_Ex_rep_c106085_90293854	2BS	5149	xiwa5149	B	B	B	A	A	A	A	B	A	B	A	B	B	A	A	B	A	A	A	B	B	B	B	A	A	A	B	B	A	A	B	B	A	B	A	A	A	B	A	A	A	A	B	B	B	A
wsnp_Ex_rep_c67257_65786614	2BS	5377	xiwa5377	A	B	B	A	A	A	A	B	A	B	A	B	B	A	A	B	A	A	A	B	B	B	B	A	A	A	B	B	A	A	B	B	A	B	A	B	B	A	A	-	A	A	B	B	B	A
wsnp_Ex_rep_c67320_65870601	2BS	5385	xiwa5385	B	B	B	B	B	B	B	B	B	B	A	A	B	B	B	A	A	B	A	A	B	B	B	A	A	A	B	B	B	B	A	B	B	A	B	A	A	B	A	B	B	B	B	B	B	B
wsnp_Ex_rep_c70571_69488416	2BS	5697	xiwa5697	A	B	A	A	A	A	B	B	A	B	A	B	B	A	A	A	A	A	A	B	B	A	B	A	A	A	B	A	A	A	B	B	A	B	A	A	A	A	B	B	B	B	B	B	A	A
wsnp_JD_c767_1143876	2BS	6177	xiwa6177	A	B	B	A	A	A	A	B	A	B	A	B	B	A	A	B	A	A	A	B	B	B	B	A	A	A	B	B	A	A	B	B	A	B	B	A	A	A	A	-	A	A	B	B	B	A
wsnp_JD_rep_c64505_41132927	2BS	6308	xiwa6308	A	B	B	A	A	A	A	B	A	B	A	B	B	A	A	B	A	A	A	B	B	B	B	A	A	A	B	B	A	A	B	B	A	B	B	B	B	B	A	B	A	A	B	B	B	A
wsnp_Ku_c11665_18999583	2BS	6427	xiwa6427	A	B	B	A	A	A	A	B	A	B	A	B	B	A	A	B	A	A	A	B	B	B	B	A	A	A	B	B	A	A	B	B	A	B	A	B	B	A	A	B	A	A	B	B	B	A
wsnp_Ku_c12900_20727771	2BS	6476	xiwa6476	B	B	B	A	A	A	A	B	A	B	A	B	B	A	A	B	A	A	A	B	B	B	B	A	A	A	B	B	A	A	B	B	A	B	B	B	B	B	A	A	A	A	B	B	B	A
wsnp_Ku_c13905_22034406	2BS	6509	xiwa6509	A	B	B	A	A	A	A	B	A	B	A	B	B	A	A	B	A	A	A	B	B	B	B	A	A	A	B	B	A	A	B	B	A	B	B	B	B	B	A	A	A	A	B	B	B	A
wsnp_Ku_c15057_23553016	2BS	6546	xiwa6546	A	B	B	A	A	A	A	B	A	B	A	B	B	A	A	B	A	-	A	B	B	B	B	A	A	A	B	B	A	A	B	B	A	B	B	B	B	B	A	-	A	A	B	B	B	A
wsnp_Ku_c15057_23554067	2BS	6547	xiwa6547	A	B	B	A	A	A	A	B	A	B	A	B	B	A	A	B	A	A	A	B	B	B	B	A	A	A	B	B	A	A	B	B	A	B	B	B	B	B	A	A	A	A	B	B	B	A
wsnp_Ku_c15336_23908130	2BS	6554	xiwa6554	A	B	B	A	A	A	A	B	A	B	B	B	B	A	A	B	A	B	A	B	B	B	B	A	A	A	B	B	A	A	B	B	A	B	B	B	B	B	A	B	A	A	B	B	B	A
wsnp_Ku_c18923_28319203	2BS	6664	xiwa6664	B	B	B	A	A	A	A	B	A	B	A	B	B	A	A	B	A	A	A	B	B	B	B	A	A	A	B	B	A	A	B	B	A	B	A	A	A	B	A	A	A	A	B	B	B	A
wsnp_Ku_c2486_4751695	2BS	6767	xiwa6767	A	A	B	B	B	A	B	A	A	B	A	B	A	A	A	A	A	A	A	A	B	A	B	B	A	A	A	A	A	B	B	A	B	B	B	A	A	A	B	B	B	A	B	B	A	A
wsnp_Ku_c2725_5163091	2BS	6818	xiwa6818	B	B	B	A	A	A	A	B	A	B	A	B	B	A	A	B	A	A	A	B	B	B	B	A	A	A	B	B	A	A	B	B	A	B	A	A	A	B	A	A	A	A	B	B	B	A
wsnp_Ku_c2725_5163093	2BS	6819	xiwa6819	B	B	B	A	A	A	A	B	A	B	A	B	B	A	A	B	A	A	A	B	B	B	B	A	A	A	B	B	A	A	B	B	A	B	A	A	A	B	A	A	A	A	B	B	B	A
wsnp_Ku_c33287_42805533	2BS	6918	xiwa6918	B	B	B	A	A	A	B	B	A	A	B	B	B	A	A	B	A	B	A	B	B	B	B	A	A	A	B	B	A	A	B	B	A	B	B	B	B	B	B	B	A	A	B	B	B	A
wsnp_Ra_c16822_25566950	2BS	7661	xiwa7661	A	B	B	A	A	A	A	B	A	B	A	B	B	A	A	B	A	B	A	B	B	B	B	A	A	A	B	B	A	A	B	B	A	B	B	B	B	B	A	B	A	A	B	B	B	A
wsnp_Ra_c46023_52004149	2BS	7951	xiwa7951	B	B	B	A	A	A	A	B	A	B	A	B	B	A	A	B	A	A	A	B	B	B	B	A	A	A	B	B	A	A	B	B	A	B	A	A	A	B	A	A	A	A	B	B	B	A
wsnp_Ra_rep_c106119_89961852	2BS	8124	xiwa8124	A	A	B	B	B	A	B	A	B	B	A	B	A	A	A	A	A	A	A	A	B	A	B	B	B	A	A	A	A	B	B	A	A	B	B	A	A	A	B	B	B	A	B	B	A	A
wsnp_RFL_Contig1418_565105	2BS	8244	xiwa8244	B	B	B	A	A	A	A	B	A	A	A	B	B	A	A	B	A	B	A	B	B	B	B	A	A	A	B	B	A	A	B	B	A	B	B	B	B	B	A	A	A	A	B	B	B	A
wsnp_RFL_Contig3802_4108582	2BS	8517	xiwa8517	B	B	B	A	A	A	A	B	A	A	A	B	B	A	A	B	A	A	A	B	B	B	B	A	A	A	B	B	A	A	B	B	A	B	A	A	A	B	B	A	A	A	B	B	B	A
wsnp_Ex_rep_c66551_64836462	2BS,4AS	5265	xiwa5265	B	A	B	B	A	A	A	B	B	B	B	B	A	B	B	A	A	B	B	A	A	B	B	A	B	B	A	B	A	A	A	A	A	B	B	B	B	B	A	A	A	A	B	A	B	B
wsnp_Ex_c2922_5391083	2BS,5AS	3220	xiwa3220	A	B	B	A	B	A	B	B	A	B	A	B	B	B	B	A	B	-	A	A	B	B	B	A	A	A	A	B	B	B	A	B	A	B	B	B	B	B	B	A	A	A	B	A	B	B
wsnp_Ex_c21783_30944914	2BS,6BS	2652	xiwa2652	B	B	B	A	B	A	A	A	A	B	B	A	A	B	B	A	B	A	B	A	B	A	A	B	A	A	B	A	B	B	B	A	B	A	A	B	B	B	-	-	A	B	A	B	A	B
wsnp_Ex_c30_66389	2BS,6BS	3257	xiwa3257	A	B	B	A	A	A	A	B	A	B	A	B	B	A	A	B	A	A	A	B	B	B	B	A	A	A	B	B	A	A	B	B	A	B	B	A	A	A	A	B	A	A	B	B	B	A
wsnp_Ex_c4690_8386386	2BS,6BS	3982	xiwa3982	B	B	B	A	B	A	A	A	A	B	B	A	A	B	B	A	B	A	B	A	B	A	A	B	A	A	B	A	B	B	B	A	B	A	A	B	B	B	A	A	A	A	A	B	A	B
wsnp_Ex_rep_c102216_87433489	2BS,6BS	5059	xiwa5059	B	B	B	A	A	A	A	B	A	B	-	B	B	A	A	B	A	A	A	B	B	B	B	A	A	A	B	B	A	A	B	B	A	B	A	A	A	B	A	A	A	A	B	B	B	A
wsnp_Ex_c1408_2704613	2D	1854	xiwa1854	B	A	A	B	B	B	B	B	B	B	B	B	A	-	B	B	A	A	B	A	B	B	A	B	B	A	A	B	B	B	A	B	A	B	A	A	A	A	B	-	B	B	B	B	B	A
wsnp_Ex_c14779_22892053	2D	1939	xiwa1939	B	A	A	B	B	B	B	B	B	B	B	B	A	B	B	B	A	A	B	A	B	B	A	B	A	A	A	B	A	B	A	B	B	B	B	A	A	A	B	B	B	B	B	A	B	B
wsnp_Ex_c21593_30744815	2D	2631	xiwa2631	A	A	B	A	A	B	B	B	B	B	A	B	A	A	B	B	B	B	A	B	A	B	A	B	B	B	B	A	B	B	B	A	A	B	B	A	A	A	B	A	B	B	B	A	B	A
wsnp_Ex_c25311_34578436	2D	2961	xiwa2961	A	B	B	B	B	A	A	A	A	A	A	A	B	B	B	B	A	-	A	B	B	A	B	B	A	B	A	A	A	B	B	A	A	A	A	A	A	B	B	A	B	B	B	A	A	B
wsnp_Ex_c6310_10987464	2D	4475	xiwa4475	A	A	B	A	A	B	B	B	B	B	A	B	A	B	B	B	B	B	A	B	A	B	A	B	-	B	B	A	B	B	B	A	A	B	B	A	A	A	B	B	B	B	B	A	B	A
wsnp_Ex_c7908_13430703	2D	4746	xiwa4746	A	A	-	B	B	A	-	A	A	B	B	B	A	A	-	-	A	A	-	-	B	A	B	B	A	A	A	A	A	B	B	A	B	B	B	A	-	A	B	B	B	A	B	B	A	A
wsnp_Ex_rep_c80588_75758453	2D	5752	xiwa5752	B	A	-	B	B	B	B	B	B	A	B	A	A	B	B	B	A	B	B	A	A	B	A	B	B	A	A	B	B	B	A	B	B	B	A	A	A	-	B	A	A	B	A	B	B	A
wsnp_JD_c69_109951	2D	6156	xiwa6156	A	A	B	B	B	A	-	A	B	B	-	B	A	A	A	A	A	A	A	A	B	A	B	B	B	A	A	A	A	B	B	A	A	B	B	A	A	A	B	B	B	A	B	B	A	A
wsnp_Ku_c7229_12491877	2D	7273	xiwa7273	A	B	A	A	A	A	A	A	A	A	A	B	B	A	A	B	B	B	A	B	A	B	B	B	A	A	A	A	B	B	B	B	B	B	B	B	B	A	B	B	B	B	A	A	B	A
wsnp_Ku_rep_c105822_91859983	2D	7418	xiwa7418	A	B	A	A	A	A	A	A	A	A	A	B	B	A	A	B	B	B	A	B	A	B	B	B	A	A	A	A	B	B	B	B	B	B	B	B	B	A	B	B	B	B	A	A	B	A
wsnp_Ex_rep_c101732_87042471	2D,3D	5030	xiwa5030	A	B	B	B	A	A	B	A	B	B	A	B	A	A	A	B	B	A	A	A	A	-	A	A	A	A	B	B	A	B	B	A	B	A	B	A	A	B	B	-	A	A	A	A	A	B
wsnp_BG313362D_Ta_2_1	2DL	552	xiwa552	A	A	B	A	A	B	B	B	B	B	A	B	B	A	A	A	B	B	A	A	A	B	B	B	B	B	A	B	B	B	B	B	A	B	B	B	B	B	A	A	B	B	B	B	A	A
wsnp_BG313738D_Ta_2_1	2DL	553	xiwa553	A	A	B	A	A	B	B	B	B	B	A	B	A	B	B	B	B	B	A	B	A	B	A	B	B	B	B	A	B	B	B	A	A	B	B	A	A	A	B	B	B	B	B	A	B	A
wsnp_Ex_c29382_38422739	2DL	3233	xiwa3233	B	B	B	A	A	A	A	A	A	A	A	B	B	A	A	B	A	A	A	B	B	A	B	B	-	A	B	B	A	A	B	B	A	A	B	A	A	B	B	A	B	B	B	A	A	A
wsnp_Ex_c8303_14001708	2DL	4789	xiwa4789	A	B	B	B	B	A	A	A	B	A	A	A	B	A	B	A	A	A	A	B	B	A	B	B	B	A	A	B	B	A	B	B	A	A	B	B	B	B	A	A	B	A	B	A	A	A
wsnp_Ex_rep_c66522_64795143	2DL	5252	xiwa5252	A	B	B	A	B	B	B	B	A	A	B	B	A	B	B	A	A	B	A	B	B	A	B	A	A	B	A	B	B	B	B	B	A	B	B	B	B	A	A	B	B	A	B	A	A	A
wsnp_Ex_rep_c69782_68740893	2DL	5637	xiwa5637	A	B	B	B	B	A	A	A	A	A	A	A	B	B	B	B	A	-	A	B	B	A	B	B	A	B	A	B	A	B	B	A	A	A	A	A	A	B	B	A	B	B	B	A	A	B
wsnp_Ku_c8712_14751858	2DL	7332	xiwa7332	A	B	B	B	B	A	A	A	B	A	A	A	B	B	B	B	A	B	A	B	B	A	B	B	A	A	A	B	B	A	B	A	A	A	B	B	B	B	B	B	B	A	B	A	A	A
wsnp_Ra_c14711_22960624	2DL	7630	xiwa7630	B	B	B	A	B	A	A	A	A	B	B	A	A	B	B	A	B	A	B	A	B	A	A	B	B	A	B	A	B	B	B	A	B	A	A	B	B	B	A	B	A	B	A	B	A	B
wsnp_RFL_Contig2104_1368653	2DL	8293	xiwa8293	A	A	B	A	A	B	B	B	B	B	A	B	A	A	B	B	B	B	A	B	A	B	A	B	B	B	B	A	B	B	B	A	A	B	B	A	A	A	B	A	B	B	B	A	B	A
wsnp_RFL_Contig3561_3746066	2DL	8487	xiwa8487	A	B	B	B	B	A	A	A	A	A	A	A	B	B	B	B	A	A	A	B	B	A	B	B	B	A	A	B	B	A	B	A	A	A	B	A	A	B	B	A	B	B	B	B	A	A
wsnp_BE444144D_Ta_1_1	2DS	144	xiwa144	A	B	A	A	A	A	A	A	A	A	A	B	B	B	A	A	A	B	A	B	A	A	B	B	A	A	A	A	A	B	B	B	A	B	A	A	A	A	A	A	A	B	A	A	B	A
wsnp_BG314532D_Ta_1_1	2DS	563	xiwa563	-	B	-	A	-	-	A	A	A	A	A	B	B	B	A	A	A	-	B	B	A	-	B	B	B	A	A	A	A	B	A	B	-	B	B	B	B	A	A	A	B	B	A	B	B	-
wsnp_CAP12_c812_428290	2DS	989	xiwa989	B	A	B	A	A	B	B	B	A	B	A	B	B	A	A	B	A	A	B	B	B	B	B	A	B	A	A	A	A	B	A	B	B	B	B	B	B	B	B	A	A	A	B	A	A	B
wsnp_Ex_c1408_2704736	2DS	1855	xiwa1855	B	A	A	B	B	B	B	B	B	B	B	B	A	-	B	B	A	A	B	A	B	B	A	B	B	A	A	B	B	B	A	B	A	B	A	A	A	A	B	-	B	B	B	B	B	A
wsnp_Ex_c1668_3168723	2DS	2160	xiwa2160	A	A	B	B	B	A	A	A	B	B	A	B	A	A	A	A	A	A	A	A	B	A	B	B	B	A	A	A	A	B	B	A	A	B	B	A	A	A	B	A	B	A	B	B	A	A
wsnp_Ex_c2251_4218338	2DS	2722	xiwa2722	A	A	B	B	B	A	A	A	A	A	A	A	B	B	B	B	A	-	A	B	B	-	B	B	A	A	B	A	B	B	B	A	A	A	B	B	B	A	B	-	B	B	B	A	A	B
wsnp_Ex_c29666_38670435	2DS	3248	xiwa3248	A	B	A	A	A	A	A	A	A	A	A	B	B	A	A	B	B	B	A	B	A	B	B	B	A	A	A	A	B	B	B	B	B	B	B	B	B	A	B	B	B	B	A	A	B	A
wsnp_JD_rep_c63957_40798083	2DS	6301	xiwa6301	B	A	A	B	B	B	B	B	B	B	B	B	A	A	B	B	A	A	B	A	B	B	A	B	A	A	A	B	A	B	A	B	B	B	B	A	A	A	A	A	B	B	B	A	B	B
wsnp_JD_rep_c63957_40798121	2DS	6302	xiwa6302	B	A	A	B	B	B	B	B	B	B	B	B	A	A	B	B	A	A	B	A	B	B	A	B	A	A	A	B	A	B	A	B	B	B	B	A	A	A	A	A	B	B	B	A	B	B
wsnp_BE443995B_Ta_2_2	3A	143	xiwa143	A	A	B	B	A	B	B	B	B	B	A	B	B	B	B	A	B	A	A	B	A	A	A	A	A	A	A	B	B	B	B	B	A	B	B	B	B	B	A	B	A	B	B	A	A	B
wsnp_BE604885A_Ta_2_1	3A	390	xiwa390	A	B	B	A	A	B	B	A	B	B	A	B	A	A	A	B	B	B	A	A	A	A	A	A	B	A	B	B	A	A	A	B	B	B	A	B	B	B	B	B	A	B	A	B	A	B
wsnp_BF429272A_Ta_2_1	3A	462	xiwa462	A	A	A	B	A	B	B	B	B	B	A	B	B	B	B	A	B	A	A	B	A	A	A	A	A	A	A	B	B	B	B	B	A	B	B	A	A	B	A	B	A	B	B	A	A	B
wsnp_BF429272A_Ta_2_3	3A	463	xiwa463	A	A	A	B	A	B	B	B	B	B	A	B	B	B	B	A	B	A	A	B	A	A	A	A	A	A	A	B	B	B	B	B	A	B	B	A	A	B	A	B	A	B	B	A	A	B
wsnp_CAP11_rep_c4157_1965583	3A	851	xiwa851	A	B	B	A	B	A	B	B	B	A	A	B	A	A	A	A	A	B	B	A	B	A	B	B	A	A	A	B	B	B	A	B	A	B	B	B	B	B	A	B	B	B	B	A	A	A
wsnp_CAP11_rep_c7339_3306558	3A	885	xiwa885	A	A	A	B	A	A	A	A	B	B	B	B	B	B	B	A	B	B	B	B	B	A	B	B	A	B	B	B	B	B	A	B	A	B	B	A	A	A	A	A	A	B	B	A	A	B
wsnp_CAP12_rep_c8867_3720285	3A	1019	xiwa1019	A	A	B	B	A	B	B	B	B	B	A	A	B	B	B	A	B	A	A	B	A	A	A	A	A	B	A	B	B	B	B	B	A	B	B	B	B	B	A	A	A	B	B	A	A	B
wsnp_Ex_c10014_16476905	3A	1269	xiwa1269	A	B	B	A	B	A	A	A	B	A	A	B	A	A	A	A	A	A	A	A	B	A	B	B	A	A	A	B	B	B	B	B	B	B	B	B	B	B	A	A	B	A	B	A	A	A
wsnp_Ex_c1039_1990833	3A	1319	xiwa1319	B	A	B	B	B	B	A	A	B	B	B	B	B	B	B	A	A	B	B	A	B	B	B	B	A	B	A	B	B	B	A	B	B	A	B	B	B	B	A	A	B	B	A	A	B	B
wsnp_Ex_c10667_17389292	3A	1378	xiwa1378	A	A	B	B	A	B	B	B	B	B	A	A	B	B	B	A	B	A	A	B	A	A	A	A	A	B	A	B	B	B	B	B	A	B	B	B	B	B	A	-	A	B	B	A	A	B
wsnp_Ex_c11229_18163892	3A	1457	xiwa1457	A	B	A	B	A	B	B	A	B	A	B	B	A	B	B	B	B	B	B	B	A	A	A	A	B	B	A	B	B	B	A	B	A	B	A	A	A	B	B	B	A	A	B	B	A	A
wsnp_Ex_c1149_2206471	3A	1507	xiwa1507	A	A	B	B	A	B	B	B	B	B	A	A	B	B	B	B	B	A	A	B	A	A	A	A	A	B	A	B	B	B	B	B	A	B	B	B	B	B	B	B	A	B	B	A	A	B
wsnp_Ex_c11807_18960045	3A	1536	xiwa1536	A	A	B	B	A	B	B	B	B	B	A	A	B	B	B	B	B	A	A	B	A	A	A	A	A	B	A	B	B	B	B	B	A	B	B	B	B	B	A	A	A	B	B	A	A	B
wsnp_Ex_c12269_19597415	3A	1605	xiwa1605	A	A	B	B	A	B	B	B	B	B	A	A	B	B	B	B	B	A	A	B	A	A	A	A	A	B	A	B	B	B	B	B	A	B	B	B	B	B	B	B	A	B	B	A	A	B
wsnp_Ex_c12341_19693570	3A	1612	xiwa1612	A	A	B	B	A	B	A	A	A	B	A	A	A	-	B	B	A	B	A	B	B	A	A	B	A	A	B	A	B	A	B	B	A	B	B	A	A	B	B	-	B	A	B	B	A	B
wsnp_Ex_c1272_2440011	3A	1673	xiwa1673	A	B	B	A	A	B	B	A	B	B	A	A	A	A	A	B	B	-	A	A	B	A	A	A	B	B	B	B	A	-	-	B	B	B	A	B	B	B	B	-	B	B	A	B	A	B
wsnp_Ex_c12750_20243224	3A	1678	xiwa1678	A	A	B	B	A	B	B	B	B	B	A	A	B	B	B	B	B	A	A	B	A	A	A	A	A	B	A	B	B	B	B	B	A	B	B	B	B	B	-	B	A	B	B	A	A	B
wsnp_Ex_c12871_20400823	3A	1700	xiwa1700	A	A	B	B	A	B	B	B	B	B	A	A	B	B	B	B	B	A	A	B	A	A	A	A	A	B	A	B	B	B	B	B	A	B	B	B	B	B	B	B	A	B	B	A	A	B
wsnp_Ex_c12871_20402160	3A	1701	xiwa1701	A	A	B	B	A	B	B	B	B	B	A	A	B	B	B	B	B	A	A	B	A	A	A	A	A	B	A	B	B	B	B	B	A	B	B	B	B	B	B	B	A	B	B	A	A	B
wsnp_Ex_c14202_22144844	3A	1877	xiwa1877	A	A	B	A	A	B	A	A	A	B	A	A	B	B	A	B	A	B	B	B	B	A	A	B	B	A	B	A	A	A	B	B	A	B	B	A	A	B	B	A	B	A	B	A	A	A
wsnp_Ex_c14202_22145136	3A	1878	xiwa1878	A	A	B	A	A	B	A	A	A	B	A	A	B	B	A	B	A	B	B	B	B	A	A	B	B	A	B	A	A	A	B	B	A	B	B	A	A	B	A	A	B	A	B	A	A	A
wsnp_Ex_c14400_22381382	3A	1891	xiwa1891	A	A	B	A	A	B	A	A	A	B	A	A	B	B	A	B	A	B	B	B	B	A	A	B	B	A	B	A	A	A	B	B	A	B	B	A	A	B	-	A	B	A	B	A	A	A
wsnp_Ex_c14400_22381548	3A	1892	xiwa1892	A	A	B	A	A	B	A	A	A	B	A	A	B	B	A	B	A	B	B	B	B	A	A	B	B	A	B	A	A	A	B	B	A	B	B	A	A	B	B	A	B	A	B	A	A	A
wsnp_Ex_c15674_24004513	3A	2047	xiwa2047	A	A	B	B	B	A	B	B	B	A	B	B	B	B	B	A	B	B	B	B	B	A	B	B	A	A	A	B	B	B	A	B	A	B	B	B	B	B	A	B	B	B	B	A	A	B
wsnp_Ex_c15674_24004810	3A	2048	xiwa2048	A	A	B	B	B	A	B	B	B	A	B	B	B	B	B	A	B	B	B	B	B	A	B	B	A	A	A	B	B	B	A	B	A	B	B	B	B	B	A	B	B	B	B	A	A	B
wsnp_Ex_c16615_25147492	3A	2156	xiwa2156	A	A	B	B	A	B	B	B	B	B	A	B	B	B	B	A	B	A	A	B	A	A	A	A	A	A	A	B	B	B	B	B	A	B	B	B	B	B	A	B	A	B	B	A	A	B
wsnp_Ex_c18223_27035083	3A	2291	xiwa2291	B	B	B	B	A	B	B	B	A	B	A	A	A	A	B	A	A	A	A	B	B	B	B	B	-	B	B	B	A	A	B	B	A	A	B	B	B	B	A	-	A	A	B	A	B	A
wsnp_Ex_c18637_27508578	3A	2332	xiwa2332	A	A	B	B	A	B	B	B	B	B	A	A	B	B	B	B	B	A	A	B	A	A	A	A	A	B	A	B	B	B	B	B	A	B	B	B	B	B	-	-	A	B	B	A	A	B
wsnp_Ex_c1903_3592518	3A	2372	xiwa2372	A	A	A	A	A	B	A	A	B	B	A	A	A	A	A	A	B	-	A	B	B	B	B	A	A	B	B	B	A	A	A	B	B	B	B	A	A	B	B	A	A	B	B	B	B	B
wsnp_Ex_c2148_4035900	3A	2617	xiwa2617	A	A	A	B	A	B	B	B	B	B	A	A	B	B	B	A	B	A	A	B	A	A	A	A	A	B	A	B	B	B	B	B	A	B	B	A	A	B	A	A	A	B	B	A	A	B
wsnp_Ex_c2148_4035913	3A	2618	xiwa2618	A	A	B	B	A	B	B	B	B	B	A	A	B	B	B	A	B	A	A	B	A	A	A	A	A	B	A	B	B	B	B	B	A	B	B	B	B	B	A	A	A	B	B	A	A	B
wsnp_Ex_c22683_31887517	3A	2736	xiwa2736	A	B	A	A	B	A	B	B	A	A	B	B	A	A	A	A	A	B	B	A	A	A	B	A	A	B	A	B	-	B	A	-	B	A	-	B	B	B	A	-	A	B	A	A	A	A
wsnp_Ex_c22683_31887736	3A	2737	xiwa2737	A	B	A	A	B	A	B	B	B	A	A	B	A	A	A	A	A	A	A	A	B	A	B	A	A	A	A	B	B	B	A	B	B	B	A	A	A	B	A	A	B	B	B	A	A	A
wsnp_Ex_c22683_31887799	3A	2738	xiwa2738	A	B	A	A	B	A	B	B	B	A	A	B	A	A	A	A	A	A	A	A	B	A	B	A	A	A	A	B	B	B	A	B	B	B	A	A	A	B	A	A	B	B	B	A	A	A
wsnp_Ex_c23056_32280827	3A	2774	xiwa2774	B	B	B	B	A	B	B	B	A	B	A	A	A	A	B	A	A	A	A	B	B	B	B	B	B	B	B	B	A	A	B	B	A	A	B	B	B	B	A	B	A	A	B	A	B	A
wsnp_Ex_c2331_4369782	3A	2801	xiwa2801	A	A	B	B	A	B	B	B	B	B	A	A	B	B	B	B	B	A	A	B	A	A	A	A	A	B	A	B	B	B	B	B	A	B	B	B	B	B	B	B	A	B	B	A	A	B
wsnp_Ex_c24085_33332723	3A	2870	xiwa2870	A	B	A	B	A	B	B	A	B	A	B	B	A	B	B	B	B	B	B	B	A	A	A	A	B	B	A	B	B	B	A	B	A	B	A	A	A	B	B	B	A	A	B	B	A	A
wsnp_Ex_c24432_33676448	3A	2898	xiwa2898	A	A	A	B	A	B	A	A	B	B	A	A	A	B	B	A	A	B	A	B	B	A	B	A	A	B	B	B	B	A	A	B	A	B	B	A	A	B	A	B	A	B	B	A	A	B
wsnp_Ex_c2502_4675968	3A	2944	xiwa2944	A	A	A	B	A	B	B	B	B	B	A	A	B	B	B	B	B	A	A	B	A	A	A	A	A	B	A	B	B	B	B	B	A	B	B	A	A	B	B	B	A	B	B	A	A	B
wsnp_Ex_c25132_34396655	3A	2952	xiwa2952	A	A	B	A	B	A	A	A	B	A	A	A	A	A	A	A	A	B	A	A	B	A	B	B	A	A	A	B	A	B	B	B	B	B	B	B	B	B	B	B	B	A	B	B	A	A
wsnp_Ex_c25668_34932304	3A	2986	xiwa2986	A	A	B	B	A	B	B	B	B	B	A	A	B	B	B	B	B	A	A	B	A	A	A	A	A	B	A	B	B	B	B	B	A	B	B	A	A	B	A	A	A	B	B	A	A	B
wsnp_Ex_c25668_34932560	3A	2987	xiwa2987	A	A	B	B	A	B	B	B	B	B	A	A	B	B	B	B	B	A	A	B	A	A	A	A	A	B	A	B	B	B	B	B	A	B	B	B	B	B	A	A	A	B	B	A	A	B
wsnp_Ex_c26887_36107413	3A	3078	xiwa3078	A	A	B	B	A	B	A	A	A	B	A	B	B	B	B	B	A	-	B	B	A	A	A	A	A	B	A	B	A	B	B	B	A	B	B	A	A	B	-	-	A	A	A	A	A	B
wsnp_Ex_c27150_36365659	3A	3093	xiwa3093	A	A	B	B	A	B	B	B	B	B	A	A	B	B	B	B	B	A	A	B	A	A	A	A	A	B	A	B	B	B	B	B	A	B	B	B	B	B	A	B	A	B	B	A	A	B
wsnp_Ex_c27150_36366168	3A	3094	xiwa3094	A	A	B	B	A	B	B	B	B	B	A	A	B	B	B	B	B	A	A	B	A	A	A	A	A	B	A	B	B	B	B	B	A	B	B	B	B	B	A	B	A	B	B	A	A	B
wsnp_Ex_c28112_37257873	3A	3142	xiwa3142	A	B	B	B	A	B	B	A	B	B	B	A	A	A	A	A	B	A	A	A	A	A	A	A	A	B	B	B	A	A	A	B	B	B	A	A	A	B	B	A	A	B	B	B	A	B
wsnp_Ex_c28679_37784954	3A	3178	xiwa3178	A	B	A	B	A	B	B	A	B	A	B	B	A	B	B	B	B	B	B	B	A	A	A	A	B	B	A	B	B	B	A	B	A	B	A	A	A	B	B	B	A	A	B	B	A	A
wsnp_Ex_c32003_40728918	3A	3376	xiwa3376	A	A	B	B	A	B	B	B	B	B	A	A	B	B	B	A	B	A	A	B	A	A	A	A	A	B	A	B	B	B	B	B	A	B	B	B	B	B	A	-	A	B	B	A	A	B
wsnp_Ex_c33765_42199371	3A	3448	xiwa3448	A	A	A	B	A	A	A	A	B	B	B	B	B	B	B	A	B	B	B	B	B	A	A	B	A	B	B	B	B	B	A	B	A	B	B	A	A	A	A	B	A	B	A	A	A	B
wsnp_Ex_c3478_6369892	3A	3498	xiwa3498	A	A	A	B	A	B	A	A	B	B	A	B	B	B	B	A	B	A	A	B	A	A	A	A	A	A	A	B	B	B	B	B	A	B	B	A	A	B	A	B	A	B	B	A	A	B
wsnp_Ex_c37208_45002588	3A	3600	xiwa3600	A	A	B	B	A	B	B	B	B	B	A	A	B	B	B	B	B	A	A	B	A	A	A	A	A	B	A	B	B	B	B	B	A	B	B	B	B	B	B	B	A	B	B	A	A	B
wsnp_Ex_c41283_48140956	3A	3771	xiwa3771	A	A	B	B	A	B	B	B	B	B	A	A	B	B	B	B	B	A	A	B	A	A	A	A	A	B	A	B	B	B	B	B	A	B	B	B	B	B	B	B	A	B	B	A	A	B
wsnp_Ex_c4548_8166555	3A	3939	xiwa3939	A	B	B	B	B	A	B	B	B	A	A	B	B	B	B	A	A	B	B	B	B	A	B	B	A	A	A	B	B	B	A	B	A	A	B	A	A	B	A	A	B	B	A	A	A	A
wsnp_Ex_c47763_52874806	3A	3999	xiwa3999	A	A	B	B	A	B	B	B	B	B	A	A	B	B	B	B	B	A	A	B	A	A	A	A	A	B	A	B	B	B	B	B	A	B	B	B	B	B	A	A	A	B	B	A	A	B
wsnp_Ex_c5623_9891427	3A	4296	xiwa4296	A	A	B	A	A	B	A	A	A	B	A	A	B	B	A	B	A	B	B	B	B	A	A	B	A	A	B	A	A	A	B	B	A	B	B	A	A	B	B	B	B	A	B	A	A	A
wsnp_Ex_c5623_9891516	3A	4297	xiwa4297	A	A	B	A	A	B	A	A	A	B	A	A	B	B	A	B	A	B	B	B	B	A	A	B	A	A	B	A	A	A	B	B	A	B	B	A	A	B	B	A	B	A	B	A	A	A
wsnp_Ex_c5623_9891584	3A	4298	xiwa4298	A	A	B	A	A	B	A	A	A	B	A	A	B	B	A	B	A	B	B	B	B	A	A	B	A	A	B	A	A	A	B	B	A	B	B	A	A	B	B	B	B	A	B	A	A	A
wsnp_Ex_c5997_10512308	3A	4397	xiwa4397	A	A	A	B	A	B	B	B	B	B	A	B	B	B	B	A	B	A	A	B	A	A	A	A	A	A	A	B	B	B	B	B	A	B	B	A	A	B	A	B	A	B	B	A	A	B
wsnp_Ex_c8334_14049699	3A	4794	xiwa4794	A	A	B	B	A	B	B	B	B	B	A	A	B	B	B	B	B	A	A	B	A	A	A	A	A	B	A	B	B	B	B	B	A	B	B	B	B	B	-	-	A	B	B	A	A	B
wsnp_Ex_c8376_14113519	3A	4799	xiwa4799	A	A	A	A	B	A	-	A	B	B	A	-	A	B	A	A	A	-	A	B	B	B	A	A	A	A	B	A	A	A	A	-	A	B	B	A	A	B	A	B	A	A	B	A	B	B
wsnp_Ex_c8409_14170476	3A	4804	xiwa4804	A	A	A	B	B	A	B	B	B	A	A	B	B	B	B	A	B	B	B	A	B	A	B	B	A	A	A	B	B	B	A	B	A	A	B	B	B	B	A	B	B	B	A	A	A	A
wsnp_Ex_c88767_80001420	3A	4850	xiwa4850	A	B	A	B	A	B	B	A	B	A	B	B	A	B	B	B	B	B	B	B	A	A	A	A	B	B	A	B	B	B	A	B	A	B	A	A	A	B	B	B	A	A	B	B	A	A
wsnp_Ex_c9145_15214903	3A	4883	xiwa4883	A	A	B	B	A	B	B	B	B	B	A	A	B	B	B	A	B	A	A	B	A	A	A	A	A	B	A	B	B	B	B	B	A	B	B	B	B	B	A	B	A	B	B	A	A	B
wsnp_Ex_c9468_15696542	3A	4922	xiwa4922	A	A	B	B	A	B	B	B	B	B	A	A	B	B	B	A	B	A	A	B	A	A	A	A	A	B	A	B	B	B	B	B	A	B	B	B	B	B	A	-	A	B	B	A	A	B
wsnp_Ex_rep_c66274_64426834	3A	5190	xiwa5190	A	B	A	B	A	A	B	A	B	B	B	A	A	A	A	A	-	A	B	B	A	A	A	A	B	A	A	B	A	B	A	B	A	B	A	A	A	B	B	A	A	B	B	B	A	B
wsnp_Ex_rep_c66763_65120251	3A	5298	xiwa5298	A	A	A	B	A	B	A	A	B	B	A	B	B	B	B	A	B	B	A	B	B	A	A	A	B	A	B	B	B	A	A	B	A	B	B	A	A	B	A	B	A	B	B	A	A	A
wsnp_Ex_rep_c66865_65264070	3A	5315	xiwa5315	A	A	B	B	A	B	B	B	B	B	A	A	B	B	B	B	B	A	A	B	A	A	A	A	A	B	A	B	B	B	B	B	A	B	B	B	B	B	-	-	A	B	B	A	A	B
wsnp_Ex_rep_c66867_65267909	3A	5316	xiwa5316	A	A	B	B	A	B	B	B	B	B	A	A	B	B	B	A	B	A	A	B	A	A	A	A	B	B	A	B	B	B	B	B	A	B	B	B	B	B	A	B	A	B	B	A	A	B
wsnp_Ex_rep_c69314_68244036	3A	5595	xiwa5595	A	A	B	A	A	B	A	A	A	B	A	A	B	B	A	B	A	B	B	B	B	A	A	B	B	A	B	A	A	A	B	B	A	B	B	A	A	B	B	A	B	A	B	A	A	A
wsnp_Ex_rep_c69816_68774416	3A	5641	xiwa5641	A	A	A	B	A	A	A	A	B	B	B	B	B	B	B	A	B	B	B	B	B	A	A	B	A	B	B	B	B	B	A	B	A	B	B	A	A	A	A	B	A	B	A	A	A	B
wsnp_Ex_rep_c69816_68774932	3A	5642	xiwa5642	A	A	A	B	A	A	A	A	B	B	B	B	B	B	B	A	B	B	B	B	B	A	A	B	A	B	B	B	B	B	A	B	A	B	B	A	A	A	A	B	A	B	A	A	A	B
wsnp_Ex_rep_c69864_68823765	3A	5649	xiwa5649	A	A	B	B	A	B	B	B	B	B	A	A	B	B	B	B	B	A	A	B	A	A	A	A	A	B	A	B	B	B	B	B	A	B	B	B	B	B	-	B	A	B	B	A	A	B
wsnp_Ex_rep_c69864_68824236	3A	5650	xiwa5650	A	A	B	B	A	B	B	B	B	B	A	A	B	B	B	B	B	A	A	B	A	A	A	A	A	B	A	B	B	B	B	B	A	B	B	B	B	B	B	B	A	B	B	A	A	B
wsnp_Ex_rep_c69864_68824319	3A	5651	xiwa5651	A	A	B	B	A	B	B	B	B	B	A	A	B	B	B	B	B	A	A	B	A	A	A	A	A	B	A	B	B	B	B	B	A	B	B	B	B	B	A	B	A	B	B	A	A	B
wsnp_Ex_rep_c95365_83402134	3A	5763	xiwa5763	A	A	A	B	A	B	A	A	B	B	A	B	B	B	B	A	B	B	A	B	B	A	B	A	B	A	B	B	B	A	A	B	A	B	B	A	A	B	A	B	A	B	B	A	A	A
wsnp_JD_c11273_11770307	3A	5782	xiwa5782	A	A	B	B	A	B	B	B	B	B	A	B	B	B	B	A	B	A	A	B	A	A	A	A	A	A	A	B	B	B	B	B	A	B	B	B	B	B	A	B	A	B	B	A	A	B
wsnp_JD_c29019_23208078	3A	5980	xiwa5980	A	A	B	B	A	B	A	A	A	B	A	A	A	B	B	B	A	B	A	B	B	A	A	B	A	A	B	A	B	A	B	B	A	B	B	A	A	B	B	B	B	A	B	B	A	B
wsnp_JD_c3034_4017676	3A	5994	xiwa5994	A	A	B	B	A	B	B	B	B	B	A	A	B	B	B	B	B	A	A	B	A	A	A	A	A	B	A	B	B	B	B	B	A	B	B	B	B	B	B	B	A	B	B	A	A	B
wsnp_JD_c43971_30568640	3A	6055	xiwa6055	A	A	B	A	A	B	A	A	A	B	A	A	B	B	A	B	A	B	B	B	B	A	A	B	A	A	B	A	A	A	B	B	A	B	B	A	A	B	B	A	B	A	B	A	A	A
wsnp_JD_c7532_8615717	3A	6174	xiwa6174	A	A	B	A	A	B	A	A	A	B	A	A	B	B	A	B	A	B	B	B	B	A	A	B	A	A	B	A	A	A	B	B	A	B	B	A	A	B	-	A	B	A	B	A	A	A
wsnp_JD_c9434_10274598	3A	6229	xiwa6229	A	A	B	B	A	B	A	A	B	B	A	B	B	B	B	A	B	A	A	B	A	A	-	A	A	A	B	B	B	B	A	B	A	B	B	B	B	B	A	-	A	B	B	A	A	B
wsnp_Ku_c10362_17156084	3A	6387	xiwa6387	A	B	A	A	B	A	B	B	B	A	A	B	A	A	A	A	A	A	A	A	B	A	B	A	A	A	A	B	B	B	A	B	B	B	A	A	A	B	A	A	B	B	B	A	A	A
wsnp_Ku_c10468_17301042	3A	6395	xiwa6395	B	B	A	B	A	A	A	B	A	B	A	A	A	A	A	B	A	A	B	B	B	A	A	B	A	B	B	B	A	A	B	B	A	B	A	A	A	B	A	B	A	B	A	A	A	A
wsnp_Ku_c1307_2606226	3A	6483	xiwa6483	A	A	A	B	A	B	B	B	B	B	A	B	B	B	B	A	B	A	A	B	A	A	A	A	A	A	A	B	B	B	B	B	A	B	B	A	A	B	A	B	A	B	B	A	A	B
wsnp_Ku_c23901_33846711	3A	6750	xiwa6750	A	A	B	B	A	B	B	B	B	B	A	A	B	B	B	B	B	A	A	B	A	A	A	A	A	B	A	B	B	B	B	B	A	B	B	B	B	B	-	B	A	B	B	A	A	B
wsnp_Ku_c30545_40369365	3A	6877	xiwa6877	A	A	A	B	A	B	A	A	B	B	A	B	B	B	B	A	B	B	A	B	B	A	B	A	B	A	B	B	B	A	A	B	A	B	B	A	A	B	A	B	A	B	B	A	A	A
wsnp_Ku_c32404_42016343	3A	6907	xiwa6907	A	A	B	B	A	B	B	B	B	B	A	A	B	B	B	B	B	A	A	B	A	A	A	A	A	B	A	B	B	B	B	B	A	B	B	B	B	B	B	B	A	B	B	A	A	B
wsnp_Ku_c3817_7009093	3A	6976	xiwa6976	A	B	B	A	B	A	B	B	A	A	B	B	A	A	A	A	A	B	B	A	A	A	B	A	A	B	A	B	B	B	A	B	B	A	B	B	B	B	A	A	A	B	A	A	A	A
wsnp_Ku_c40984_49074215	3A	7036	xiwa7036	A	A	A	B	A	B	B	B	B	B	A	B	B	B	B	A	B	A	A	B	A	A	A	A	A	A	A	B	B	B	B	B	A	B	B	A	A	B	A	B	A	B	B	A	A	B
wsnp_Ku_c44089_51445136	3A	7064	xiwa7064	A	A	A	B	A	B	A	A	B	B	A	B	B	B	B	A	B	B	A	B	B	A	A	A	B	A	B	B	B	A	A	B	A	B	B	A	A	B	A	A	A	B	B	A	A	A
wsnp_Ku_c4886_8753646	3A	7114	xiwa7114	A	A	A	B	A	B	B	B	B	B	A	A	B	B	B	A	B	A	A	B	A	A	A	A	A	B	A	B	B	B	B	B	A	B	B	A	A	B	A	B	A	B	B	A	A	B
wsnp_Ku_c5359_9531713	3A	7158	xiwa7158	A	B	A	B	A	B	B	A	B	A	B	B	A	B	B	B	B	B	B	B	A	A	A	A	B	B	A	B	B	B	A	B	A	B	A	A	A	B	B	B	A	A	B	B	A	A
wsnp_Ku_c5378_9559013	3A	7159	xiwa7159	A	A	B	B	A	B	B	B	B	B	A	A	B	B	B	B	B	A	A	B	A	A	A	A	A	B	A	B	B	B	B	B	A	B	B	B	B	B	-	B	A	B	B	A	A	B
wsnp_Ku_c55137_59154077	3A	7169	xiwa7169	A	A	B	A	A	B	A	A	A	B	A	A	B	B	A	B	A	B	B	B	B	A	A	B	B	A	B	A	A	A	B	B	A	B	B	A	A	B	A	A	B	A	B	A	A	A
wsnp_Ku_c7811_13387117	3A	7297	xiwa7297	A	B	A	A	A	B	A	A	B	B	A	A	A	A	A	A	B	A	A	B	B	B	B	A	A	B	B	B	A	A	A	B	B	B	B	A	A	B	B	A	A	B	B	B	B	B
wsnp_Ku_c8334_14181247	3A	7319	xiwa7319	A	A	B	B	A	B	B	B	B	B	A	A	B	B	B	A	B	A	A	B	A	A	A	A	A	B	A	B	B	B	B	B	A	B	B	B	B	B	A	B	A	B	B	A	A	B
wsnp_Ku_c8400_14280021	3A	7324	xiwa7324	A	A	B	A	A	B	A	A	A	B	A	A	B	B	A	B	A	B	B	B	B	A	A	B	B	A	B	A	A	A	B	B	A	B	B	A	A	B	B	A	B	A	B	A	A	A
wsnp_Ku_rep_c69511_68887456	3A	7454	xiwa7454	A	A	A	B	A	B	A	A	B	B	A	B	B	B	B	A	B	B	A	B	B	A	B	A	B	A	B	B	B	A	A	B	A	B	B	A	A	B	A	A	A	B	B	A	A	A
wsnp_Ku_rep_c69970_69476502	3A	7469	xiwa7469	A	A	B	A	A	B	A	A	A	B	A	A	B	B	A	B	A	B	B	B	B	A	A	B	A	A	B	A	A	A	B	B	A	B	B	A	A	B	B	A	B	A	B	A	A	A
wsnp_Ra_c19079_28210829	3A	7695	xiwa7695	A	A	B	A	A	B	A	A	A	B	A	A	B	B	A	B	A	B	B	B	B	A	A	B	A	A	B	A	A	A	B	B	A	B	B	A	A	B	B	A	B	A	B	A	A	A
wsnp_Ra_c19079_28210937	3A	7696	xiwa7696	A	A	B	A	A	B	A	A	A	B	A	A	B	B	A	B	A	B	B	B	B	A	A	B	A	A	B	A	A	A	B	B	A	B	B	A	A	B	B	A	B	A	B	A	A	A
wsnp_Ra_c4858_8709000	3A	7970	xiwa7970	A	A	B	B	A	B	B	B	B	B	A	A	B	B	B	B	B	A	A	B	A	A	A	A	A	B	A	B	B	B	B	B	A	B	B	B	B	B	A	A	A	B	B	A	A	B
wsnp_RFL_Contig2767_2518373	3A	8388	xiwa8388	A	A	A	B	A	B	B	B	B	B	A	B	B	B	B	A	B	A	A	B	A	A	A	A	A	A	A	B	B	B	B	B	A	B	B	A	A	B	A	B	A	B	B	A	A	B
wsnp_RFL_Contig2913_2755542	3A	8405	xiwa8405	A	A	A	B	A	B	B	B	B	B	A	B	B	B	B	A	B	A	A	B	A	A	A	A	A	A	A	B	B	B	B	B	A	B	B	A	A	B	A	B	A	B	B	A	A	B
wsnp_RFL_Contig3308_3379765	3A	8455	xiwa8455	A	A	B	A	A	B	A	A	A	B	A	A	B	B	A	B	A	B	B	B	B	A	A	B	B	A	B	A	A	A	B	B	A	B	B	A	A	B	B	A	B	A	B	A	A	A
wsnp_RFL_Contig3866_4228783	3A	8526	xiwa8526	A	A	A	B	A	B	A	A	B	B	A	B	B	B	B	A	B	B	A	B	B	A	B	A	B	A	B	B	B	A	A	B	A	B	B	A	A	B	A	B	A	B	B	A	A	A
wsnp_RFL_Contig4082_4591766	3A	8558	xiwa8558	A	A	A	B	A	B	B	B	B	B	A	A	B	B	B	B	B	A	A	B	A	A	A	A	A	B	A	B	B	B	B	B	A	B	B	A	A	B	A	A	A	B	B	A	A	B
wsnp_RFL_Contig4398_5146811	3A	8587	xiwa8587	A	B	A	A	B	A	B	B	B	A	A	B	A	A	A	A	A	-	A	A	B	A	B	A	A	A	A	B	B	B	A	B	B	B	A	A	A	B	A	A	B	B	B	A	A	A
wsnp_RFL_Contig4734_5671036	3A	8621	xiwa8621	A	A	B	B	A	B	B	B	B	B	A	A	B	B	B	B	B	A	A	B	A	A	A	A	A	B	A	B	B	B	B	B	A	B	B	B	B	B	A	A	A	B	B	A	A	B
wsnp_Ex_c15264_23484855	3A,3B	1996	xiwa1996	A	A	A	B	A	A	A	A	B	A	B	B	B	B	B	A	B	B	B	B	B	A	A	B	A	B	B	B	B	B	A	B	A	B	B	A	A	A	A	B	A	B	A	A	A	B
wsnp_Ex_c44375_50444756	3A,3B	3894	xiwa3894	A	B	B	A	B	A	A	A	B	A	A	B	A	A	A	A	A	A	A	A	B	A	B	B	A	A	A	B	B	B	B	B	B	B	B	B	B	B	A	A	B	A	B	A	A	A
wsnp_Ex_c7780_13254349	3A,3B	4725	xiwa4725	A	B	A	A	A	A	B	B	B	A	B	B	A	A	A	A	A	A	B	A	B	A	A	B	A	B	A	A	B	A	B	A	A	B	B	B	B	A	-	A	B	B	B	B	A	A
wsnp_JD_c29019_23208279	3A,3B	5982	xiwa5982	A	A	B	B	A	B	A	A	A	B	A	A	A	B	B	B	A	B	A	B	B	A	A	B	A	A	B	A	B	A	B	B	A	B	B	A	A	B	B	B	B	A	B	B	A	B
wsnp_Ku_c14409_22721765	3A,3B	6528	xiwa6528	A	A	A	A	B	A	A	A	A	B	A	A	B	B	B	B	A	A	A	B	A	B	B	B	B	B	A	B	B	B	B	A	A	A	A	A	A	B	B	B	A	B	A	B	B	A
wsnp_Ku_c35632_44814164	3A,3B	6951	xiwa6951	A	B	B	B	B	B	B	A	B	A	B	B	A	B	B	B	B	B	B	B	A	A	A	A	A	B	A	B	B	B	A	B	A	B	A	A	A	B	B	B	A	A	B	B	A	A
wsnp_Ku_c6602_11531957	3A,3B	7230	xiwa7230	B	B	B	A	B	B	B	B	B	B	A	B	A	B	B	A	A	A	A	B	B	B	B	A	A	B	A	B	B	B	B	B	B	B	B	B	B	B	A	A	B	B	B	B	B	A
wsnp_Ra_c741_1529103	3A,3B	8062	xiwa8062	A	A	A	B	A	B	B	B	A	B	A	A	A	A	B	A	B	A	A	B	A	A	B	B	A	B	A	B	A	A	B	B	B	A	B	A	A	B	-	A	A	A	B	B	B	A
wsnp_Ex_c28679_37784735	3A,3D	3177	xiwa3177	A	B	A	B	A	B	B	A	B	A	B	B	A	B	B	B	B	B	B	B	A	A	A	A	B	B	A	B	B	B	A	B	A	B	A	A	A	B	B	B	A	A	B	B	A	A
wsnp_Ku_c28147_38084247	3A,7B	6834	xiwa6834	A	A	B	A	B	A	B	B	A	A	-	A	B	B	A	A	B	A	A	A	B	A	A	B	A	A	A	A	A	A	A	B	A	B	B	A	A	B	B	A	A	B	B	B	A	B
wsnp_BE443568A_Ta_2_1	3AL	132	xiwa132	A	A	B	B	A	B	B	B	B	B	A	A	B	B	B	B	B	A	A	B	A	A	A	A	A	B	A	B	B	B	B	B	A	B	B	B	B	B	B	B	A	B	B	A	A	B
wsnp_BE490613A_Ta_2_1	3AL	234	xiwa234	A	A	B	B	A	B	B	B	B	B	A	A	B	B	B	B	B	A	A	B	A	A	A	A	A	B	A	B	B	B	B	B	A	B	B	B	B	B	B	B	A	B	B	A	A	B
wsnp_BM137927A_Ta_2_1	3AL	602	xiwa602	A	B	A	B	A	B	B	A	B	A	B	B	A	B	B	B	B	B	B	B	A	A	A	A	B	B	A	B	B	B	A	B	A	B	A	A	A	B	B	B	A	A	B	B	A	A
wsnp_BQ160970A_Ta_2_7	3AL	616	xiwa616	A	A	B	B	A	B	A	A	A	B	A	A	A	B	B	B	A	B	A	B	B	A	A	B	A	A	B	A	B	A	B	B	A	B	B	A	A	B	B	B	B	A	B	B	A	B
wsnp_CAP11_rep_c4226_1995152	3AL	855	xiwa855	A	A	B	B	A	B	A	A	A	B	A	A	A	B	B	B	A	B	A	B	B	A	A	B	A	A	B	A	B	A	B	B	A	B	B	A	A	B	B	B	B	A	B	B	A	B
wsnp_CAP8_c1007_643393	3AL	1136	xiwa1136	A	A	B	A	A	B	A	A	A	B	A	A	B	B	A	B	A	B	B	B	B	A	A	B	B	A	B	A	A	A	B	B	A	B	B	A	A	B	A	A	B	A	B	A	A	B
wsnp_Ex_c11397_18400400	3AL	1487	xiwa1487	A	A	A	B	A	B	B	B	B	B	A	B	B	B	B	A	B	A	A	B	A	A	A	A	A	A	A	B	B	B	B	B	A	B	B	A	A	B	A	B	A	B	B	A	A	B
wsnp_Ex_c12269_19597341	3AL	1604	xiwa1604	A	A	B	B	A	B	B	B	B	B	A	A	B	B	B	B	B	A	A	B	A	A	A	A	A	B	A	B	B	B	B	B	A	B	B	B	B	B	A	A	A	B	B	A	A	B
wsnp_Ex_c12354_19711297	3AL	1614	xiwa1614	A	A	A	B	A	B	A	A	B	B	A	B	B	B	B	A	B	A	A	B	A	A	A	A	B	A	A	B	B	B	B	B	A	B	B	A	A	B	A	B	A	B	B	A	A	B
wsnp_Ex_c12850_20377830	3AL	1699	xiwa1699	A	A	B	B	A	B	B	B	B	B	A	A	B	B	B	A	B	A	A	B	A	A	A	A	A	B	A	B	B	B	B	B	A	B	B	B	B	B	A	B	A	B	B	A	A	B
wsnp_Ex_c14202_22145805	3AL	1879	xiwa1879	A	A	B	A	A	B	A	A	A	B	A	A	B	B	A	B	A	B	B	B	B	A	A	B	B	A	B	A	A	A	B	B	A	B	B	A	A	B	B	A	B	A	B	A	A	A
wsnp_Ex_c15475_23757972	3AL	2029	xiwa2029	A	A	B	B	A	B	A	A	A	B	A	A	A	B	B	B	A	B	A	A	B	A	A	B	B	A	B	A	B	A	B	B	B	B	B	B	B	B	B	A	A	A	A	B	A	B
wsnp_Ex_c20250_29303152	3AL	2518	xiwa2518	B	B	B	B	A	B	A	A	A	B	A	A	B	A	B	B	A	B	A	A	B	A	A	B	B	A	B	A	A	A	B	B	A	B	B	B	B	B	B	B	B	B	B	A	A	B
wsnp_Ex_c22766_31972812	3AL	2751	xiwa2751	A	A	B	B	A	B	B	B	A	B	A	A	A	A	B	A	B	A	A	B	A	A	B	B	A	B	A	B	A	A	B	B	A	A	B	B	B	B	B	A	A	A	B	B	B	A
wsnp_Ex_c2525_4712906	3AL	2958	xiwa2958	A	A	B	A	A	B	A	A	A	B	A	A	B	B	A	B	A	B	B	B	B	A	A	B	A	A	B	A	A	A	B	B	A	B	B	A	A	B	B	A	B	A	B	A	A	A
wsnp_Ex_c27317_36522052	3AL	3111	xiwa3111	A	A	B	B	A	B	A	A	A	B	A	A	A	A	B	B	A	B	A	B	B	A	A	B	A	A	B	A	B	A	B	B	A	B	B	A	A	B	B	A	B	A	B	B	A	B
wsnp_Ex_c28930_38008757	3AL	3198	xiwa3198	A	A	B	B	A	B	B	B	B	B	A	A	B	B	B	B	B	A	A	B	A	A	A	A	A	B	A	B	B	B	B	B	A	B	B	B	B	B	B	B	A	B	B	A	A	B
wsnp_Ex_c35457_43602830	3AL	3524	xiwa3524	A	A	B	A	A	B	A	A	A	B	A	A	B	B	A	B	A	B	B	B	B	A	A	B	A	A	B	A	A	A	B	B	A	B	B	A	A	B	B	A	B	A	B	A	A	A
wsnp_Ex_c361_708927	3AL	3561	xiwa3561	A	B	B	B	A	A	B	A	B	B	B	A	A	A	A	A	B	A	A	A	A	A	A	A	B	A	A	B	A	A	A	B	A	B	A	A	A	B	B	A	A	B	B	B	A	B
wsnp_Ex_c41767_48517061	3AL	3794	xiwa3794	A	A	B	B	A	B	B	B	B	B	A	A	B	B	B	A	B	A	A	B	A	A	A	A	A	B	A	B	B	B	B	B	A	B	B	B	B	B	A	A	A	B	B	A	A	B
wsnp_Ex_c50074_54480272	3AL	4066	xiwa4066	A	B	A	A	B	A	B	B	B	A	A	B	A	A	A	A	A	B	A	A	B	A	B	A	A	A	A	B	B	B	A	B	B	B	A	B	B	B	A	A	B	B	B	A	A	A
wsnp_Ex_c5047_8963671	3AL	4075	xiwa4075	A	A	A	B	A	B	B	B	B	B	A	A	B	B	B	B	B	A	A	B	A	A	A	A	A	B	A	B	B	B	B	B	A	B	B	A	A	B	B	B	A	B	B	A	A	B
wsnp_Ex_c56525_58609595	3AL	4308	xiwa4308	A	A	B	A	A	B	A	A	A	B	A	A	B	B	A	B	A	B	B	B	B	A	A	B	A	A	B	A	A	A	B	B	A	B	B	A	A	B	B	A	B	A	B	A	A	A
wsnp_Ex_rep_c104125_88923836	3AL	5111	xiwa5111	A	A	B	B	A	A	B	A	B	B	B	A	A	A	A	A	B	A	A	A	A	A	A	A	B	A	A	B	A	A	A	B	A	B	A	A	A	B	B	A	A	B	B	B	A	B
wsnp_Ex_rep_c108072_91444417	3AL	5164	xiwa5164	A	A	A	B	A	B	B	B	B	B	A	B	B	B	B	A	B	A	A	B	A	A	A	A	A	A	A	B	B	B	B	B	A	B	B	A	A	B	A	B	A	B	B	A	A	B
wsnp_Ex_rep_c66274_64426901	3AL	5191	xiwa5191	A	-	A	B	A	A	B	A	B	B	B	A	A	A	A	A	B	-	B	B	A	A	A	A	B	A	A	B	A	B	A	B	A	B	A	A	A	B	B	-	A	B	B	B	A	B
wsnp_Ex_rep_c66357_64540369	3AL	5212	xiwa5212	A	A	B	B	A	B	A	A	A	B	A	A	A	A	B	B	A	B	A	B	B	A	A	B	A	A	B	A	B	A	B	B	A	B	B	A	A	B	B	A	B	A	B	B	A	B
wsnp_Ex_rep_c66357_64540428	3AL	5213	xiwa5213	A	A	B	B	A	B	A	A	A	B	A	A	A	B	B	B	A	B	A	B	B	A	A	B	A	A	B	A	B	A	B	B	A	B	B	A	A	B	B	B	B	A	B	B	A	B
wsnp_Ex_rep_c66685_65003087	3AL	5284	xiwa5284	A	A	B	B	A	B	B	B	B	B	A	A	B	B	B	B	B	A	A	B	A	A	A	A	A	B	A	B	B	B	B	B	A	B	B	B	B	B	-	B	A	B	B	A	A	B
wsnp_Ex_rep_c66685_65003625	3AL	5286	xiwa5286	A	A	B	B	A	B	B	B	B	B	A	A	B	B	B	B	B	A	A	B	A	A	A	A	A	B	A	B	B	B	B	B	A	B	B	B	B	B	B	B	A	B	B	A	A	B
wsnp_Ex_rep_c67588_66227926	3AL	5419	xiwa5419	A	A	B	A	A	B	A	A	A	B	A	A	B	B	A	B	A	B	B	B	B	A	A	B	B	A	B	A	A	A	B	B	A	B	B	A	A	B	B	A	B	A	B	A	A	A
wsnp_Ex_rep_c67786_66472568	3AL	5455	xiwa5455	A	A	B	A	A	B	A	A	A	B	A	A	B	B	A	B	A	B	B	B	B	A	A	B	A	A	B	A	A	A	B	B	A	B	B	A	A	B	B	A	B	A	B	A	A	A
wsnp_Ex_rep_c69034_67935465	3AL	5579	xiwa5579	A	A	B	B	A	B	B	B	B	B	A	A	B	B	B	B	B	A	A	B	A	A	A	A	A	B	A	B	B	B	B	B	A	B	B	B	B	B	A	A	A	B	B	A	A	B
wsnp_Ex_rep_c69314_68244502	3AL	5596	xiwa5596	A	A	B	A	A	B	A	A	A	B	A	A	B	B	A	B	A	B	B	B	B	A	A	B	B	A	B	A	A	A	B	B	A	B	B	A	A	B	B	A	B	A	B	A	A	A
wsnp_Ex_rep_c69577_68526990	3AL	5617	xiwa5617	A	A	B	B	A	B	B	B	B	B	A	B	B	B	B	A	B	A	A	B	A	A	A	A	A	A	A	B	B	B	B	B	A	B	B	B	B	B	A	B	A	B	B	A	A	B
wsnp_JD_c29019_23208158	3AL	5981	xiwa5981	A	A	B	B	A	B	A	A	A	B	A	A	A	-	B	B	A	B	A	B	B	A	A	B	A	A	B	A	B	A	B	B	A	B	B	A	A	B	B	-	B	A	B	B	A	B
wsnp_JD_c8207_9234643	3AL	6187	xiwa6187	A	A	B	B	A	B	B	B	B	B	A	A	B	B	B	A	B	A	A	B	A	A	A	A	B	B	A	B	B	B	B	B	A	B	B	B	B	B	A	-	A	B	B	A	A	B
wsnp_Ku_c19456_28944589	3AL	6672	xiwa6672	A	A	B	A	A	B	A	A	A	B	A	A	B	B	A	B	A	B	B	B	B	A	A	B	B	A	B	A	A	A	B	B	A	B	B	A	A	B	B	A	B	A	B	A	A	A
wsnp_Ku_c46762_53407442	3AL	7099	xiwa7099	A	B	B	B	A	A	B	A	B	B	B	A	A	A	A	A	B	-	A	A	A	A	A	A	B	A	B	B	A	A	A	B	B	B	A	A	A	B	B	A	A	B	B	B	A	B
wsnp_Ku_c9316_15647115	3AL	7350	xiwa7350	A	A	B	B	A	B	B	B	B	B	A	A	B	B	B	B	B	A	A	B	A	A	A	A	A	B	A	B	B	B	B	B	A	B	B	A	A	B	B	B	A	B	B	A	A	B
wsnp_Ku_rep_c104691_91086871	3AL	7415	xiwa7415	A	A	A	B	A	B	B	B	B	B	A	B	B	B	B	A	B	A	A	B	A	A	A	A	A	A	A	B	B	B	B	B	A	B	B	A	A	B	A	B	A	B	B	A	A	B
wsnp_Ra_c132_291198	3AL	7602	xiwa7602	A	A	B	B	A	B	A	A	A	B	A	A	A	B	B	B	A	B	A	B	B	A	A	B	A	A	B	A	B	A	B	B	A	B	B	A	A	B	B	B	B	A	B	B	A	B
wsnp_Ra_c16053_24607526	3AL	7643	xiwa7643	A	A	B	A	A	B	A	A	A	B	A	A	B	B	A	B	A	B	B	B	B	A	A	B	A	A	B	A	A	A	B	B	A	B	B	A	A	B	B	A	B	A	B	A	A	A
wsnp_Ra_c34117_42876812	3AL	7877	xiwa7877	A	A	B	B	A	B	B	B	B	B	A	A	B	B	B	B	B	A	A	B	A	A	A	A	A	B	A	B	B	B	B	B	A	B	B	B	B	B	-	B	A	B	B	A	A	B
wsnp_Ra_c42478_49433787	3AL	7928	xiwa7928	A	B	B	A	A	A	A	B	A	B	A	B	B	A	A	B	A	A	A	B	B	B	B	A	A	A	B	B	A	A	B	B	A	B	B	-	B	B	A	B	A	A	B	B	B	A
wsnp_RFL_Contig429_4978628	3AL	8580	xiwa8580	A	A	A	B	A	B	B	B	B	B	A	A	B	B	B	A	B	A	A	B	A	A	A	A	A	B	A	B	B	B	B	B	A	B	B	A	A	B	A	B	A	B	B	A	A	B
wsnp_RFL_Contig4814_5829093	3AL	8630	xiwa8630	A	A	B	B	A	B	B	B	B	B	A	A	B	B	B	A	B	A	A	B	A	A	A	A	A	B	A	B	B	B	B	B	A	B	B	B	B	B	A	B	A	B	B	A	A	B
wsnp_Ra_c4373_7946257	3AL,3BL	7938	xiwa7938	A	B	B	A	A	B	B	A	B	B	A	A	A	A	A	B	B	B	A	A	B	A	A	A	A	B	B	B	A	A	A	B	B	B	A	B	B	B	B	B	B	B	A	B	A	B
wsnp_Ku_c5359_9530161	3AL,3DL	7157	xiwa7157	A	B	A	B	A	B	B	A	B	A	B	B	A	B	B	B	B	B	B	B	A	A	A	A	B	B	A	B	B	B	A	B	A	B	A	A	A	B	B	B	A	A	B	B	A	A
wsnp_BE426222A_Ta_2_1	3AS	90	xiwa90	A	A	A	B	A	B	A	A	B	B	A	B	B	B	B	A	B	B	A	B	B	A	A	A	B	B	B	B	B	A	A	B	A	B	B	A	A	B	A	A	A	B	B	A	A	A
wsnp_Ex_c10014_16477392	3AS	1270	xiwa1270	A	B	B	A	B	A	A	A	B	A	A	B	A	A	A	A	A	B	A	A	B	A	B	B	A	A	A	B	B	B	B	B	B	B	B	B	B	B	A	A	B	A	B	A	A	A
wsnp_Ex_c10667_17387885	3AS	1377	xiwa1377	A	A	B	B	A	B	B	B	B	B	A	A	B	B	B	A	B	A	A	B	A	A	A	A	A	B	A	B	B	B	B	B	A	B	B	B	B	B	A	A	A	B	B	A	A	B
wsnp_Ex_c1141_2191485	3AS	1490	xiwa1490	A	A	-	B	A	B	A	A	B	B	A	A	B	B	B	A	B	B	A	B	B	A	A	A	A	B	B	B	B	A	A	B	A	B	B	A	A	B	A	B	A	B	A	A	A	B
wsnp_Ex_c1335_2556442	3AS	1762	xiwa1762	A	A	B	B	A	B	B	B	B	B	A	A	B	B	B	B	B	A	A	B	A	A	A	A	A	B	A	B	B	B	B	B	A	B	B	B	B	B	A	A	A	B	B	A	A	B
wsnp_Ex_c15100_23284023	3AS	1982	xiwa1982	A	A	B	B	A	B	B	B	B	B	A	A	B	B	B	B	B	A	A	B	A	A	A	A	A	B	A	B	B	B	B	B	A	B	B	B	B	B	-	-	A	B	B	A	A	B
wsnp_Ex_c15674_24005648	3AS	2049	xiwa2049	A	A	B	B	B	A	B	B	B	A	B	B	B	B	B	A	B	B	B	B	B	A	B	B	A	A	A	B	B	B	A	B	A	B	B	B	B	B	A	B	B	B	B	A	A	B
wsnp_Ex_c24731_33983680	3AS	2925	xiwa2925	A	A	B	B	A	B	B	B	B	B	A	A	B	B	B	B	B	A	A	B	A	A	A	A	A	B	A	B	B	B	B	B	A	B	B	B	B	B	A	A	A	B	B	A	A	B
wsnp_Ex_c2573_4788116	3AS	2993	xiwa2993	A	B	A	A	B	A	B	B	B	A	A	B	A	A	A	A	A	B	A	A	B	A	B	A	A	A	A	B	B	B	A	B	B	B	A	A	A	B	A	A	B	B	B	A	A	A
wsnp_Ex_c35073_43285821	3AS	3512	xiwa3512	A	A	B	B	A	B	B	B	B	B	A	A	B	B	B	B	B	A	A	B	A	A	A	A	A	B	A	B	B	B	B	B	A	B	B	B	B	B	B	B	A	B	B	A	A	B
wsnp_Ex_c4069_7354375	3AS	3730	xiwa3730	A	A	-	B	A	A	A	A	B	B	B	B	B	B	B	A	B	B	B	B	B	A	B	B	A	B	B	B	B	B	A	B	A	B	B	A	A	A	A	-	A	B	B	A	A	B
wsnp_Ex_c41283_48141201	3AS	3772	xiwa3772	A	A	B	B	A	B	B	B	B	B	A	A	B	B	B	B	B	A	A	B	A	A	A	A	A	B	A	B	B	B	B	B	A	B	B	B	B	B	B	B	A	B	B	A	A	B
wsnp_Ex_c763_1503467	3AS	4707	xiwa4707	A	A	B	B	A	B	B	B	B	B	A	A	B	B	B	B	B	A	A	B	A	A	A	A	A	B	A	B	B	B	B	B	A	B	B	B	B	B	A	A	A	B	B	A	A	B
wsnp_Ex_rep_c102478_87635370	3AS	5067	xiwa5067	A	A	A	B	A	B	A	A	B	B	B	A	A	B	B	A	A	B	B	B	B	A	B	A	A	B	B	B	B	A	A	A	A	B	B	A	A	B	A	B	A	B	B	A	A	B
wsnp_Ex_rep_c67635_66291944	3AS	5427	xiwa5427	A	B	-	A	B	A	B	B	A	A	B	-	A	A	A	-	A	B	B	A	A	A	B	A	A	B	A	B	B	B	A	B	B	A	-	B	B	B	A	-	A	B	A	A	A	A
wsnp_Ex_rep_c67727_66398596	3AS	5444	xiwa5444	A	A	A	B	A	B	A	A	B	B	A	B	B	B	B	A	B	B	A	B	B	A	A	A	B	B	B	B	B	A	A	B	A	B	B	A	A	B	A	A	A	B	B	A	A	A
wsnp_Ex_rep_c69034_67934852	3AS	5578	xiwa5578	A	A	B	B	A	B	B	B	B	B	A	A	B	B	B	B	B	A	A	B	A	A	A	A	A	B	A	B	B	B	B	B	A	B	B	B	B	B	A	A	A	B	B	A	A	B
wsnp_Ex_rep_c69752_68711460	3AS	5632	xiwa5632	A	A	B	B	A	B	B	B	B	B	A	A	B	B	B	A	B	A	A	B	A	A	A	A	A	B	A	B	B	B	B	B	A	B	B	B	B	B	A	A	A	B	B	A	A	B
wsnp_JD_c396_603720	3AS	6038	xiwa6038	A	B	B	A	B	A	B	B	A	A	B	B	-	A	A	-	-	B	B	A	-	A	-	A	A	-	-	B	B	B	A	B	B	A	B	B	B	-	A	-	A	B	A	A	A	-
wsnp_Ku_c40218_48484410	3AS	7022	xiwa7022	A	A	A	B	A	B	A	A	B	B	A	A	A	B	B	A	A	B	A	B	B	A	A	A	A	B	B	B	B	A	A	B	A	B	B	A	A	B	A	B	A	B	B	A	A	B
wsnp_Ku_c44716_51926415	3AS	7073	xiwa7073	A	B	B	B	A	B	A	A	A	B	A	A	B	B	B	B	A	A	A	B	A	A	A	A	A	B	A	B	B	B	B	B	A	B	B	B	B	B	B	A	A	A	A	A	A	B
wsnp_Ku_c4568_8243646	3AS	7085	xiwa7085	A	A	B	B	B	A	B	B	B	A	B	B	B	B	B	A	B	B	B	B	B	A	B	B	A	A	A	B	B	B	A	B	A	B	B	B	B	B	A	B	B	B	B	A	A	B
wsnp_Ku_c4568_8243775	3AS	7086	xiwa7086	A	A	B	B	B	A	B	B	B	A	B	B	B	B	B	A	B	B	B	B	B	A	B	B	A	A	A	B	B	B	A	B	A	B	B	B	B	B	A	B	B	B	B	A	A	B
wsnp_Ku_c5243_9344536	3AS	7150	xiwa7150	A	A	B	B	A	B	B	B	B	B	A	A	B	B	B	B	B	A	A	B	A	A	A	A	A	B	A	B	B	B	B	B	A	B	B	B	B	B	A	A	A	B	B	A	A	B
wsnp_Ku_c9433_15811664	3AS	7355	xiwa7355	A	A	B	B	A	B	B	B	B	B	A	A	B	B	B	A	B	A	A	B	A	A	A	A	A	B	A	B	B	B	B	B	A	B	B	B	B	B	A	B	A	B	B	A	A	B
wsnp_Ra_c10669_17515792	3AS	7541	xiwa7541	A	A	B	B	A	B	B	B	B	B	A	A	B	B	B	B	B	A	A	B	A	A	A	A	A	B	A	B	B	B	B	B	A	B	B	B	B	B	A	A	A	B	B	A	A	B
wsnp_Ra_c11291_18338838	3AS	7564	xiwa7564	A	A	B	B	A	B	B	B	B	B	A	A	B	B	B	B	B	A	A	B	A	A	A	A	A	B	A	B	B	B	B	B	A	B	B	B	B	B	-	-	A	B	B	A	A	B
wsnp_Ra_c16278_24893033	3AS	7649	xiwa7649	A	A	A	B	A	B	A	A	B	B	A	A	A	B	B	A	A	B	A	B	B	A	B	A	A	B	B	B	B	A	A	B	A	B	B	A	A	B	A	B	A	B	B	A	A	B
wsnp_Ra_c2339_4506620	3AS	7771	xiwa7771	A	B	B	A	B	A	B	B	A	A	B	B	A	A	A	A	A	B	B	A	A	A	B	A	A	B	A	B	B	B	A	B	B	A	B	B	B	B	A	A	A	B	A	A	A	A
wsnp_Ra_c27831_37346894	3AS	7817	xiwa7817	A	A	B	B	A	B	B	B	B	B	A	A	B	B	B	B	B	A	A	B	A	A	A	A	A	B	A	B	B	B	B	B	A	B	B	B	B	B	B	B	A	B	B	A	A	B
wsnp_Ra_c9185_15386027	3AS	8099	xiwa8099	-	B	A	-	B	-	B	B	A	-	B	B	A	-	-	A	A	B	B	A	A	-	B	A	-	B	A	B	B	B	A	B	B	-	B	B	B	B	A	-	A	B	-	-	-	A
wsnp_Ra_c9738_16173810	3AS	8105	xiwa8105	A	B	B	B	B	A	B	B	B	A	A	B	B	B	B	A	A	B	B	B	B	A	B	B	A	A	A	B	B	B	A	B	A	A	B	A	A	B	A	A	B	B	A	A	A	A
wsnp_Ra_c9738_16174002	3AS	8106	xiwa8106	A	B	B	B	B	A	B	B	B	A	A	B	B	B	B	A	A	B	B	B	B	A	B	B	A	A	A	B	B	B	A	B	A	A	B	A	A	B	A	A	B	B	A	A	A	A
wsnp_Ra_rep_c106523_90273922	3AS	8127	xiwa8127	A	B	A	A	B	A	B	B	B	A	A	B	A	A	A	A	A	B	B	A	B	A	B	B	A	A	A	B	B	B	A	B	A	B	B	B	B	B	A	A	B	B	B	A	A	A
wsnp_RFL_Contig1999_1190396	3AS	8280	xiwa8280	A	B	A	A	B	A	B	B	B	A	A	B	A	A	A	A	A	B	A	A	B	A	B	A	A	A	A	B	B	B	A	B	B	B	A	A	A	B	A	A	B	B	B	A	A	A
wsnp_Ex_c15264_23484775	3AS,3BS	1995	xiwa1995	A	A	A	B	A	A	A	A	B	A	B	B	B	B	B	A	B	B	B	B	B	A	A	B	A	B	B	B	B	B	A	B	A	B	B	A	A	A	A	B	A	B	A	A	A	B
wsnp_Ex_c44447_50496676	3AS,3BS	3896	xiwa3896	A	A	-	-	A	A	A	A	B	B	B	B	B	B	B	A	B	B	B	B	B	B	B	B	B	B	B	B	B	B	-	B	A	B	B	B	B	B	B	-	A	B	B	A	A	B
wsnp_JD_c222_352320	3AS,3BS	5934	xiwa5934	A	B	A	A	B	A	B	B	B	A	A	B	A	A	A	A	A	A	A	A	B	A	B	A	A	A	A	B	B	B	A	B	B	B	A	A	A	B	A	A	B	B	B	A	A	A
wsnp_Ra_c5532_9788185	3AS,3BS	8004	xiwa8004	A	B	B	A	B	A	B	B	A	A	B	B	A	A	A	A	A	B	B	A	A	A	B	A	A	B	A	B	B	B	A	B	B	A	B	B	B	B	A	A	A	B	A	A	A	A
wsnp_BE426287D_Ta_1_1	3B	92	xiwa92	A	B	A	A	B	A	B	B	A	A	B	B	A	A	A	A	A	B	B	A	A	A	B	A	A	B	A	B	B	B	A	B	B	A	B	B	B	B	A	B	A	B	A	A	A	A
wsnp_BE497169B_Ta_2_1	3B	288	xiwa288	A	A	-	-	B	B	A	A	A	B	A	A	B	B	A	A	A	B	A	B	A	B	-	B	A	B	B	B	A	A	B	A	A	A	B	A	A	-	A	A	A	B	A	B	-	A
wsnp_CAP11_c59_99317	3B	785	xiwa785	B	A	B	B	A	B	B	B	A	B	A	B	A	B	A	B	A	B	A	A	A	B	B	B	A	B	A	B	A	A	B	A	B	B	B	B	B	B	B	B	A	B	B	B	A	A
wsnp_CAP11_c59_99702	3B	786	xiwa786	B	A	B	B	A	B	B	B	A	B	A	B	A	B	A	B	A	A	A	A	A	B	B	B	A	B	A	B	A	A	B	A	B	B	B	B	B	B	B	A	A	B	B	B	A	A
wsnp_CAP11_c59_99769	3B	787	xiwa787	B	A	B	B	A	B	B	B	A	B	A	B	A	B	A	B	A	A	A	A	A	B	B	B	A	B	A	B	A	A	B	A	B	B	B	B	B	B	B	A	A	B	B	B	A	A
wsnp_CAP11_rep_c8708_3760250	3B	898	xiwa898	A	A	A	B	A	B	B	B	A	B	A	A	A	A	B	A	B	A	A	B	A	A	B	B	A	B	A	B	A	A	B	B	A	A	B	B	B	B	A	A	A	A	B	B	B	A
wsnp_CAP8_c1419_836050	3B	1148	xiwa1148	B	B	B	B	A	B	A	B	A	B	A	A	A	A	B	A	A	A	A	B	B	B	B	B	A	B	B	B	A	A	B	A	A	A	B	A	A	B	A	A	A	A	B	A	B	A
wsnp_Ex_c10499_17163260	3B	1334	xiwa1334	B	A	B	B	A	B	B	B	A	B	A	A	A	A	B	A	A	A	A	B	B	B	B	B	A	B	B	B	B	B	B	B	A	A	B	A	A	B	A	B	A	A	B	A	B	A
wsnp_Ex_c11313_18277285	3B	1467	xiwa1467	B	B	B	B	A	B	B	B	A	B	A	A	A	A	B	A	A	A	A	B	B	B	B	B	A	B	B	B	A	A	B	A	A	A	B	A	A	B	A	B	A	A	B	A	B	A
wsnp_Ex_c123_244117	3B	1607	xiwa1607	A	A	A	B	A	B	B	B	A	B	A	A	A	A	B	A	B	B	A	B	A	B	B	B	A	B	A	B	A	A	B	B	B	A	B	B	B	B	B	B	A	A	B	B	B	A
wsnp_Ex_c12887_20427158	3B	1704	xiwa1704	B	B	B	B	A	B	B	B	A	B	A	A	A	A	B	A	A	A	A	B	B	B	B	B	A	B	B	B	A	A	B	B	A	A	B	A	A	B	B	B	A	A	B	B	B	A
wsnp_Ex_c13284_20948460	3B	1756	xiwa1756	B	A	A	B	B	B	A	A	A	A	A	B	B	B	B	A	B	A	A	A	A	A	B	B	B	B	A	A	B	A	A	A	A	A	A	A	A	A	A	B	B	A	B	A	A	A
wsnp_Ex_c14551_22578987	3B	1909	xiwa1909	A	A	A	B	A	B	B	B	A	B	A	A	A	A	B	A	B	A	A	B	A	B	B	B	A	B	A	B	A	A	B	B	B	A	B	B	B	B	A	A	A	A	B	B	B	A
wsnp_Ex_c15399_23662312	3B	2022	xiwa2022	B	B	B	B	A	B	B	B	A	B	A	A	A	A	B	A	A	A	A	B	B	B	B	B	A	B	B	B	A	A	B	B	A	A	B	A	A	B	B	A	A	A	B	B	B	A
wsnp_Ex_c15795_24169367	3B	2063	xiwa2063	B	A	B	B	A	B	B	B	A	B	A	A	A	A	B	A	A	A	A	B	B	B	A	B	A	B	B	B	B	B	B	A	A	A	B	B	B	B	A	B	A	A	B	A	B	A
wsnp_Ex_c16378_24870688	3B	2124	xiwa2124	B	A	B	B	A	B	B	B	A	B	A	A	A	A	B	A	A	A	A	B	B	B	B	B	A	B	B	B	B	B	-	B	A	A	B	A	A	B	A	B	A	A	B	A	B	A
wsnp_Ex_c18624_27492167	3B	2329	xiwa2329	A	A	A	B	A	B	B	B	A	B	A	A	A	A	B	A	B	-	A	B	A	B	B	B	A	B	A	B	A	A	B	B	B	A	B	A	A	B	-	A	A	A	B	B	B	A
wsnp_Ex_c1878_3541204	3B	2351	xiwa2351	A	A	A	B	A	B	B	B	A	B	A	A	A	A	B	A	B	A	A	B	A	A	B	B	A	B	A	B	A	A	B	B	A	A	B	B	B	B	B	B	A	A	B	B	B	A
wsnp_Ex_c1934_3648048	3B	2399	xiwa2399	B	A	B	B	A	B	B	B	A	B	A	A	A	A	B	A	A	A	A	B	B	B	B	B	A	B	B	B	B	B	B	B	A	A	B	A	A	B	A	B	A	A	B	A	B	A
wsnp_Ex_c1934_3648624	3B	2400	xiwa2400	B	A	B	B	A	B	B	B	A	B	A	A	A	A	B	A	A	A	A	B	B	B	B	B	A	B	B	B	B	B	B	B	A	A	B	A	A	B	A	B	A	A	B	A	B	A
wsnp_Ex_c21094_30222452	3B	2574	xiwa2574	B	B	B	B	A	B	B	B	A	B	A	A	-	A	B	-	A	A	A	B	B	B	B	B	A	B	B	B	A	-	B	B	A	A	B	B	B	B	A	B	A	A	B	-	B	A
wsnp_Ex_c21418_30554998	3B	2613	xiwa2613	B	A	B	B	A	B	B	B	A	B	A	A	A	A	B	A	A	A	A	B	B	B	B	B	A	B	B	B	B	B	B	B	A	A	B	A	A	B	A	B	A	A	B	A	B	A
wsnp_Ex_c21423_30560807	3B	2614	xiwa2614	B	B	B	B	A	B	A	B	A	B	A	A	A	A	B	A	A	A	A	B	B	B	B	B	A	B	B	B	A	A	B	B	A	A	B	B	B	B	A	A	A	A	B	B	B	A
wsnp_Ex_c2330_4366134	3B	2800	xiwa2800	A	A	A	B	A	B	B	B	A	B	A	A	A	A	B	A	B	B	A	B	A	B	B	B	A	B	A	B	A	A	B	B	B	A	B	B	B	B	B	B	A	A	B	B	B	A
wsnp_Ex_c238_460841	3B	2841	xiwa2841	A	A	A	B	A	B	B	B	A	B	A	A	A	A	B	A	B	A	A	B	A	A	B	B	A	B	A	B	A	A	B	B	A	A	B	A	A	B	-	-	A	A	B	B	B	A
wsnp_Ex_c24548_33795073	3B	2908	xiwa2908	A	B	A	A	B	A	B	B	A	A	B	B	A	A	A	A	A	B	B	A	A	A	B	A	A	B	A	B	B	B	A	B	B	A	B	B	B	B	A	-	A	B	A	A	A	A
wsnp_Ex_c29631_38640100	3B	3245	xiwa3245	B	A	B	B	A	B	B	B	A	B	A	A	A	A	B	A	A	A	A	B	B	A	B	B	A	B	B	B	A	A	B	B	A	A	B	B	B	B	A	A	A	A	B	B	B	A
wsnp_Ex_c3005_5548573	3B	3260	xiwa3260	A	A	B	A	B	A	B	A	A	B	A	A	B	B	A	B	A	A	A	B	A	B	B	B	B	B	A	B	B	B	B	A	A	A	B	A	A	B	B	A	A	B	A	B	B	A
wsnp_Ex_c30368_39293223	3B	3272	xiwa3272	B	B	B	B	B	B	B	B	A	A	B	A	A	B	B	A	A	A	A	A	A	B	B	A	B	B	A	B	A	A	B	B	A	B	B	A	A	B	A	B	A	B	B	B	B	A
wsnp_Ex_c3040_5616383	3B	3274	xiwa3274	B	A	B	B	A	B	A	B	A	B	A	A	A	A	B	A	A	A	A	B	B	A	A	B	A	B	B	B	B	B	B	A	A	A	A	B	B	B	A	B	A	A	B	A	B	A
wsnp_Ex_c3130_5789888	3B	3331	xiwa3331	A	A	B	B	A	A	B	B	A	B	A	A	A	B	B	A	A	A	B	B	B	B	A	B	A	B	B	B	A	A	B	A	B	B	B	A	A	B	A	B	A	B	B	A	B	A
wsnp_Ex_c3133_5794267	3B	3333	xiwa3333	A	A	B	B	A	B	B	B	A	B	A	A	A	A	B	A	A	A	A	B	A	B	B	B	A	B	B	B	A	A	B	B	A	A	B	B	B	B	A	A	A	A	B	B	B	A
wsnp_Ex_c3227_5948436	3B	3383	xiwa3383	A	A	A	B	A	B	B	B	A	B	A	A	A	A	B	A	B	A	A	B	A	A	B	B	A	B	A	B	A	A	B	B	B	A	B	A	A	B	A	A	A	A	B	B	B	A
wsnp_Ex_c33140_41677398	3B	3425	xiwa3425	A	B	B	A	B	B	A	A	B	B	A	A	B	B	A	A	B	A	A	B	B	B	B	B	B	B	B	B	A	A	B	A	A	B	A	B	B	B	A	A	A	A	A	A	B	A
wsnp_Ex_c33140_41677458	3B	3426	xiwa3426	A	B	A	A	B	B	A	A	B	B	A	A	B	B	A	A	B	A	A	B	B	B	B	B	B	B	B	B	A	A	B	A	A	B	A	A	A	B	A	A	A	A	A	A	B	A
wsnp_Ex_c39124_46489956	3B	3669	xiwa3669	B	A	B	B	A	B	B	B	A	B	A	A	A	A	B	A	A	A	A	B	B	B	A	B	A	B	B	B	B	B	B	A	A	A	B	B	B	B	A	B	A	A	B	A	B	A
wsnp_Ex_c40060_47197180	3B	3709	xiwa3709	B	B	B	B	A	B	B	B	A	B	A	A	A	A	B	A	A	A	A	B	B	B	B	B	A	B	B	B	A	A	B	B	A	A	B	B	B	B	B	B	A	A	B	B	B	A
wsnp_Ex_c40060_47197384	3B	3710	xiwa3710	B	B	B	B	A	B	B	B	A	B	A	A	A	A	B	A	A	A	A	B	B	B	B	B	A	B	B	B	A	A	B	B	A	A	B	A	A	B	B	A	A	A	B	B	B	A
wsnp_Ex_c40060_47197713	3B	3711	xiwa3711	B	B	B	B	A	B	B	B	A	B	A	A	A	A	B	A	A	A	A	B	B	B	B	B	A	B	B	B	A	A	B	B	A	A	B	A	A	B	B	A	A	A	B	B	B	A
wsnp_Ex_c40595_47620787	3B	3724	xiwa3724	B	B	B	B	B	B	B	B	A	B	A	A	A	B	B	A	A	A	A	A	A	B	B	A	A	B	A	A	A	A	B	B	A	B	B	A	A	B	A	A	A	B	B	B	B	A
wsnp_Ex_c5074_9009245	3B	4085	xiwa4085	B	A	B	B	A	B	A	B	A	B	A	A	A	A	B	A	A	A	A	B	B	B	B	B	A	B	B	B	A	A	B	B	A	A	B	A	A	B	A	A	A	A	B	B	B	A
wsnp_Ex_c5298_9368499	3B	4156	xiwa4156	B	A	B	B	A	B	A	B	A	B	A	A	A	A	B	A	A	A	A	B	B	B	B	B	A	B	B	B	A	A	B	B	A	A	B	B	B	B	A	A	A	A	B	B	B	A
wsnp_Ex_c5378_9504586	3B	4193	xiwa4193	A	A	A	B	A	B	B	B	A	B	A	A	A	A	B	A	B	A	A	B	A	B	B	B	A	B	A	B	A	A	B	B	B	A	B	B	B	B	A	A	A	A	B	B	B	A
wsnp_Ex_c5378_9505087	3B	4194	xiwa4194	A	A	A	B	A	B	B	B	A	B	A	A	A	A	B	A	B	A	A	B	A	B	B	B	A	B	A	B	A	A	B	B	B	A	B	B	B	B	A	A	A	A	B	B	B	A
wsnp_Ex_c5547_9772680	3B	4267	xiwa4267	B	B	B	B	A	B	A	B	A	B	A	A	A	A	B	A	A	A	A	B	B	B	B	B	A	B	B	B	A	A	B	B	A	A	B	B	B	B	A	B	A	A	B	B	B	A
wsnp_Ex_c5547_9774453	3B	4269	xiwa4269	B	B	B	B	A	B	A	B	A	B	A	A	A	A	B	A	A	A	A	B	B	B	B	B	A	B	B	B	A	A	B	B	A	A	B	B	B	B	A	B	A	A	B	B	B	A
wsnp_Ex_c6129_10723019	3B	4427	xiwa4427	B	B	B	B	A	B	A	B	A	B	A	A	A	A	B	A	A	A	A	B	B	B	B	B	A	B	B	B	A	A	B	A	A	A	B	A	A	B	A	B	A	A	B	A	B	A
wsnp_Ex_c6162_10773908	3B	4439	xiwa4439	B	A	B	B	A	B	A	B	A	B	A	A	A	A	B	A	A	A	A	B	B	B	B	B	A	B	B	B	A	A	B	B	A	A	B	B	B	B	A	A	A	A	B	B	B	A
wsnp_Ex_c6223_10857649	3B	4452	xiwa4452	A	A	A	B	A	B	B	B	A	B	A	A	A	A	B	A	B	A	A	B	A	B	B	B	A	B	A	B	A	A	B	B	B	A	B	A	A	B	A	A	A	A	B	B	B	A
wsnp_Ex_c7021_12096881	3B	4613	xiwa4613	B	A	B	B	A	B	B	B	A	B	A	A	A	A	B	A	A	A	A	B	B	A	B	B	A	B	B	B	A	A	B	B	A	A	B	B	B	B	A	A	A	A	B	B	B	A
wsnp_Ex_c8386_14128029	3B	4801	xiwa4801	B	B	B	A	B	B	B	B	A	B	B	B	A	B	B	A	A	B	B	B	A	B	B	A	A	B	A	B	B	B	B	B	B	B	B	B	B	B	A	B	A	B	B	B	B	A
wsnp_Ex_c8715_14590273	3B	4841	xiwa4841	B	A	B	B	A	B	-	B	A	B	A	A	A	A	B	A	A	A	A	B	B	B	A	B	A	B	B	B	B	B	B	A	A	A	B	A	A	B	A	B	A	A	B	A	B	A
wsnp_Ex_c8825_14757625	3B	4847	xiwa4847	B	B	B	B	A	B	B	B	A	B	A	A	A	A	B	A	A	A	A	B	B	B	B	B	A	B	B	B	A	A	B	A	A	A	B	A	A	B	A	B	A	A	B	A	B	A
wsnp_Ex_rep_c103505_88447145	3B	5101	xiwa5101	B	B	B	B	A	B	B	B	A	B	A	A	A	A	B	A	A	A	A	B	B	B	B	B	A	B	B	B	A	A	B	B	A	A	B	A	A	B	B	A	A	A	B	B	B	A
wsnp_Ex_rep_c103892_88739043	3B	5106	xiwa5106	A	B	B	A	B	A	B	B	B	A	A	B	A	A	A	A	A	B	A	A	B	A	B	A	A	A	A	B	B	B	A	B	B	B	A	-	-	B	A	B	B	B	B	A	A	A
wsnp_Ex_rep_c110375_92775402	3B	5178	xiwa5178	B	B	B	B	A	B	A	B	A	B	A	A	A	A	B	A	A	A	A	B	B	B	B	B	A	B	B	B	A	A	B	B	A	A	B	A	A	B	A	A	A	A	B	B	B	A
wsnp_Ex_rep_c67033_65490126	3B	5347	xiwa5347	A	B	A	A	B	A	B	B	B	A	A	B	A	A	A	A	A	-	A	A	B	A	B	A	A	A	A	B	B	B	A	B	B	B	A	A	A	B	A	A	B	B	B	A	A	A
wsnp_JD_c1843_2562950	3B	5890	xiwa5890	A	A	A	B	A	B	B	B	A	B	A	A	A	A	B	A	B	A	A	B	A	A	B	B	A	B	A	B	A	A	B	B	A	A	B	B	B	B	A	A	A	A	B	B	B	A
wsnp_JD_c18509_16968425	3B	5892	xiwa5892	B	A	B	B	B	A	A	A	A	A	A	B	B	B	B	A	B	A	A	A	A	A	B	B	B	B	A	A	B	A	A	A	A	A	A	A	A	B	A	B	B	A	B	A	A	B
wsnp_JD_rep_c63654_40605158	3B	6297	xiwa6297	A	A	B	B	A	B	B	B	A	B	A	A	A	A	B	A	A	A	A	B	B	A	B	B	A	B	B	B	A	A	B	B	A	A	B	A	A	B	A	A	A	A	B	B	B	A
wsnp_Ku_c12544_20235135	3B	6464	xiwa6464	A	B	B	A	B	B	A	A	B	B	A	A	B	B	A	A	A	A	A	B	B	B	B	B	A	B	B	B	A	A	B	B	A	B	A	A	A	B	A	A	A	B	A	A	B	A
wsnp_Ku_c14875_23320708	3B	6542	xiwa6542	B	A	B	B	A	B	A	B	A	B	A	A	A	A	B	A	A	A	A	B	B	B	A	B	A	B	B	B	B	B	B	A	A	A	B	B	B	B	A	A	A	A	B	A	B	A
wsnp_Ku_c18096_27323691	3B	6643	xiwa6643	A	A	A	B	A	A	A	A	B	B	B	B	B	B	B	A	B	B	B	B	B	A	A	B	A	B	B	B	B	B	A	B	A	B	B	A	A	A	A	B	A	B	A	A	A	B
wsnp_Ku_c18473_27773912	3B	6651	xiwa6651	B	B	B	B	B	B	B	B	A	B	A	A	A	B	B	A	A	A	A	A	A	B	B	A	B	B	A	A	A	A	B	B	A	B	B	A	A	B	A	A	A	B	B	B	B	A
wsnp_Ku_c19631_29148397	3B	6677	xiwa6677	A	A	A	B	A	B	B	B	A	B	A	A	A	A	B	A	B	-	A	B	A	B	B	B	A	B	A	B	A	A	B	B	B	A	B	A	A	B	-	A	A	A	B	B	B	A
wsnp_Ku_c23041_32923608	3B	6730	xiwa6730	B	A	B	B	A	B	A	B	A	B	A	A	A	A	B	A	A	A	A	B	B	B	A	B	A	B	B	B	B	B	B	A	A	A	B	B	B	B	A	B	A	A	B	A	B	A
wsnp_Ku_c29429_39332178	3B	6861	xiwa6861	A	B	B	A	B	A	A	A	B	B	A	A	B	B	B	A	A	A	A	B	A	B	B	B	B	B	B	B	A	A	B	A	A	B	A	B	B	B	A	A	A	B	B	A	B	A
wsnp_Ku_c6430_11257008	3B	7225	xiwa7225	B	B	B	B	A	B	B	B	A	B	A	A	A	A	B	A	A	A	A	B	B	B	B	B	A	B	B	B	A	A	B	A	A	A	B	B	B	B	A	B	A	A	B	A	B	A
wsnp_Ku_c66980_66202298	3B	7236	xiwa7236	B	B	B	B	A	B	A	B	A	B	A	A	A	A	B	A	A	A	A	B	B	B	B	B	A	B	B	B	A	A	B	B	A	A	B	B	B	B	A	B	A	A	B	B	B	A
wsnp_Ku_c6825_11858665	3B	7247	xiwa7247	A	A	A	B	A	B	B	B	A	B	A	A	A	A	B	A	B	B	A	B	A	B	B	B	A	B	A	B	A	A	B	B	B	A	B	B	B	B	B	B	A	A	B	B	B	A
wsnp_Ku_c93664_84327484	3B	7353	xiwa7353	B	B	B	B	A	B	B	B	A	B	A	A	A	A	B	A	A	A	A	B	B	B	B	B	A	B	B	B	A	A	B	B	A	A	B	A	A	B	B	A	A	A	B	B	B	A
wsnp_Ku_rep_c102135_89174746	3B	7388	xiwa7388	B	B	B	B	A	B	A	B	A	B	A	A	A	A	B	A	A	A	A	B	B	B	B	B	A	B	B	B	A	A	B	A	A	A	B	A	A	B	A	B	A	A	B	A	B	A
wsnp_Ku_rep_c72504_72191206	3B	7510	xiwa7510	B	B	B	B	A	B	B	B	A	B	A	A	A	A	B	A	A	A	A	B	B	B	B	B	A	B	B	B	A	A	B	B	A	A	B	B	B	B	B	B	A	A	B	B	B	A
wsnp_Ku_rep_c72700_72370664	3B	7512	xiwa7512	B	B	B	B	A	B	B	B	A	B	A	A	A	A	B	A	A	A	A	B	B	B	B	B	A	B	B	B	A	A	B	B	A	A	B	A	A	B	B	B	A	A	B	B	B	A
wsnp_Ku_rep_c73198_72796386	3B	7519	xiwa7519	B	A	B	B	A	B	A	B	A	B	A	A	A	A	B	A	A	A	A	B	B	B	B	B	A	B	B	B	A	A	B	B	A	A	B	B	B	B	A	A	A	A	B	B	B	A
wsnp_Ra_c10203_16850924	3B	7534	xiwa7534	A	A	A	B	A	B	B	B	A	B	A	A	A	A	B	A	B	A	A	B	A	A	B	B	A	B	A	B	A	A	B	B	B	A	B	B	B	B	A	A	A	A	B	B	B	A
wsnp_Ra_c16264_24873670	3B	7647	xiwa7647	A	A	B	A	B	A	B	A	B	B	A	A	B	B	A	B	A	A	A	B	A	B	B	B	A	B	A	B	B	B	B	A	A	A	B	A	A	B	B	B	A	B	A	B	B	A
wsnp_Ra_c18153_27161629	3B	7678	xiwa7678	A	A	B	A	B	-	A	A	A	B	A	A	B	B	A	A	A	A	A	B	A	-	B	B	-	B	B	B	A	A	B	A	A	A	B	A	-	B	A	A	A	B	B	B	B	A
wsnp_Ra_c21364_30746475	3B	7745	xiwa7745	B	B	B	B	A	B	B	B	A	B	A	A	A	A	B	A	A	A	A	B	B	B	B	B	A	B	B	B	A	A	B	A	A	A	B	B	B	B	A	B	A	A	B	A	B	A
wsnp_Ra_c69_149394	3B	8053	xiwa8053	A	A	B	B	A	A	-	B	A	B	A	A	A	-	B	A	A	A	B	B	B	B	A	B	A	B	B	B	A	A	B	A	B	B	B	A	A	B	A	B	A	B	B	A	B	A
wsnp_Ra_c69_149518	3B	8054	xiwa8054	A	A	B	B	A	A	-	B	A	B	A	A	A	-	B	A	A	A	B	B	B	B	A	B	A	B	B	B	A	A	B	A	B	B	B	A	A	B	A	B	A	B	B	A	B	A
wsnp_Ra_rep_c108411_91697852	3B	8137	xiwa8137	B	A	B	B	A	B	B	B	A	B	A	A	A	A	B	A	A	A	A	B	B	B	B	B	A	B	B	B	B	B	B	B	A	A	B	A	A	B	A	B	A	A	B	A	B	A
wsnp_Ra_rep_c71473_69552690	3B	8180	xiwa8180	B	B	B	B	A	B	A	B	A	B	A	A	A	A	B	A	A	A	A	B	B	B	B	B	A	B	B	B	A	A	B	B	A	A	B	B	B	B	A	B	A	A	B	B	B	A
wsnp_RFL_Contig1944_1115756	3B	8272	xiwa8272	A	A	B	B	A	B	B	B	B	B	A	A	B	B	B	B	B	A	A	B	A	A	A	A	A	B	A	B	B	B	B	B	A	B	B	A	A	B	A	A	A	B	B	A	A	B
wsnp_RFL_Contig3896_4291652	3B	8531	xiwa8531	B	B	B	B	A	B	B	B	A	B	A	A	A	A	B	A	A	A	A	B	B	B	B	B	A	B	B	B	A	A	B	B	A	A	B	A	A	B	B	A	A	A	B	B	B	A
wsnp_RFL_Contig4792_5787180	3B	8628	xiwa8628	B	A	B	B	A	B	B	B	A	B	A	B	A	B	A	B	A	B	A	A	A	B	B	B	A	B	A	B	A	A	B	A	B	B	B	B	B	B	B	B	A	B	B	B	A	A
wsnp_RFL_Contig1945_1118187	3B,2D	8273	xiwa8273	A	-	B	B	-	B	B	B	A	B	A	A	A	A	B	-	B	A	A	B	A	A	B	B	A	B	A	B	A	A	A	B	B	A	B	A	A	B	B	B	A	A	B	B	B	A
wsnp_Ex_c12369_19731179	3B,3D	1617	xiwa1617	B	B	B	B	B	B	A	A	A	A	A	B	B	B	B	A	B	B	A	A	A	A	B	B	B	B	A	A	B	A	A	A	A	A	A	A	A	A	A	B	B	A	B	A	A	A
wsnp_Ex_c6129_10723211	3B,4B	4429	xiwa4429	B	B	B	B	A	B	B	B	A	B	A	A	A	A	B	A	A	A	A	B	B	B	B	B	A	B	B	B	A	A	B	A	A	A	B	A	A	B	A	B	A	A	B	A	B	A
wsnp_Ku_c4078_7436510	3B,4B	7035	xiwa7035	B	A	B	B	A	B	A	B	A	B	A	A	A	A	B	A	A	A	A	B	B	B	B	B	A	B	B	B	A	A	B	B	A	A	B	A	A	B	A	A	A	A	B	B	B	A
wsnp_BE445348B_Ta_2_1	3BL	171	xiwa171	B	B	B	B	A	B	A	B	A	B	A	A	A	A	B	A	A	A	A	B	B	A	B	B	A	B	B	B	A	A	B	B	A	A	B	A	A	B	A	A	A	A	B	B	B	A
wsnp_BE517914B_Ta_2_5	3BL	344	xiwa344	B	B	B	B	A	B	A	B	A	B	A	A	A	A	B	A	A	A	A	B	B	B	B	B	A	B	B	B	A	A	B	B	A	A	B	A	A	B	A	A	A	A	B	A	B	A
wsnp_BG263758B_Ta_2_1	3BL	537	xiwa537	A	A	A	B	A	B	B	B	A	B	A	A	A	A	B	A	B	A	A	B	A	A	B	B	A	B	A	B	A	A	B	B	B	A	B	B	B	B	B	B	A	A	B	B	B	A
wsnp_BQ159467B_Ta_2_1	3BL	610	xiwa610	A	A	A	B	A	B	B	B	A	B	A	A	A	A	B	A	B	A	A	B	A	A	B	B	A	B	A	B	A	A	B	B	B	A	B	B	B	B	B	B	A	A	B	B	B	A
wsnp_BQ159467B_Ta_2_2	3BL	611	xiwa611	A	A	A	B	A	B	B	B	A	B	A	A	A	A	B	A	B	A	A	B	A	A	B	B	A	B	A	B	A	A	B	B	B	A	B	B	B	B	B	B	A	A	B	B	B	A
wsnp_Ex_c10499_17161734	3BL	1331	xiwa1331	B	A	B	B	A	B	B	B	A	B	A	A	A	A	B	A	A	A	A	B	B	B	B	B	A	B	B	B	B	B	B	B	A	A	B	A	A	B	A	B	A	A	B	A	B	A
wsnp_Ex_c11313_18277396	3BL	1468	xiwa1468	B	B	B	B	A	B	B	B	A	B	A	A	A	A	B	A	A	A	A	B	B	B	B	B	A	B	B	B	A	A	B	A	A	A	B	A	A	B	A	B	A	A	B	A	B	A
wsnp_Ex_c12220_19528388	3BL	1598	xiwa1598	B	A	B	B	A	B	B	B	A	B	A	A	A	A	B	A	A	A	A	B	B	B	B	B	A	B	B	B	B	B	B	B	A	A	B	A	A	B	A	B	A	A	B	A	B	A
wsnp_Ex_c12887_20426781	3BL	1703	xiwa1703	B	B	B	B	A	B	-	B	A	B	A	A	A	A	B	A	A	A	A	B	B	B	B	B	A	B	B	B	A	A	B	B	A	A	B	A	A	B	-	B	A	A	B	B	B	A
wsnp_Ex_c13217_20858366	3BL	1744	xiwa1744	B	B	A	B	A	B	A	B	A	A	A	A	A	A	A	B	A	A	A	B	B	B	A	B	A	B	B	B	A	A	B	B	A	B	A	A	A	B	B	B	A	B	A	B	B	A
wsnp_Ex_c13217_20858600	3BL	1745	xiwa1745	B	B	A	B	A	B	A	B	A	A	A	A	A	A	A	B	A	A	A	B	B	B	A	B	A	B	B	B	A	A	B	B	A	B	A	A	A	B	B	B	A	B	A	B	B	A
wsnp_Ex_c14462_22457559	3BL	1898	xiwa1898	A	A	A	B	A	B	B	B	A	B	A	A	A	A	B	A	B	A	A	B	A	B	B	B	A	B	A	B	A	A	B	B	B	A	B	B	B	B	A	A	A	A	B	B	B	A
wsnp_Ex_c1676_3185400	3BL	2167	xiwa2167	B	A	B	B	A	B	B	B	A	B	A	A	A	A	B	A	A	A	A	B	B	B	A	B	A	B	B	B	B	B	B	A	A	A	B	B	B	B	A	B	A	A	B	A	B	A
wsnp_Ex_c22016_31191407	3BL	2672	xiwa2672	A	A	A	B	A	B	B	B	A	B	A	A	A	A	B	A	B	-	A	B	A	B	B	B	A	B	A	B	A	A	B	B	B	A	B	B	B	B	-	-	A	A	B	B	B	A
wsnp_Ex_c2639_4899517	3BL	3046	xiwa3046	B	A	B	B	A	B	-	B	A	B	A	A	A	A	B	A	A	A	A	B	B	B	B	B	A	B	B	B	B	B	B	B	A	A	B	A	A	B	A	-	A	A	B	A	B	A
wsnp_Ex_c2820_5215394	3BL	3150	xiwa3150	A	B	B	A	B	B	B	A	B	B	A	A	B	A	B	A	B	A	A	B	B	B	B	B	B	B	A	B	A	A	B	A	A	B	A	B	B	B	A	B	A	A	B	A	B	A
wsnp_Ex_c2920_5385184	3BL	3218	xiwa3218	A	A	A	B	A	B	B	B	A	B	A	A	A	A	B	A	B	A	A	B	A	A	B	B	A	B	A	B	A	A	B	B	B	A	B	B	B	B	-	-	A	A	B	B	B	A
wsnp_Ex_c29623_38630871	3BL	3244	xiwa3244	B	A	B	B	A	B	B	B	A	B	A	A	A	A	B	A	A	A	A	B	B	B	B	B	A	B	B	B	B	B	B	B	A	A	B	A	A	B	A	B	A	A	B	A	B	A
wsnp_Ex_c33879_42293206	3BL	3454	xiwa3454	B	A	B	B	A	B	B	B	A	B	A	B	A	B	A	B	A	B	A	A	A	B	B	B	A	B	A	B	A	A	B	A	B	B	B	B	B	B	B	B	A	B	B	B	A	A
wsnp_Ex_c3722_6786328	3BL	3601	xiwa3601	B	A	B	B	A	B	-	B	A	B	A	A	A	A	B	A	A	A	A	B	B	B	B	B	A	B	B	B	B	B	B	B	A	A	B	A	A	B	A	-	A	A	B	A	B	A
wsnp_Ex_c4769_8510104	3BL	3997	xiwa3997	A	A	A	B	A	B	B	B	A	B	A	A	A	A	B	A	B	B	A	B	A	B	B	B	A	B	A	B	A	A	B	B	B	A	B	B	B	B	B	B	A	A	B	B	B	A
wsnp_Ex_c53983_57032627	3BL	4206	xiwa4206	B	B	B	B	A	B	A	B	A	B	A	A	A	A	B	A	A	A	A	B	B	B	B	B	A	B	B	B	A	A	B	B	A	A	B	B	B	B	A	B	A	A	B	B	B	A
wsnp_Ex_c5547_9774195	3BL	4268	xiwa4268	B	B	B	B	A	B	B	B	A	B	A	A	A	A	B	A	A	A	A	B	B	B	B	B	A	B	B	B	A	A	B	B	A	A	B	B	B	B	B	B	A	A	B	B	B	A
wsnp_Ex_c56591_58653386	3BL	4311	xiwa4311	B	A	A	A	A	B	A	A	A	B	A	A	A	B	B	B	A	A	A	A	A	A	B	B	A	B	A	B	A	A	B	A	A	B	B	A	A	B	B	B	B	B	B	A	A	A
wsnp_Ex_c56591_58653455	3BL	4312	xiwa4312	B	A	A	A	A	B	A	A	A	B	A	A	A	B	B	B	A	A	A	A	A	A	B	B	A	B	A	B	A	A	B	A	A	B	B	A	A	B	B	B	B	B	B	A	A	A
wsnp_Ex_c6129_10723143	3BL	4428	xiwa4428	B	B	B	B	A	B	A	B	A	B	A	A	A	A	B	A	A	A	A	B	B	B	B	B	A	B	B	B	A	A	B	A	A	A	B	A	A	B	A	B	A	A	B	A	B	A
wsnp_Ex_c6245_10887043	3BL	4457	xiwa4457	B	A	B	B	A	B	A	B	A	B	A	A	A	A	B	A	A	A	A	B	B	B	B	B	A	B	B	B	B	B	B	B	A	A	B	A	A	B	A	A	A	A	B	A	B	A
wsnp_Ex_c7967_13522958	3BL	4755	xiwa4755	A	A	B	B	B	B	-	B	A	B	A	A	A	A	B	A	B	B	A	B	A	B	B	B	A	B	A	B	A	-	B	-	A	-	B	A	A	B	B	B	-	A	B	B	B	-
wsnp_Ex_c9390_15586085	3BL	4906	xiwa4906	B	A	B	B	A	B	-	B	A	B	A	A	A	A	B	A	A	A	A	B	B	B	A	B	A	B	B	B	B	B	B	A	A	A	B	B	B	B	A	-	A	A	B	A	B	A
wsnp_Ex_rep_c103505_88446868	3BL	5100	xiwa5100	B	A	B	B	A	B	A	B	A	B	A	A	A	A	B	A	A	A	A	B	B	B	B	B	A	B	B	B	A	A	B	B	A	A	B	A	A	B	A	A	A	A	B	B	B	A
wsnp_Ex_rep_c66331_64502558	3BL	5202	xiwa5202	B	B	B	B	B	B	B	B	A	A	A	A	A	B	B	A	A	A	A	A	A	B	B	A	A	B	A	B	A	A	B	B	A	B	B	A	A	B	A	A	A	B	B	B	B	A
wsnp_Ex_rep_c69287_68216012	3BL	5594	xiwa5594	B	A	A	B	A	B	B	B	A	B	A	B	A	A	A	B	A	A	A	A	A	A	B	B	A	B	A	B	A	A	B	A	B	B	A	A	A	B	B	B	A	B	B	B	A	A
wsnp_JD_c1316_1891903	3BL	5826	xiwa5826	A	A	A	B	A	B	B	B	A	B	A	A	A	A	B	A	B	A	A	B	A	A	B	B	A	B	A	B	A	A	B	B	B	A	B	B	B	B	B	B	A	A	B	B	B	A
wsnp_JD_c1816_2522844	3BL	5886	xiwa5886	A	A	A	B	A	B	B	B	A	B	A	A	A	A	B	A	B	A	A	B	A	A	B	B	A	B	A	B	A	A	B	B	B	A	B	A	A	B	B	B	A	A	B	B	B	A
wsnp_JD_c19725_17732526	3BL	5902	xiwa5902	B	B	B	B	A	B	B	B	A	B	A	A	A	A	B	A	A	A	A	B	B	B	B	B	A	B	B	B	A	A	B	B	A	A	B	A	A	B	B	A	A	A	B	B	B	A
wsnp_Ku_c13311_21255428	3BL	6492	xiwa6492	B	B	B	B	A	B	A	B	A	B	A	A	A	A	B	A	A	A	A	B	B	B	B	B	A	B	B	B	A	A	B	B	A	A	B	B	B	B	A	A	A	A	B	B	B	A
wsnp_Ku_c21818_31604716	3BL	6720	xiwa6720	B	A	B	B	A	B	A	B	A	B	A	A	A	A	B	A	A	A	A	B	B	B	B	B	A	B	B	B	A	A	B	B	A	A	B	A	A	B	A	A	A	A	B	B	B	A
wsnp_Ku_c26257_36216869	3BL	6793	xiwa6793	A	A	A	B	A	B	B	B	A	B	A	A	A	A	B	A	B	B	A	B	A	B	B	B	A	B	A	B	A	A	B	B	B	A	B	A	A	B	B	A	A	A	B	B	B	A
wsnp_Ku_c26257_36216976	3BL	6794	xiwa6794	A	A	A	B	A	B	B	B	A	B	A	A	A	A	B	A	B	B	A	B	A	B	B	B	A	B	A	B	A	A	B	B	B	A	B	A	A	B	B	A	A	A	B	B	B	A
wsnp_Ku_c3371_6259457	3BL	6930	xiwa6930	B	A	A	A	A	B	A	A	A	B	A	A	A	A	A	B	A	A	A	A	B	A	B	B	A	B	A	B	A	A	B	A	B	B	B	A	A	B	B	B	B	B	B	B	A	A
wsnp_Ku_c45334_52390277	3BL	7078	xiwa7078	B	A	B	B	A	B	A	B	A	B	A	A	A	A	B	A	A	A	A	B	B	B	B	B	A	B	B	B	A	A	B	B	A	A	B	B	B	B	A	A	A	A	B	B	B	A
wsnp_Ku_c8722_14766699	3BL	7333	xiwa7333	A	A	A	B	A	B	B	B	A	B	A	A	A	A	B	A	B	B	A	B	A	B	B	B	A	B	A	B	A	A	B	B	B	A	B	B	B	B	B	B	A	A	B	B	B	A
wsnp_Ku_rep_c72821_72480395	3BL	7516	xiwa7516	B	B	B	B	A	B	B	B	A	B	A	A	A	A	B	A	A	A	A	B	B	B	B	B	A	B	B	B	A	A	B	B	A	A	B	A	A	B	B	B	A	A	B	B	B	A
wsnp_Ra_c10710_17570054	3BL	7542	xiwa7542	B	A	B	B	A	B	A	B	A	B	A	B	A	B	A	B	A	B	A	A	A	B	B	B	B	B	B	B	A	A	B	A	B	B	B	B	B	B	B	B	A	B	A	B	B	A
wsnp_Ra_c12935_20587578	3BL	7595	xiwa7595	A	A	A	B	A	B	B	B	A	B	A	A	A	A	B	A	B	B	A	B	A	B	B	B	A	B	A	B	A	A	B	B	B	A	B	A	A	B	B	A	A	A	B	B	B	A
wsnp_Ra_c38981_46788555	3BL	7905	xiwa7905	A	A	A	B	A	B	B	B	A	B	A	A	A	A	B	A	B	A	A	B	A	A	B	B	A	B	A	B	A	A	B	B	B	A	B	A	A	B	B	B	A	A	B	B	B	A
wsnp_Ra_rep_c74606_72470419	3BL	8196	xiwa8196	B	B	B	B	A	B	B	B	A	B	A	A	A	A	B	A	A	A	A	B	B	B	B	B	A	B	B	B	A	A	B	B	A	A	B	B	B	B	B	A	A	A	B	B	B	A
wsnp_RFL_Contig3336_3426054	3BL	8457	xiwa8457	A	A	-	B	A	A	A	A	A	A	A	B	A	A	-	A	A	A	B	B	A	B	A	B	A	A	A	A	A	B	B	A	B	B	B	B	B	A	B	-	A	A	B	B	B	A
wsnp_BE446462D_Ta_2_3	3BS	195	xiwa195	A	B	A	A	B	A	B	B	A	A	B	B	A	A	A	A	A	B	B	A	A	A	B	A	B	B	A	B	B	B	A	B	B	A	B	B	B	B	A	B	A	B	A	A	A	A
wsnp_Ex_c8386_14127329	3BS	4800	xiwa4800	B	B	B	A	B	B	B	B	A	B	A	A	A	B	B	A	A	A	A	B	A	B	B	A	A	B	A	A	A	A	B	B	A	B	B	B	B	B	A	A	A	B	B	B	B	A
wsnp_Ex_rep_c67107_65584404	3BS	5356	xiwa5356	B	B	B	B	B	B	B	B	A	A	A	A	A	B	B	A	A	A	A	A	A	B	B	A	A	B	A	B	A	A	B	B	A	B	B	A	A	B	A	A	A	B	B	B	B	A
wsnp_Ku_c17659_26797674	3BS	6632	xiwa6632	A	B	B	A	B	B	B	A	B	B	A	A	B	B	B	A	B	A	A	B	B	B	B	B	B	B	B	B	A	A	B	A	A	B	A	B	B	B	A	B	A	A	A	A	B	A
wsnp_Ex_c1032_1972861	3D,7B	1312	xiwa1312	A	A	A	A	B	B	B	B	A	A	A	A	A	A	A	B	B	B	A	A	B	A	B	B	B	A	B	A	A	A	A	B	B	B	A	A	A	B	B	B	B	B	A	B	A	B
wsnp_Ex_c12963_20529801	3DL	1714	xiwa1714	B	A	A	B	B	A	A	A	A	-	A	B	B	B	B	A	-	A	A	A	-	A	B	B	B	B	-	A	B	A	A	A	A	A	A	A	A	B	A	A	-	A	B	A	A	-
wsnp_JD_c5919_7081809	3DS	6119	xiwa6119	A	B	B	A	B	A	A	A	B	B	A	B	B	A	A	B	B	B	A	A	A	A	A	A	B	A	B	A	B	B	A	B	B	A	B	A	A	B	B	B	A	A	B	A	A	B
wsnp_Ra_rep_c69820_67401482	3DS	8164	xiwa8164	A	B	A	A	B	A	B	B	A	A	B	B	A	A	A	A	A	B	B	A	A	A	B	A	A	B	A	B	B	B	A	B	B	A	B	B	B	B	A	A	A	B	A	A	A	A
wsnp_BE443291A_Ta_2_1	4A	126	xiwa126	A	A	B	A	A	B	B	A	A	B	B	A	B	A	A	B	A	B	A	B	A	B	A	A	A	A	A	A	A	B	B	A	B	B	B	B	B	B	A	B	B	B	A	A	B	A
wsnp_BF474615A_Ta_1_1	4A	482	xiwa482	A	B	B	A	A	B	B	A	A	B	A	A	B	A	A	B	A	B	B	B	A	B	A	A	A	B	A	A	A	B	B	A	B	B	B	B	B	B	B	B	A	B	A	A	B	A
wsnp_CAP11_c8366_3622210	4A	811	xiwa811	A	A	A	B	B	A	B	B	A	B	B	A	A	A	B	B	A	B	B	A	A	B	A	A	B	B	A	A	A	A	A	A	A	A	B	B	B	B	A	B	B	B	A	A	A	A
wsnp_CAP12_c124_70843	4A	912	xiwa912	A	B	B	A	A	B	B	A	A	B	B	A	B	A	A	B	A	B	A	B	B	B	B	A	A	A	A	A	A	B	B	A	B	A	B	A	A	B	A	B	B	B	A	A	B	A
wsnp_Ex_c10886_17694220	4A	1400	xiwa1400	A	B	B	A	B	B	B	A	A	B	B	A	B	A	A	B	A	B	A	B	A	B	A	A	A	A	A	A	A	B	B	A	B	B	B	A	A	B	B	A	B	B	A	A	B	A
wsnp_Ex_c1246_2393249	4A	1634	xiwa1634	A	A	A	B	A	A	B	B	A	B	B	A	A	B	B	A	A	B	B	A	B	B	A	A	A	B	A	B	A	A	A	A	A	A	B	A	A	B	B	B	A	A	B	A	A	A
wsnp_Ex_c12812_20324622	4A	1692	xiwa1692	A	B	A	A	A	A	A	A	A	B	B	A	A	A	A	A	A	B	B	B	B	B	B	A	A	B	A	B	A	A	A	A	A	B	A	B	B	B	A	A	B	B	A	A	B	A
wsnp_Ex_c13105_20721321	4A	1728	xiwa1728	A	A	B	A	B	B	B	A	B	A	A	B	B	A	A	B	A	A	A	B	B	B	B	A	A	A	A	A	A	B	B	A	B	A	B	B	B	B	A	B	B	B	A	A	B	A
wsnp_Ex_c14793_22908140	4A	1940	xiwa1940	A	A	-	A	B	-	B	A	A	B	B	A	B	A	A	B	A	-	A	B	A	B	A	A	A	A	A	A	A	-	-	A	B	B	B	A	A	B	A	A	-	B	A	A	B	A
wsnp_Ex_c14793_22908184	4A	1941	xiwa1941	A	A	B	A	B	B	B	A	A	B	B	A	B	A	A	B	A	-	A	B	A	B	A	A	A	A	A	A	A	B	B	A	B	B	B	A	A	B	A	A	B	B	A	A	B	A
wsnp_Ex_c4331_7808746	4A	3864	xiwa3864	A	A	A	B	A	A	B	B	A	B	B	A	A	B	B	A	A	B	B	A	B	B	A	A	A	B	A	B	A	A	A	A	A	A	B	A	A	B	B	B	A	A	B	A	A	A
wsnp_Ex_c55245_57821389	4A	4260	xiwa4260	A	A	B	A	B	A	-	A	B	A	A	B	B	A	A	B	A	A	A	B	B	B	B	A	B	A	A	A	A	B	B	A	B	A	B	A	A	B	A	-	B	B	A	A	B	A
wsnp_Ex_c56880_58824784	4A	4319	xiwa4319	A	B	B	A	B	B	B	A	A	B	B	A	B	A	A	B	A	-	A	B	A	B	A	A	A	A	A	A	A	B	B	A	B	B	B	A	A	B	-	A	B	B	A	A	B	A
wsnp_Ex_c5690_9994305	4A	4320	xiwa4320	A	A	B	A	B	A	A	A	B	A	A	B	B	A	A	B	B	A	A	B	B	B	B	A	B	A	A	B	A	B	B	A	B	A	B	A	A	B	A	A	B	B	B	A	B	A
wsnp_Ex_c5690_9994334	4A	4321	xiwa4321	A	A	B	A	B	A	B	A	B	A	A	B	B	A	A	B	B	A	A	B	B	B	B	A	B	A	A	B	A	B	B	A	B	A	B	A	A	B	A	B	B	B	B	A	B	A
wsnp_Ex_rep_c104448_89161562	4A	5116	xiwa5116	A	B	A	A	A	A	-	A	A	B	B	A	A	A	A	A	A	B	B	B	B	B	B	A	A	B	A	B	A	A	A	A	A	B	A	B	B	B	A	-	B	B	A	A	B	A
wsnp_Ex_rep_c70681_69583486	4A	5705	xiwa5705	A	B	B	A	A	B	B	A	A	B	B	A	B	A	A	B	A	B	A	B	B	B	B	A	A	A	A	A	A	B	B	A	B	A	B	A	A	B	A	A	B	B	A	A	B	A
wsnp_JD_c5620_6774675	4A	6103	xiwa6103	A	A	B	A	A	B	B	A	A	B	B	A	B	A	A	B	A	B	A	B	A	B	A	A	A	A	A	A	A	B	B	A	B	B	B	B	B	B	A	B	B	B	A	A	B	A
wsnp_JG_c1503_769884	4A	6325	xiwa6325	B	A	B	B	B	B	A	A	A	A	A	B	B	A	B	A	A	A	A	A	A	B	B	B	B	A	A	A	A	A	A	B	B	B	B	B	B	A	A	B	A	B	A	A	B	B
wsnp_Ku_c14220_22456455	4A	6518	xiwa6518	B	B	A	B	B	A	B	B	B	B	B	A	A	B	B	A	A	B	B	A	B	B	B	A	B	A	B	A	A	A	B	B	A	A	B	B	B	B	A	B	A	B	B	A	A	A
wsnp_Ku_c14803_23225628	4A	6540	xiwa6540	B	B	A	B	A	B	-	B	A	B	A	A	A	A	B	A	A	A	A	B	B	A	B	B	A	B	B	B	A	A	-	B	A	A	B	B	B	B	-	B	A	A	B	B	-	A
wsnp_Ku_c18734_28082266	4A	6659	xiwa6659	A	B	B	A	A	B	B	A	A	B	B	A	B	A	A	B	A	B	A	B	B	B	B	A	A	A	A	A	A	B	B	A	B	A	B	A	A	B	A	B	B	B	A	A	B	A
wsnp_Ku_c20949_30631900	4A	6697	xiwa6697	B	A	A	B	A	A	B	B	A	B	B	A	A	B	B	A	A	B	A	A	A	B	A	A	A	A	A	B	A	A	A	A	A	B	B	A	A	B	B	A	A	A	B	A	A	A
wsnp_Ku_c3081_5778117	4A	6885	xiwa6885	B	B	B	A	A	B	B	A	A	B	B	B	B	A	A	A	A	A	B	B	B	B	B	A	A	B	A	A	A	B	B	A	B	B	A	B	B	B	A	A	B	B	A	A	B	A
wsnp_Ku_c4342_7887834	4A	7058	xiwa7058	A	B	B	A	A	A	B	A	A	B	B	A	A	A	B	A	A	A	B	B	B	B	B	A	A	B	A	B	A	A	A	A	A	B	A	A	A	B	A	B	B	B	A	A	B	A
wsnp_Ku_c45402_52441010	4A	7080	xiwa7080	A	B	B	A	A	B	B	A	A	B	B	A	B	A	A	B	A	B	A	B	B	B	B	A	A	A	A	A	A	B	B	A	B	A	B	A	A	B	A	B	B	B	A	A	B	A
wsnp_Ku_c49919_55679171	4A	7124	xiwa7124	A	B	B	A	A	B	B	A	A	B	B	A	B	A	A	B	B	B	A	B	B	B	B	A	A	A	A	A	A	B	B	A	B	A	B	A	A	B	A	B	B	B	A	A	B	A
wsnp_Ku_c7102_12271493	4A	7265	xiwa7265	B	A	B	B	A	A	B	B	A	B	B	A	A	B	B	A	A	B	A	A	A	B	B	A	B	A	A	B	A	A	A	A	A	B	B	A	A	B	B	A	A	A	B	A	A	B
wsnp_Ku_c8902_15010211	4A	7338	xiwa7338	A	B	B	A	A	B	B	A	A	B	B	A	B	A	A	B	B	B	A	B	B	B	B	A	A	A	A	A	A	B	A	A	B	A	B	A	A	B	A	B	B	B	A	A	B	A
wsnp_Ra_c4400_7986499	4A	7939	xiwa7939	B	A	B	B	A	A	B	B	B	B	B	B	A	B	B	A	A	B	B	A	A	B	B	A	A	B	A	B	A	A	A	A	A	B	B	A	A	B	B	A	A	A	B	A	B	B
wsnp_RFL_Contig1883_1034534	4A	8265	xiwa8265	A	B	B	A	A	B	B	A	A	B	B	A	B	A	A	B	A	B	A	B	B	B	B	A	A	A	A	A	A	B	B	A	B	A	B	A	A	B	A	B	B	B	A	A	B	A
wsnp_RFL_Contig2500_2084385	4A	8342	xiwa8342	A	B	B	A	A	B	B	A	A	B	B	A	B	A	A	B	B	B	A	B	B	B	B	A	A	A	A	A	A	B	B	A	B	A	B	A	A	B	A	A	B	B	A	A	B	A
wsnp_RFL_Contig362_3816537	4A	8494	xiwa8494	A	B	B	A	A	B	B	A	A	B	B	A	B	A	A	B	A	B	A	B	B	B	B	A	A	A	A	A	A	B	B	A	B	A	B	A	A	B	A	B	B	B	A	A	B	A
wsnp_Ra_c12151_19543036	4A,1B	7578	xiwa7578	B	A	B	B	B	B	A	B	B	B	A	B	B	B	B	B	B	A	B	B	A	B	A	B	B	B	A	A	A	A	B	A	A	A	B	A	A	B	B	A	A	A	A	A	B	A
wsnp_Ku_c8059_13763683	4A,5B	7310	xiwa7310	B	B	A	A	A	A	A	A	B	B	B	A	A	B	B	A	A	B	B	A	B	B	B	A	A	B	A	B	B	A	A	A	A	B	A	A	A	A	A	A	B	B	A	A	A	A
wsnp_JD_c4217_5322858	4A,6B	6046	xiwa6046	B	B	A	-	A	-	B	A	B	B	B	A	B	B	B	B	B	-	A	A	B	A	B	A	B	A	A	B	B	-	A	A	B	A	A	A	A	A	A	A	A	B	B	A	B	A
wsnp_Ex_c22830_32035900	4A,7A	2756	xiwa2756	B	B	A	B	B	A	B	B	B	B	B	A	A	B	B	A	A	B	-	A	B	B	B	A	A	A	B	A	A	A	B	B	A	A	B	B	B	B	A	A	A	B	B	A	A	A
wsnp_Ex_c65274_63746469	4A,7A	4528	xiwa4528	A	A	B	B	A	A	B	B	A	B	B	A	A	B	B	A	A	B	B	A	B	B	A	A	A	B	A	B	A	A	A	A	A	A	B	A	A	B	B	B	A	A	B	A	A	A
wsnp_Ex_c9618_15912364	4A,7A	4946	xiwa4946	B	B	A	B	B	A	B	B	B	B	B	A	A	B	B	A	A	B	B	A	B	B	B	A	A	A	B	A	A	A	B	B	A	A	B	-	-	B	A	-	A	B	B	A	A	A
wsnp_Ex_rep_c68677_67531081	4A,7A	5558	xiwa5558	B	B	A	B	B	A	B	B	B	B	B	A	A	B	B	A	A	-	B	A	B	B	B	A	A	A	B	A	A	A	B	B	A	A	B	-	-	B	A	-	A	B	B	A	A	A
wsnp_Ku_c38569_47177068	4A,7A	6989	xiwa6989	B	B	A	B	A	A	B	B	B	B	B	A	A	B	B	A	A	B	B	A	B	B	B	A	B	A	B	A	A	A	B	B	A	A	B	B	B	B	A	-	A	B	B	A	A	A
wsnp_Ku_c3969_7256560	4A,7A	7013	xiwa7013	A	A	A	B	A	A	B	B	A	B	B	A	A	B	B	A	A	B	B	A	A	B	A	A	-	B	A	B	A	A	A	A	A	B	B	B	B	B	B	B	A	A	B	A	A	A
wsnp_BE490599A_Ta_2_1	4AL	232	xiwa232	A	A	B	A	A	B	B	A	A	B	B	A	B	A	A	B	A	B	A	B	A	B	A	A	A	A	A	A	A	B	B	A	B	B	B	B	B	B	A	B	B	B	A	A	B	A
wsnp_Ex_c15000_23158167	4AL	1969	xiwa1969	A	B	B	A	A	B	B	A	A	B	B	A	B	A	A	B	A	B	A	B	B	B	B	A	A	A	A	A	A	B	B	A	B	A	B	A	A	B	A	B	B	B	A	A	B	A
wsnp_Ex_c22913_32130617	4AL	2764	xiwa2764	A	A	B	A	B	A	B	A	B	A	A	B	A	-	A	B	A	B	A	B	B	B	B	B	B	A	A	A	B	B	A	A	B	A	B	B	B	B	A	B	B	A	B	A	B	A
wsnp_Ex_c30989_39836034	4AL	3308	xiwa3308	A	B	B	A	A	B	B	A	A	B	B	A	B	A	A	B	A	B	A	B	B	B	B	A	A	A	A	A	A	B	B	A	B	A	B	A	A	B	A	B	B	B	A	A	B	A
wsnp_Ex_c30989_39836304	4AL	3309	xiwa3309	A	B	B	A	A	B	B	A	A	B	B	A	B	A	A	B	A	B	A	B	B	B	B	A	A	A	A	A	A	B	B	A	B	A	B	A	A	B	A	-	B	B	A	A	B	A
wsnp_Ex_c41192_48071873	4AL	3762	xiwa3762	A	B	B	A	A	B	B	A	A	B	B	A	B	A	A	B	A	B	A	B	B	B	B	A	A	A	A	A	A	B	B	A	B	A	B	A	A	B	A	B	B	B	A	A	B	A
wsnp_Ex_c41192_48071978	4AL	3763	xiwa3763	A	B	B	A	A	B	B	A	A	B	B	A	B	A	A	B	A	B	A	B	B	B	B	A	A	A	A	A	A	B	B	A	B	A	B	A	A	B	A	B	B	B	A	A	B	A
wsnp_Ex_c4220_7623030	4AL	3818	xiwa3818	A	B	B	A	A	B	B	A	A	B	B	A	B	A	A	B	A	B	A	B	B	B	B	A	A	A	A	A	A	B	B	A	B	A	B	A	A	B	A	B	B	B	A	A	B	A
wsnp_Ex_c54453_57331510	4AL	4232	xiwa4232	A	A	B	A	B	A	B	A	B	A	A	B	B	A	A	B	A	A	A	B	B	B	B	A	B	A	A	B	B	B	B	A	B	A	B	A	A	B	A	B	B	A	B	A	B	A
wsnp_Ex_c5487_9685671	4AL	4251	xiwa4251	A	A	B	A	B	B	B	A	B	A	A	B	B	A	A	B	A	A	A	B	B	B	B	A	A	A	A	A	A	B	B	A	B	A	B	B	B	B	A	B	B	B	A	A	B	A
wsnp_Ex_c6320_11003591	4AL	4480	xiwa4480	A	A	B	A	B	A	B	A	B	A	A	B	B	A	A	B	A	A	A	B	B	B	B	A	A	A	A	A	A	B	B	A	B	A	B	A	A	B	A	B	B	B	A	A	B	A
wsnp_Ex_rep_c105114_89631277	4AL	5127	xiwa5127	A	B	B	A	A	B	B	A	A	B	B	A	B	A	A	B	A	B	A	B	B	B	B	A	A	A	A	A	A	B	B	A	B	A	B	A	A	B	A	B	B	B	A	A	B	A
wsnp_Ex_rep_c66426_64645835	4AL	5237	xiwa5237	A	B	B	A	A	B	B	A	A	B	B	A	B	A	A	B	B	B	A	B	B	B	B	A	A	A	A	A	A	B	B	A	B	A	B	A	A	B	A	A	B	B	A	A	B	A
wsnp_Ex_rep_c68052_66798492	4AL	5490	xiwa5490	A	B	B	A	A	B	B	A	A	B	B	A	B	A	A	B	A	B	A	B	B	B	B	A	A	A	A	A	A	B	B	A	B	A	B	A	A	B	A	B	B	B	A	A	B	A
wsnp_Ex_rep_c69852_68811339	4AL	5647	xiwa5647	A	B	B	A	A	B	B	A	A	B	B	A	B	A	A	B	A	B	A	B	B	B	B	A	A	A	A	A	A	B	B	A	B	A	B	A	A	B	A	B	B	B	A	A	B	A
wsnp_Ex_rep_c69852_68811496	4AL	5648	xiwa5648	A	B	A	A	A	B	B	A	A	B	B	A	B	A	A	B	A	B	A	B	B	B	B	A	A	A	A	A	A	B	-	A	B	A	B	A	A	B	A	A	B	B	A	A	B	A
wsnp_Ex_rep_c70163_69115039	4AL	5676	xiwa5676	A	B	A	A	A	B	B	A	A	B	B	A	B	A	A	B	A	B	A	B	B	B	B	A	A	A	A	A	A	B	B	A	B	A	B	A	A	B	A	A	B	B	A	A	B	A
wsnp_Ku_c10451_17281845	4AL	6394	xiwa6394	A	A	-	A	B	A	-	A	B	A	A	B	B	A	A	B	A	A	A	B	B	B	B	A	A	A	A	A	A	B	-	A	B	A	B	A	A	B	A	-	B	B	A	A	B	A
wsnp_Ku_c19762_29300876	4AL	6678	xiwa6678	A	B	B	A	A	B	B	A	A	B	B	A	B	A	A	B	A	B	A	B	B	B	B	A	A	A	A	A	A	B	B	A	B	A	B	A	A	B	A	B	B	B	A	A	B	A
wsnp_Ku_c3081_5776947	4AL	6882	xiwa6882	B	B	B	A	A	B	-	A	A	B	B	B	B	A	A	A	A	A	B	B	B	B	B	A	A	B	A	A	A	B	B	A	B	B	A	B	B	B	A	A	B	B	A	A	B	A
wsnp_Ku_c3081_5777013	4AL	6883	xiwa6883	B	B	B	A	A	B	A	A	A	B	B	B	B	A	A	A	A	A	B	B	B	B	B	A	A	B	A	A	A	B	B	A	B	B	A	B	B	B	A	A	B	B	A	A	B	A
wsnp_Ku_c45402_52441394	4AL	7081	xiwa7081	A	B	B	A	A	B	B	A	A	B	B	A	B	A	A	B	A	B	A	B	B	B	B	A	A	A	A	A	A	B	B	A	B	A	B	A	A	B	A	B	B	B	A	A	B	A
wsnp_Ku_rep_c102728_89637829	4AL	7395	xiwa7395	A	B	B	A	A	B	B	A	A	B	B	A	B	A	A	B	A	B	A	B	B	B	B	A	A	A	A	A	A	B	B	A	B	A	B	A	A	B	A	B	B	B	A	A	B	A
wsnp_RFL_Contig2124_1400618	4AL	8296	xiwa8296	A	B	B	A	A	B	B	A	A	B	B	A	B	A	A	B	A	B	A	B	B	B	B	A	A	A	A	A	A	B	B	A	B	A	B	A	A	B	A	B	B	B	A	A	B	A
wsnp_BF474862A_Ta_2_1	4AS	485	xiwa485	A	B	A	B	B	A	B	B	A	B	B	A	A	A	B	B	A	B	A	A	B	B	B	A	A	B	A	B	A	A	A	A	A	A	A	A	A	A	B	A	B	B	A	A	A	A
wsnp_CAP11_c3346_1639010	4AS	750	xiwa750	A	B	B	A	A	B	B	A	A	B	B	A	B	A	A	B	A	B	A	B	B	B	B	A	A	A	A	A	A	B	B	A	B	A	B	A	A	B	A	B	B	B	A	A	B	A
wsnp_CAP8_c1013_646748	4AS	1137	xiwa1137	A	A	B	A	B	A	A	A	B	A	A	B	B	B	A	B	A	B	A	B	B	B	B	A	B	A	A	A	B	B	A	A	B	A	B	B	B	B	A	B	B	A	B	A	B	A
wsnp_Ex_c10390_17007929	4AS	1320	xiwa1320	A	B	B	A	A	B	B	A	A	B	B	A	B	A	A	B	A	B	A	B	B	B	B	A	A	A	A	A	A	B	B	A	B	A	B	B	B	B	A	B	B	B	A	A	B	A
wsnp_Ex_c10955_17793951	4AS	1409	xiwa1409	B	A	B	B	-	A	B	B	B	B	B	B	A	B	B	A	A	B	B	A	A	B	B	A	A	B	A	B	A	A	-	A	A	B	B	A	A	B	A	A	A	A	B	A	B	B
wsnp_Ex_c1246_2393978	4AS	1635	xiwa1635	A	A	A	B	A	A	B	B	A	B	B	A	A	B	B	A	A	B	B	A	B	B	A	A	A	B	A	B	A	A	A	A	A	A	B	A	A	B	B	B	A	A	B	A	A	A
wsnp_Ex_c12812_20324273	4AS	1691	xiwa1691	A	B	B	A	A	A	B	A	A	B	B	A	A	A	A	A	A	B	B	B	B	B	B	A	A	B	A	B	A	A	A	A	A	B	A	B	B	B	A	B	B	B	A	A	B	A
wsnp_Ex_c13091_20706489	4AS	1727	xiwa1727	A	A	B	A	B	B	B	A	A	B	B	A	B	A	A	B	A	B	A	B	A	B	A	A	A	A	A	A	A	B	B	A	B	B	B	B	B	B	B	A	B	B	A	A	B	A
wsnp_Ex_c14478_22481430	4AS	1900	xiwa1900	A	A	B	B	B	A	A	B	A	A	B	B	A	B	B	A	A	B	B	A	B	B	B	B	B	B	A	A	B	B	A	A	B	B	B	A	A	B	B	B	B	A	B	A	B	A
wsnp_Ex_c1520_2906995	4AS	1992	xiwa1992	A	A	B	A	B	B	B	A	B	A	A	B	B	A	A	B	A	A	A	B	B	B	B	A	A	A	A	A	A	B	B	A	B	A	B	B	B	B	A	B	B	B	A	A	B	A
wsnp_Ex_c2288_4293430	4AS	2761	xiwa2761	B	B	A	B	B	A	B	B	A	B	B	A	A	B	B	A	A	B	A	A	B	B	B	A	B	B	A	B	B	A	A	A	A	A	B	B	B	A	A	B	B	B	A	A	A	A
wsnp_Ex_c23248_32488191	4AS	2793	xiwa2793	A	B	B	A	A	B	B	B	A	B	A	A	B	A	A	B	A	B	B	B	A	B	A	A	A	B	A	A	A	B	B	A	B	B	B	A	A	B	B	B	A	B	A	A	B	A
wsnp_Ex_c23248_32488251	4AS	2794	xiwa2794	A	B	B	A	A	B	B	B	A	B	A	A	B	A	A	B	A	B	B	B	A	B	A	A	A	B	A	A	A	B	B	A	B	B	B	A	A	B	B	B	A	B	A	A	B	A
wsnp_Ex_c2352_4405961	4AS	2816	xiwa2816	A	B	A	B	B	A	B	B	A	B	B	A	A	A	A	B	A	A	A	A	B	B	B	A	A	B	A	B	A	A	A	A	A	A	A	B	B	A	A	A	B	B	A	A	B	A
wsnp_Ex_c26740_35969367	4AS	3061	xiwa3061	A	A	A	B	B	A	B	B	A	B	B	A	A	B	B	B	A	B	B	A	A	B	A	A	B	B	A	A	A	A	A	A	B	A	B	A	A	A	A	A	B	B	A	A	A	A
wsnp_Ex_c27570_36762421	4AS	3119	xiwa3119	A	B	B	A	A	B	B	A	A	B	B	A	B	A	A	B	B	B	A	B	B	B	B	A	A	A	A	A	A	B	B	A	B	A	B	A	A	B	A	B	B	B	A	A	B	A
wsnp_Ex_c28728_37832012	4AS	3188	xiwa3188	A	B	A	B	B	A	B	B	A	B	B	A	A	A	B	B	A	B	A	A	B	B	B	A	A	B	A	B	A	A	A	A	A	A	A	A	A	A	B	A	B	B	A	A	A	A
wsnp_Ex_c2886_5325103	4AS	3192	xiwa3192	B	B	A	B	B	A	B	B	B	B	B	A	A	B	B	A	A	B	B	A	B	B	B	A	A	A	B	A	A	A	B	B	A	A	B	B	B	B	A	A	A	B	B	A	A	A
wsnp_Ex_c39168_46522625	4AS	3671	xiwa3671	A	B	B	A	A	B	B	A	A	B	B	A	B	A	A	B	A	B	A	B	B	B	B	A	A	A	A	A	A	B	B	A	B	A	B	A	A	B	A	B	B	B	A	A	B	A
wsnp_Ex_c3988_7221220	4AS	3698	xiwa3698	A	A	A	B	B	A	B	B	A	B	B	A	A	B	B	B	A	B	B	A	A	B	A	A	B	B	A	A	A	A	A	A	B	A	B	A	A	A	A	A	B	B	A	A	A	A
wsnp_Ex_c410_810250	4AS	3749	xiwa3749	B	-	A	B	B	A	B	B	B	B	B	A	A	B	B	A	A	B	B	A	B	B	B	A	A	A	B	A	A	A	B	B	A	A	B	-	-	B	A	A	A	B	B	A	A	A
wsnp_Ex_c5470_9657856	4AS	4243	xiwa4243	A	B	B	A	A	A	B	A	A	B	B	A	A	A	B	A	A	A	B	A	B	B	B	A	B	B	A	B	A	A	A	A	A	B	A	A	A	A	A	B	B	B	A	A	B	A
wsnp_Ex_c5487_9686018	4AS	4252	xiwa4252	A	A	B	A	B	B	B	A	B	A	A	B	B	A	A	B	A	A	A	B	B	B	B	A	A	A	A	A	A	B	B	A	B	A	B	B	B	B	A	B	B	B	A	A	B	A
wsnp_Ex_c55245_57821568	4AS	4261	xiwa4261	A	A	B	A	B	A	B	A	B	A	A	B	B	A	A	B	A	A	A	B	B	B	B	A	B	A	A	A	A	B	B	A	B	A	B	A	A	B	A	B	B	B	A	A	B	A
wsnp_Ex_c6094_10663424	4AS	4419	xiwa4419	A	A	B	B	A	A	B	B	A	B	B	A	A	B	B	A	A	B	B	A	B	B	A	A	B	B	A	B	A	A	A	A	A	A	B	A	A	B	B	B	A	A	B	A	A	A
wsnp_Ex_c612_1213451	4AS	4425	xiwa4425	B	B	A	A	A	A	A	A	A	B	B	A	A	B	B	A	A	B	B	A	B	B	B	A	A	B	A	B	B	A	A	A	A	B	B	A	A	A	A	B	B	B	A	A	A	A
wsnp_Ex_c6320_11003498	4AS	4479	xiwa4479	A	A	B	A	B	A	B	A	B	A	A	B	B	A	A	B	A	A	A	B	B	B	B	A	B	A	A	A	A	B	B	A	B	A	B	B	B	B	A	B	B	B	A	A	B	A
wsnp_Ex_c6514_11307200	4AS	4527	xiwa4527	A	A	A	B	B	A	B	B	A	B	B	A	A	B	B	B	A	B	B	A	A	B	A	A	A	B	A	A	A	A	A	A	A	A	A	A	A	B	A	A	B	B	A	A	A	A
wsnp_Ex_c7280_12498193	4AS	4651	xiwa4651	B	A	B	B	A	A	B	B	A	B	B	A	A	B	B	A	A	B	A	A	A	B	B	A	B	A	A	B	A	A	A	A	A	B	B	A	A	B	B	A	A	A	B	A	A	B
wsnp_Ex_rep_c106527_90571247	4AS	5152	xiwa5152	A	B	A	B	B	A	B	B	A	B	B	A	A	A	B	B	A	B	A	A	B	B	B	A	A	B	A	B	A	A	A	A	A	A	A	A	A	A	B	A	B	B	A	A	A	A
wsnp_Ex_rep_c66304_64468123	4AS	5196	xiwa5196	A	B	B	A	A	B	B	A	A	B	B	A	B	A	A	B	A	B	A	B	B	B	B	A	A	A	A	A	A	B	B	A	B	A	B	A	A	B	A	B	B	B	A	A	B	A
wsnp_Ex_rep_c66426_64644630	4AS	5236	xiwa5236	A	B	B	A	A	B	B	A	A	B	B	A	B	A	A	B	B	B	A	B	B	B	B	A	A	A	A	A	A	B	B	A	B	A	B	A	A	B	A	B	B	B	A	A	B	A
wsnp_Ex_rep_c67145_65628860	4AS	5363	xiwa5363	A	A	A	A	B	A	-	A	B	A	A	B	B	A	A	B	A	A	A	B	B	A	B	A	A	A	A	B	A	B	B	A	B	A	B	B	B	B	A	-	B	B	B	A	B	A
wsnp_Ex_rep_c68569_67411985	4AS	5544	xiwa5544	A	B	B	A	A	B	B	B	A	B	A	A	B	A	A	B	A	B	B	B	A	B	A	A	A	B	A	A	A	B	B	A	B	B	B	A	A	B	B	B	A	B	A	A	B	A
wsnp_JD_c1988_2766651	4AS	5903	xiwa5903	A	A	A	B	A	A	B	B	A	B	B	A	A	B	B	A	A	B	B	A	B	B	A	A	A	B	A	B	A	A	A	A	A	A	B	A	A	B	B	A	A	A	B	A	A	A
wsnp_JD_c38619_27992279	4AS	6035	xiwa6035	B	B	A	A	A	A	A	A	A	B	B	A	A	B	B	A	A	B	B	A	B	B	B	A	A	B	A	B	B	A	A	A	A	B	B	A	A	A	A	B	B	B	A	A	A	A
wsnp_JD_c5499_6647799	4AS	6100	xiwa6100	A	A	B	A	B	B	B	A	B	A	A	B	B	A	A	B	A	A	A	B	B	B	B	A	A	A	A	A	A	B	B	A	B	A	B	B	B	B	A	B	B	B	A	A	B	A
wsnp_Ku_c11227_18378980	4AS	6418	xiwa6418	A	B	A	B	B	A	B	B	A	B	B	A	A	A	B	B	A	B	A	A	B	B	B	A	A	B	A	B	A	A	A	A	A	A	A	A	A	A	B	B	B	B	A	A	A	A
wsnp_Ku_c13640_21686670	4AS	6501	xiwa6501	A	B	-	A	A	B	-	A	A	B	A	A	B	A	A	B	A	B	B	B	A	B	A	A	A	B	A	A	A	B	B	A	B	B	B	B	B	B	-	-	A	B	A	A	B	A
wsnp_Ku_c2114_4088174	4AS	6701	xiwa6701	A	B	B	A	A	B	B	A	A	B	B	A	B	A	A	B	B	B	A	B	B	B	B	A	A	A	A	A	A	B	B	A	B	A	B	A	A	B	A	B	B	B	A	A	B	A
wsnp_Ku_c2114_4088504	4AS	6702	xiwa6702	A	B	B	A	A	B	B	A	A	B	B	A	B	A	A	B	B	B	A	B	B	B	B	A	A	A	A	A	A	B	B	A	B	A	B	A	A	B	A	B	B	B	A	A	B	A
wsnp_Ku_c2317_4448102	4AS	6733	xiwa6733	A	B	B	A	A	A	B	A	A	B	B	A	A	A	B	A	A	A	B	A	B	B	B	A	B	B	A	B	A	A	A	A	A	B	A	A	A	A	A	B	B	B	A	A	B	A
wsnp_Ku_c25372_35336531	4AS	6774	xiwa6774	A	B	A	B	B	B	B	A	A	B	B	B	A	B	B	B	B	B	B	A	B	A	A	A	B	A	B	A	B	B	A	B	A	B	A	A	A	A	A	B	B	B	B	A	A	B
wsnp_Ku_c3081_5777347	4AS	6884	xiwa6884	B	B	B	A	A	B	B	A	A	B	B	B	B	A	A	A	A	A	B	B	B	B	B	A	A	B	A	A	A	B	B	A	B	B	A	B	B	B	A	A	B	B	A	A	B	A
wsnp_Ku_c45402_52441586	4AS	7082	xiwa7082	A	B	B	A	A	B	B	A	A	B	B	A	B	A	A	B	A	B	A	B	B	B	B	A	A	A	A	A	A	B	B	A	B	A	B	A	A	B	A	B	B	B	A	A	B	A
wsnp_Ku_c7102_12271432	4AS	7264	xiwa7264	B	A	B	B	A	A	B	B	A	B	B	A	A	B	B	A	A	B	A	A	A	B	B	A	B	A	A	B	A	A	A	A	A	B	B	A	A	B	B	A	A	A	B	A	A	B
wsnp_Ku_c8391_14261321	4AS	7322	xiwa7322	A	A	-	B	B	A	B	B	A	B	B	A	A	-	-	B	A	B	B	A	B	B	A	B	A	B	A	A	A	A	A	A	A	A	B	A	A	B	A	A	B	B	A	A	A	A
wsnp_Ra_c13301_21079434	4AS	7604	xiwa7604	A	B	B	A	B	B	B	A	A	B	B	A	B	A	A	B	A	A	A	B	A	B	A	A	A	A	A	A	A	B	B	A	B	B	B	A	A	B	A	A	B	B	A	A	B	A
wsnp_Ra_c22775_32274079	4AS	7765	xiwa7765	A	A	A	B	A	A	B	B	A	B	B	A	A	B	B	A	A	B	B	A	B	B	A	A	B	B	A	B	A	A	A	A	A	A	B	A	A	B	B	B	A	A	B	A	A	A
wsnp_Ra_rep_c113072_94706239	4AS	8150	xiwa8150	A	B	B	A	A	B	B	A	A	B	B	A	B	A	A	B	B	B	A	B	B	B	B	A	A	A	A	A	A	B	B	A	B	A	B	A	A	B	A	B	B	B	A	A	B	A
wsnp_Ra_rep_c70233_67968353	4AS	8168	xiwa8168	A	B	A	B	B	A	B	B	A	B	B	A	A	A	A	B	A	A	A	A	B	B	B	A	A	B	A	B	A	A	A	A	A	A	A	A	A	A	B	A	B	B	A	A	A	A
wsnp_RFL_Contig3024_2910610	4AS	8416	xiwa8416	A	A	B	A	A	B	B	A	A	B	B	A	B	A	A	B	A	B	A	B	A	B	A	A	A	A	A	A	A	B	B	A	B	B	B	B	B	B	A	B	B	B	A	A	B	A
wsnp_Ex_c11619_18714738	4AS,5BS	1521	xiwa1521	B	B	A	A	A	A	B	A	A	B	B	A	A	B	B	A	A	B	B	A	B	B	B	A	B	B	A	B	B	A	A	A	A	B	B	A	A	A	A	B	B	B	A	A	A	A
wsnp_Ex_c662_1301994	4AS,7AS	4558	xiwa4558	B	B	A	B	B	A	B	B	B	B	B	A	A	B	B	A	A	B	B	A	B	B	B	A	A	A	B	A	A	A	B	B	A	A	B	B	B	B	A	B	A	B	B	A	A	A
wsnp_Ku_c5874_10384800	4AS,7AS	7197	xiwa7197	B	B	A	B	A	A	B	B	B	B	B	A	A	B	B	A	A	B	B	A	B	B	B	A	A	A	B	A	A	A	B	B	A	A	B	B	B	B	A	B	A	B	B	A	A	A
wsnp_Ku_c792_1635317	4AS,7AS	7304	xiwa7304	B	B	A	B	A	A	B	B	B	B	B	A	A	B	B	A	A	B	B	A	B	B	B	A	A	A	B	A	A	A	B	B	A	A	B	B	B	B	A	-	A	B	B	A	A	A
wsnp_Ku_c792_1635653	4AS,7AS	7305	xiwa7305	B	B	A	B	A	A	B	B	B	B	B	A	A	B	B	A	A	B	B	A	B	B	B	A	A	A	B	A	A	A	B	B	A	A	B	B	B	B	A	B	A	B	B	A	A	A
wsnp_Ku_c8358_14210991	4AS,7AS	7321	xiwa7321	B	B	A	B	B	A	B	B	B	B	B	A	A	B	B	A	A	B	B	A	B	B	B	A	A	A	B	A	A	A	B	B	A	A	B	B	B	B	A	B	A	B	B	A	A	A
wsnp_BE405519B_Ta_1_1	4B	58	xiwa58	B	A	B	B	B	A	B	B	A	B	B	A	B	A	A	B	A	B	B	A	A	B	A	B	A	A	B	B	A	B	B	A	B	B	A	A	A	B	A	A	B	B	A	A	B	A
wsnp_BE422566B_Ta_1_1	4B	75	xiwa75	B	A	B	B	B	A	B	B	A	B	B	A	A	A	B	B	A	B	B	A	A	B	A	B	A	A	B	B	A	B	B	A	A	B	A	A	A	B	B	B	B	B	A	A	B	B
wsnp_BE422566B_Ta_1_2	4B	76	xiwa76	B	A	B	B	B	A	B	B	A	B	B	A	A	A	-	B	A	B	B	A	A	B	A	B	A	A	B	B	A	B	B	A	A	B	A	A	A	B	-	-	B	B	A	A	B	B
wsnp_BE442869B_Ta_1_1	4B	113	xiwa113	B	A	B	B	B	A	B	B	A	B	B	A	B	A	A	A	A	B	B	A	A	B	A	B	A	A	B	B	A	B	B	A	B	B	A	A	A	B	A	B	B	B	A	A	B	A
wsnp_BE499456B_Ta_1_1	4B	327	xiwa327	B	A	B	B	B	A	B	B	A	B	B	A	A	A	-	B	A	B	B	A	A	B	A	B	A	A	B	B	A	B	B	A	A	B	A	A	A	B	-	-	B	B	A	A	B	B
wsnp_BE638137B_Ta_2_2	4B	408	xiwa408	A	A	A	B	A	B	B	B	A	A	B	A	B	B	B	A	A	B	B	B	A	B	A	B	A	B	A	B	A	A	A	A	B	B	B	A	A	B	B	B	A	A	A	A	A	A
wsnp_BF482960B_Ta_1_4	4B	500	xiwa500	B	B	B	B	B	B	B	B	B	B	B	A	A	A	B	A	A	B	B	A	A	B	A	B	A	B	B	B	A	B	B	A	B	B	A	A	A	B	A	A	B	B	A	A	B	B
wsnp_BG604404B_Ta_2_1	4B	564	xiwa564	A	A	B	B	A	B	B	B	A	B	B	A	B	A	B	A	A	B	B	B	A	B	A	B	A	A	A	B	A	B	B	A	B	A	A	B	B	B	B	B	A	A	B	A	A	A
wsnp_CAP12_c1101_569783	4B	908	xiwa908	B	A	B	B	B	A	B	B	B	A	B	B	B	A	B	B	A	B	B	A	A	B	A	B	A	A	B	B	A	B	B	A	B	A	A	B	B	A	B	B	B	A	B	B	B	A
wsnp_CAP12_rep_c4278_1949802	4B	1006	xiwa1006	B	A	B	B	B	A	B	B	A	A	B	B	B	A	A	B	A	B	B	A	A	B	A	B	A	A	B	B	A	B	B	A	B	A	A	B	B	B	B	B	B	B	A	B	B	A
wsnp_CAP12_rep_c4278_1949864	4B	1007	xiwa1007	B	A	B	B	B	A	B	B	A	A	B	B	B	A	A	B	A	B	B	A	A	B	A	B	A	A	B	B	A	B	B	A	B	A	A	B	B	B	B	A	B	B	A	B	B	A
wsnp_CAP7_c599_312057	4B	1100	xiwa1100	B	A	A	B	A	B	B	B	A	A	B	A	A	A	B	B	A	B	B	B	A	B	A	B	A	A	A	B	A	B	B	A	B	A	A	B	B	A	B	B	A	A	B	A	B	A
wsnp_Ex_c107075_90880218	4B	1382	xiwa1382	B	A	B	B	B	A	B	B	A	A	B	B	B	A	B	B	A	B	B	A	A	B	A	B	A	A	B	B	A	B	B	A	B	A	A	B	B	B	B	A	B	A	B	B	B	A
wsnp_Ex_c12526_19951640	4B	1641	xiwa1641	B	A	B	B	B	A	B	B	A	A	B	B	B	A	A	B	A	B	B	A	A	B	A	B	A	A	B	B	A	B	B	A	B	A	A	A	A	B	B	A	B	B	A	B	B	A
wsnp_Ex_c13684_21479024	4B	1798	xiwa1798	A	A	A	A	A	B	A	B	A	B	A	B	A	A	A	A	B	-	A	A	A	B	B	B	A	A	A	B	A	B	A	A	A	A	B	A	A	B	A	-	A	A	A	B	B	A
wsnp_Ex_c16018_24438963	4B	2087	xiwa2087	A	A	A	A	A	B	A	B	-	B	A	B	A	A	A	-	B	-	A	A	A	B	B	B	A	A	A	B	A	B	-	A	A	-	B	-	-	B	A	B	A	A	-	B	B	A
wsnp_Ex_c16825_25387841	4B	2171	xiwa2171	B	A	B	B	B	A	B	B	A	A	B	B	B	A	B	B	A	B	B	A	A	B	A	B	A	A	B	B	A	B	B	A	B	A	A	A	A	B	B	B	B	A	B	B	B	A
wsnp_Ex_c17211_25859780	4B	2194	xiwa2194	B	B	B	B	B	B	B	B	B	B	B	A	A	A	B	B	A	B	B	A	A	B	A	B	A	B	B	B	A	B	B	A	B	B	A	A	A	B	B	A	B	B	A	A	B	B
wsnp_Ex_c17420_26123728	4B	2218	xiwa2218	B	A	B	B	B	A	B	B	A	A	B	B	B	A	A	B	A	B	B	A	A	B	A	B	A	A	B	B	A	B	B	A	B	A	A	A	A	B	B	A	B	B	A	B	B	A
wsnp_Ex_c17561_26284693	4B	2228	xiwa2228	A	B	B	B	B	A	A	A	A	A	B	A	B	-	B	A	A	B	B	B	B	B	B	A	A	B	A	B	B	B	A	B	B	B	B	B	B	B	A	B	A	A	B	A	A	B
wsnp_Ex_c19319_28253742	4B	2398	xiwa2398	B	A	B	B	B	A	B	B	A	A	B	B	B	A	A	B	A	B	B	A	A	B	A	B	A	A	B	B	A	B	B	A	B	A	A	B	B	B	B	A	B	B	A	B	B	A
wsnp_Ex_c22740_31947788	4B	2745	xiwa2745	B	A	B	B	B	A	B	B	A	A	B	B	B	A	A	B	A	B	B	A	A	B	A	B	A	A	B	B	A	B	B	A	B	A	A	B	B	B	B	B	B	B	A	B	B	A
wsnp_Ex_c23363_32607637	4B	2806	xiwa2806	B	B	B	A	B	A	B	B	A	A	A	B	B	B	A	B	B	B	A	B	B	A	B	B	B	A	A	B	A	A	B	B	A	B	B	B	B	B	B	B	B	B	B	B	A	B
wsnp_Ex_c23638_32875196	4B	2823	xiwa2823	B	A	B	B	B	A	B	B	A	A	B	B	B	A	B	B	A	B	B	A	A	B	A	B	A	A	B	B	A	B	B	A	B	A	A	B	B	A	B	B	B	A	B	B	B	A
wsnp_Ex_c24059_33304285	4B	2869	xiwa2869	A	A	A	B	A	B	B	A	A	A	B	A	B	B	B	A	A	B	B	B	A	B	A	B	A	B	A	B	A	A	A	A	B	A	B	A	A	B	A	B	A	A	A	A	A	A
wsnp_Ex_c25467_34731005	4B	2974	xiwa2974	B	A	B	B	B	A	B	B	A	A	B	B	B	A	B	B	A	B	B	A	A	B	A	B	A	A	B	B	A	B	B	A	B	A	A	A	A	B	B	A	B	A	B	B	B	A
wsnp_Ex_c26285_35531618	4B	3041	xiwa3041	B	A	B	A	A	A	B	B	B	A	B	B	B	A	A	B	A	B	B	B	A	B	A	B	A	A	B	B	A	B	B	A	B	A	A	B	B	A	B	A	A	A	B	A	B	A
wsnp_Ex_c26285_35532440	4B	3042	xiwa3042	B	A	B	A	A	A	B	B	B	A	B	B	B	A	A	B	A	B	B	B	A	B	A	B	A	A	B	B	A	B	B	A	B	A	A	B	B	A	B	A	A	A	B	A	B	A
wsnp_Ex_c29200_38260949	4B	3219	xiwa3219	A	A	A	B	A	B	B	A	A	A	B	A	B	B	B	A	A	B	B	B	A	B	A	B	A	B	A	B	A	A	A	A	B	A	B	A	A	B	A	B	A	A	A	A	A	A
wsnp_Ex_c30581_39482788	4B	3287	xiwa3287	B	A	B	B	B	A	B	B	A	A	B	B	B	A	A	B	A	B	B	A	A	B	A	B	A	A	B	B	A	B	B	A	B	A	A	A	A	B	B	A	B	B	A	B	B	A
wsnp_Ex_c32500_41144083	4B	3396	xiwa3396	B	A	B	B	B	A	B	B	A	A	B	B	B	A	A	B	A	B	B	A	A	B	A	B	A	A	B	B	A	B	B	A	B	A	A	B	B	B	B	B	B	B	A	B	B	A
wsnp_Ex_c4148_7494801	4B	3780	xiwa3780	A	A	B	B	A	B	B	B	A	B	B	A	B	A	B	A	A	B	B	B	A	B	A	B	A	A	A	B	A	B	B	A	B	A	A	B	B	B	B	B	A	A	B	A	A	A
wsnp_Ex_c42895_49355806	4B	3846	xiwa3846	B	A	B	B	B	A	B	B	A	A	B	B	B	A	A	B	A	B	B	A	A	B	A	B	A	A	B	B	A	B	B	A	B	A	A	B	B	B	B	-	B	B	A	B	B	A
wsnp_Ex_c50195_54565006	4B	4070	xiwa4070	B	A	B	B	B	A	B	B	A	A	B	B	B	A	A	B	A	B	B	A	A	B	A	B	A	A	B	B	A	B	B	A	B	A	A	B	B	B	B	B	B	B	A	B	B	A
wsnp_Ex_c5479_9671318	4B	4248	xiwa4248	B	A	B	B	B	A	B	B	A	A	B	B	B	A	A	B	A	B	B	A	A	B	A	B	A	A	B	B	A	B	B	A	B	A	A	A	A	B	B	B	B	B	A	B	B	A
wsnp_Ex_c57212_59019379	4B	4330	xiwa4330	B	A	B	B	B	A	B	B	A	A	B	B	B	A	A	B	A	B	B	A	A	B	A	B	A	A	B	B	A	B	B	A	B	A	A	B	B	B	B	-	B	B	A	B	B	A
wsnp_Ex_c6381_11093111	4B	4490	xiwa4490	B	A	A	B	A	B	B	B	A	A	B	A	A	A	B	B	A	B	B	B	A	B	A	B	A	A	A	B	A	B	B	A	B	A	A	B	B	A	B	B	A	A	B	A	B	A
wsnp_Ex_c6739_11646407	4B	4569	xiwa4569	B	B	B	A	B	A	A	A	B	A	B	A	B	A	A	A	A	B	B	A	B	A	A	B	A	B	B	B	B	B	B	A	A	A	A	B	B	B	A	A	B	B	B	A	A	B
wsnp_Ex_c7362_12622736	4B	4662	xiwa4662	B	B	B	A	B	B	B	B	B	B	B	A	B	A	A	A	A	B	B	A	B	A	A	B	A	B	B	B	B	B	B	A	A	B	A	A	A	B	A	A	B	B	B	A	A	B
wsnp_Ex_c8913_14881924	4B	4854	xiwa4854	B	A	B	B	B	B	B	B	A	B	B	A	A	A	B	B	A	B	B	A	A	B	A	B	A	A	B	B	A	B	B	A	B	B	A	A	A	B	B	A	B	B	A	A	B	B
wsnp_Ex_rep_c67136_65617520	4B	5358	xiwa5358	A	A	A	B	B	B	B	B	A	B	B	A	B	A	B	B	A	B	B	B	A	B	A	B	A	A	A	B	A	B	B	A	B	A	A	A	A	A	B	B	A	A	B	A	A	A
wsnp_Ex_rep_c70265_69211592	4B	5679	xiwa5679	B	A	B	B	B	A	B	B	A	B	B	A	B	A	A	B	A	B	B	A	A	B	A	B	A	A	B	B	A	B	B	A	B	B	A	A	A	B	B	B	B	B	A	A	B	A
wsnp_Ku_c10515_17368422	4B	6397	xiwa6397	B	A	B	B	A	B	B	B	A	A	B	A	A	A	B	B	A	B	B	B	A	B	A	B	A	A	A	B	A	B	B	A	B	A	A	B	B	B	B	B	A	A	B	A	B	A
wsnp_Ku_c12399_20037334	4B	6457	xiwa6457	A	B	B	B	B	A	A	A	B	A	B	A	A	B	B	A	A	B	B	B	B	B	B	A	A	B	A	A	B	B	B	B	B	B	B	B	B	B	A	B	A	A	A	A	A	B
wsnp_Ku_c12503_20174234	4B	6461	xiwa6461	B	A	B	A	A	A	B	B	B	A	B	B	B	A	A	B	A	B	B	B	A	B	A	B	A	A	B	B	A	B	B	A	B	A	A	B	B	A	B	A	A	A	B	B	B	A
wsnp_Ku_c24428_34387515	4B	6762	xiwa6762	B	A	B	B	B	A	B	B	A	A	B	B	B	A	A	B	A	B	B	A	A	B	A	B	A	A	B	B	A	B	B	A	B	A	A	B	B	B	B	B	B	B	A	B	B	A
wsnp_Ku_c27456_37405672	4B	6827	xiwa6827	B	A	B	B	B	A	B	B	A	A	B	B	B	A	A	B	A	B	B	A	A	B	A	B	A	A	B	B	A	B	B	A	B	A	A	A	A	B	B	A	B	B	A	B	B	A
wsnp_Ku_c5502_9764246	4B	7167	xiwa7167	B	A	B	B	B	A	B	B	A	A	B	B	B	A	A	B	A	B	B	A	A	B	A	B	A	A	B	B	A	B	B	A	B	A	A	A	A	B	B	B	B	B	A	B	B	A
wsnp_Ku_c5502_9765942	4B	7168	xiwa7168	B	A	B	B	B	A	B	B	A	A	B	B	B	A	A	B	A	B	B	A	A	B	A	B	A	A	B	B	A	B	B	A	B	A	A	A	A	B	B	A	B	B	A	B	B	A
wsnp_Ku_rep_c68318_67259259	4B	7437	xiwa7437	B	A	B	B	B	A	B	B	A	A	B	B	B	A	A	B	A	B	B	A	A	B	A	B	A	A	B	B	A	B	B	A	B	A	A	B	B	B	B	B	B	B	A	B	B	A
wsnp_Ra_c15715_24192817	4B	7641	xiwa7641	B	A	B	B	B	A	B	B	A	B	B	A	B	A	A	B	A	B	B	A	A	B	A	B	A	A	B	B	A	B	B	A	B	B	A	A	A	B	B	B	B	B	A	A	B	A
wsnp_Ra_c18498_27571740	4B	7688	xiwa7688	B	A	B	B	B	A	B	B	A	A	B	B	B	A	A	B	A	B	B	A	A	B	A	B	A	A	B	B	A	B	B	A	B	A	A	A	A	B	B	B	B	B	A	B	B	A
wsnp_Ra_c22026_31453420	4B	7752	xiwa7752	B	A	B	B	B	A	B	B	A	A	B	B	B	A	A	B	A	B	B	A	A	B	A	B	A	A	B	B	A	B	B	A	B	A	A	A	A	B	B	A	B	B	A	B	B	A
wsnp_Ra_c31662_40758270	4B	7854	xiwa7854	B	A	B	B	B	A	B	B	A	A	B	B	B	A	A	B	A	B	B	A	A	B	A	B	A	A	B	B	A	B	B	A	B	A	A	B	B	B	B	B	B	B	A	B	B	A
wsnp_RFL_Contig1847_1000121	4B	8263	xiwa8263	B	A	B	B	B	A	B	B	A	B	B	A	A	A	A	B	A	B	B	A	A	B	A	B	A	A	B	B	A	B	B	A	A	B	A	A	A	B	A	A	B	B	A	A	B	B
wsnp_RFL_Contig3236_3262140	4B	8443	xiwa8443	B	A	B	B	B	A	B	B	A	A	B	B	B	A	A	B	A	B	B	A	A	B	A	B	A	A	B	B	A	B	B	A	B	A	A	B	B	B	B	B	B	B	A	B	B	A
wsnp_Ex_c2171_4073472	4B,5A	2643	xiwa2643	A	A	A	A	A	B	A	B	A	B	A	B	A	A	A	A	B	B	A	A	A	B	B	B	A	A	A	B	A	B	A	A	A	A	B	B	B	A	A	A	A	A	A	B	B	A
wsnp_Ku_c3074_5763996	4B,6B	6879	xiwa6879	A	B	A	B	A	B	A	A	A	B	B	A	B	B	B	B	B	B	A	A	B	B	A	B	B	A	A	B	B	B	B	A	B	B	B	B	B	A	A	A	A	B	B	A	B	A
wsnp_BE442582B_Ta_1_3	4BL	99	xiwa99	B	A	B	B	B	A	B	B	B	A	B	B	B	A	B	B	A	B	B	A	A	B	A	B	A	A	B	B	A	B	B	A	B	A	A	A	A	A	B	B	B	A	B	B	B	A
wsnp_BE494848B_Ta_2_1	4BL	256	xiwa256	B	A	B	B	B	A	B	B	A	A	B	B	B	A	A	B	A	B	B	A	A	B	A	B	A	A	B	B	A	B	B	A	B	A	A	B	B	B	B	B	B	B	A	B	B	A
wsnp_BF145459D_Ta_2_1	4BL	410	xiwa410	B	A	B	B	B	A	B	B	A	A	B	B	B	A	A	B	A	B	B	A	A	B	A	B	A	A	B	B	A	B	B	A	B	A	A	A	A	B	B	A	B	B	A	B	B	A
wsnp_BG604404B_Ta_2_2	4BL	565	xiwa565	A	A	B	B	A	B	B	B	A	B	B	A	B	A	B	A	A	B	B	B	A	B	A	B	A	A	A	B	A	B	B	A	B	A	A	B	B	B	B	B	A	A	B	A	A	A
wsnp_CAP12_c4769_2174195	4BL	968	xiwa968	B	A	B	B	A	B	B	B	A	A	B	A	A	A	B	B	A	B	B	B	A	B	A	B	A	A	A	B	A	B	B	A	B	A	A	B	B	B	B	B	A	A	B	A	B	A
wsnp_CAP7_c1405_706142	4BL	1035	xiwa1035	B	A	B	B	B	A	B	B	A	A	B	B	B	A	A	B	A	B	B	A	A	B	A	B	A	A	B	B	A	B	B	A	B	A	A	B	B	B	B	A	B	B	A	B	B	A
wsnp_CAP7_c1723_854530	4BL	1045	xiwa1045	B	B	B	A	B	B	B	B	B	B	B	A	B	A	A	A	A	B	B	A	B	A	A	B	A	B	B	B	B	B	B	A	A	B	A	A	A	B	A	A	B	B	B	A	A	B
wsnp_Ex_c15490_23776560	4BL	2031	xiwa2031	B	A	B	B	A	B	B	B	A	B	B	A	A	A	B	B	A	B	B	B	A	B	A	B	A	A	A	B	A	B	B	A	B	A	A	B	B	B	B	B	A	A	B	A	B	A
wsnp_Ex_c16083_24512551	4BL	2096	xiwa2096	B	A	B	B	B	A	B	B	A	B	B	A	B	A	A	B	A	B	B	A	A	B	A	B	A	A	B	B	A	B	B	A	A	B	A	A	A	B	B	B	B	B	A	B	B	A
wsnp_Ex_c19277_28209074	4BL	2393	xiwa2393	B	A	B	B	B	A	B	B	A	A	B	B	B	A	B	B	A	B	B	A	A	B	A	B	A	A	B	B	A	B	B	A	B	A	A	B	B	B	B	A	B	A	B	B	B	A
wsnp_Ex_c21293_30421496	4BL	2595	xiwa2595	B	A	B	B	A	B	B	B	A	A	B	A	A	A	B	B	A	B	B	B	A	B	A	B	A	A	A	B	A	B	B	A	B	A	A	B	B	B	B	B	A	A	B	A	B	A
wsnp_Ex_c22785_31991697	4BL	2754	xiwa2754	B	A	B	B	B	A	B	B	A	A	B	B	B	A	B	B	A	B	B	A	A	B	A	B	A	A	B	B	A	B	B	A	B	A	A	A	A	B	B	A	B	A	B	B	B	A
wsnp_Ex_c22785_31991891	4BL	2755	xiwa2755	B	A	B	B	B	A	B	B	A	A	B	B	B	A	B	B	A	B	B	A	A	B	A	B	A	A	B	B	A	B	B	A	B	A	A	B	B	B	B	A	B	A	B	B	B	A
wsnp_Ex_c26285_35531324	4BL	3038	xiwa3038	B	A	B	A	A	A	B	B	B	A	B	B	B	A	A	B	A	B	B	B	A	B	A	B	A	A	B	B	A	B	B	A	B	A	A	B	B	A	B	A	A	A	B	A	B	A
wsnp_Ex_c26285_35531493	4BL	3039	xiwa3039	B	A	B	A	A	A	B	B	B	A	B	B	B	A	A	B	A	B	B	B	A	B	A	B	A	A	B	B	A	B	B	A	B	A	A	B	B	A	B	A	A	A	B	A	B	A
wsnp_Ex_c32467_41117359	4BL	3392	xiwa3392	B	A	B	B	B	A	B	B	A	A	B	B	B	A	A	B	A	B	B	A	A	B	A	B	A	A	B	B	A	B	B	A	B	A	A	A	A	B	B	A	B	B	A	B	B	A
wsnp_Ex_c40815_47789152	4BL	3736	xiwa3736	B	A	B	B	B	A	B	B	A	A	B	B	B	A	A	B	A	B	B	A	A	B	A	B	A	A	B	B	A	B	B	A	B	A	A	A	A	B	B	A	B	B	A	B	B	A
wsnp_Ex_c4148_7495656	4BL	3781	xiwa3781	A	A	B	B	A	B	B	B	A	B	B	A	B	A	B	A	A	B	B	B	A	B	A	B	A	A	A	B	A	B	B	A	B	A	A	B	B	B	B	B	A	A	B	A	A	A
wsnp_Ex_c47536_52716088	4BL	3994	xiwa3994	B	A	B	B	A	B	B	B	A	A	B	A	A	A	B	B	A	B	B	B	A	B	A	B	A	A	A	B	A	B	B	A	B	A	A	B	B	B	B	B	A	A	B	A	B	A
wsnp_Ex_c5769_10136243	4BL	4347	xiwa4347	B	A	B	B	B	A	B	B	A	A	B	B	B	A	A	B	A	B	B	A	A	B	A	B	A	A	B	B	A	B	B	A	B	A	A	A	A	B	B	A	B	B	A	B	B	A
wsnp_Ex_c5769_10136788	4BL	4348	xiwa4348	B	A	B	B	B	A	B	B	A	A	B	B	B	A	A	B	A	B	B	A	A	B	A	B	A	A	B	B	A	B	B	A	B	A	A	A	A	B	B	A	B	B	A	B	B	A
wsnp_Ex_rep_c67510_66116823	4BL	5408	xiwa5408	B	A	B	B	A	B	B	B	A	A	B	A	A	A	B	B	A	B	B	B	A	B	A	B	A	A	A	B	A	B	B	A	B	A	A	B	B	B	B	B	A	A	B	A	B	A
wsnp_Ex_rep_c68248_67035459	4BL	5520	xiwa5520	B	A	B	B	B	B	A	A	B	B	B	B	B	B	B	A	A	B	B	A	B	B	B	B	A	B	A	B	B	B	A	B	B	A	B	B	B	B	A	B	B	B	A	A	B	B
wsnp_Ex_rep_c71154_69976915	4BL	5725	xiwa5725	B	A	B	B	B	A	B	B	A	A	B	B	B	A	A	B	A	B	B	A	A	B	A	B	A	A	B	B	A	B	B	A	B	A	A	B	B	B	B	-	B	B	A	B	B	A
wsnp_JD_c2488_3379427	4BL	5955	xiwa5955	B	A	B	B	B	A	B	B	A	A	B	B	B	A	A	B	A	B	B	A	A	B	A	B	A	A	B	B	A	B	B	A	B	A	A	B	B	B	B	A	B	B	A	B	B	A
wsnp_JD_c33645_25575463	4BL	6011	xiwa6011	B	A	B	B	B	A	B	B	A	A	B	B	B	A	A	B	A	B	B	A	A	B	A	B	A	A	B	B	A	B	B	A	B	A	A	A	A	B	B	B	B	B	A	B	B	A
wsnp_Ku_c11570_18860306	4BL	6426	xiwa6426	B	A	B	B	A	B	B	B	A	A	B	A	A	A	B	B	A	B	B	B	A	B	A	B	A	A	A	B	A	B	B	A	B	A	A	B	B	B	B	B	A	A	B	A	B	A
wsnp_Ku_c12557_20249122	4BL	6465	xiwa6465	B	A	B	B	A	B	B	B	A	A	B	A	A	A	B	B	A	B	B	B	A	B	A	B	-	A	A	B	A	B	B	A	B	A	-	B	B	B	B	B	A	A	B	A	B	A
wsnp_Ku_c27456_37405832	4BL	6828	xiwa6828	B	A	B	B	B	A	B	B	A	A	B	B	B	A	A	B	A	B	B	A	A	B	A	B	A	A	B	B	A	B	B	A	B	A	A	A	A	B	B	A	B	B	A	B	B	A
wsnp_Ku_c31283_41033384	4BL	6898	xiwa6898	B	A	B	B	B	A	B	B	A	A	B	B	B	A	A	B	A	B	B	A	A	B	A	B	A	A	B	B	A	B	B	A	B	A	A	B	B	B	B	B	B	B	A	B	B	A
wsnp_Ra_c2078_4037878	4BL	7729	xiwa7729	A	B	B	B	B	A	A	A	A	A	B	A	B	B	B	A	A	B	B	A	B	-	B	A	A	B	A	A	B	B	A	B	B	B	B	-	-	B	A	-	A	A	B	A	A	B
wsnp_Ra_c3790_6990678	4BL	7900	xiwa7900	B	A	B	B	B	A	B	B	A	A	B	B	B	A	A	B	A	B	B	A	A	B	A	B	A	A	B	B	A	B	B	A	B	A	A	A	A	B	B	A	B	B	A	B	B	A
wsnp_Ex_c7059_12151409	4BL,5AL	4615	xiwa4615	A	A	A	A	A	B	A	B	A	B	A	B	A	A	A	A	B	A	A	A	A	B	B	B	A	A	A	B	A	B	A	A	A	A	B	B	-	A	A	A	A	A	A	B	B	A
wsnp_Ex_c10904_17717813	4BS	1405	xiwa1405	B	A	B	B	B	A	B	B	A	A	B	B	B	A	A	B	A	B	B	A	A	B	A	B	A	A	B	B	A	B	B	A	B	A	A	B	B	B	B	A	B	B	A	B	B	A
wsnp_Ex_c18433_27269748	4BS	2313	xiwa2313	B	A	B	B	B	B	B	B	A	B	B	A	A	A	B	B	A	B	B	A	A	B	A	B	A	A	B	B	A	B	B	A	A	B	A	A	A	B	B	B	B	B	A	A	B	B
wsnp_Ex_c3119_5763762	4BS	3325	xiwa3325	B	A	B	B	B	A	B	B	A	B	B	A	B	A	A	B	A	B	B	A	A	B	A	B	A	A	B	B	A	B	B	A	A	B	A	A	A	B	B	-	B	B	A	B	B	A
wsnp_BE399939A_Ta_2_1	5A	12	xiwa12	A	B	B	B	B	A	A	A	A	B	A	A	A	B	B	A	B	B	A	B	B	B	A	A	B	B	A	A	B	B	A	A	A	B	A	B	B	A	A	A	B	A	B	B	B	B
wsnp_BE444644A_Ta_2_1	5A	154	xiwa154	A	B	B	A	B	A	B	B	A	B	A	B	B	B	B	A	B	B	A	A	B	B	B	A	A	A	A	B	B	B	A	B	A	B	B	B	B	B	B	B	A	A	B	A	B	B
wsnp_CAP11_c1116_654940	5A	648	xiwa648	A	A	A	A	A	B	B	B	B	A	B	B	B	A	A	A	B	B	A	A	A	A	A	A	A	A	A	B	A	B	A	A	A	A	B	A	A	B	B	B	A	A	A	B	A	A
wsnp_CAP11_c1116_654975	5A	649	xiwa649	A	A	A	A	A	B	B	B	B	A	B	B	B	A	A	A	B	B	A	A	A	A	A	A	A	A	A	B	A	B	A	A	A	A	B	A	A	B	B	B	A	A	A	B	A	A
wsnp_CAP11_c923_558715	5A	821	xiwa821	A	A	A	B	B	A	A	A	B	B	A	B	B	B	B	A	B	B	A	A	A	B	B	A	A	B	A	A	A	A	B	B	A	B	A	A	A	B	A	A	A	A	A	A	B	B
wsnp_CAP8_rep_c5486_2606556	5A	1236	xiwa1236	B	A	B	A	B	A	A	A	B	B	B	B	B	B	A	A	B	B	A	B	B	B	B	B	A	B	A	A	B	B	A	B	B	B	B	A	A	B	A	B	B	B	B	B	B	B
wsnp_Ex_c11120_18022932	5A	1439	xiwa1439	A	A	B	B	B	B	A	A	A	A	A	A	A	B	B	A	B	B	A	A	B	A	B	B	B	B	A	A	B	B	B	A	A	B	B	B	B	A	B	B	B	A	B	B	A	B
wsnp_Ex_c1138_2185522	5A	1486	xiwa1486	A	A	B	B	B	B	A	A	A	A	A	A	A	B	B	A	B	B	A	B	B	B	B	B	B	B	A	A	B	B	B	A	A	A	A	B	B	A	B	B	B	A	B	B	B	B
wsnp_Ex_c11874_19050989	5A	1546	xiwa1546	A	B	B	A	B	A	B	B	A	B	A	B	B	B	B	A	B	B	A	A	B	B	B	A	A	A	A	B	B	B	A	B	A	B	B	B	B	B	B	B	A	A	B	A	B	B
wsnp_Ex_c1279_2451582	5A	1685	xiwa1685	A	A	B	A	B	A	B	B	B	B	B	B	B	B	A	A	B	B	B	B	B	B	A	A	B	B	A	A	A	B	A	A	A	B	A	A	A	A	A	B	B	A	B	B	B	B
wsnp_Ex_c130_258776	5A	1716	xiwa1716	A	B	B	A	B	A	B	B	A	B	A	B	B	B	B	A	B	B	A	A	B	B	B	A	A	A	A	B	B	B	A	B	A	B	B	B	B	B	B	B	A	A	B	A	B	B
wsnp_Ex_c130_259006	5A	1717	xiwa1717	A	B	B	A	B	A	B	B	A	B	A	B	B	B	B	A	B	B	A	A	B	B	B	A	A	A	A	B	B	B	A	B	A	B	B	B	B	B	B	B	A	A	B	A	B	B
wsnp_Ex_c13258_20911706	5A	1752	xiwa1752	A	A	B	B	B	B	A	A	A	A	A	A	A	B	B	A	B	B	A	A	B	A	B	B	B	B	A	A	B	B	B	A	A	B	B	B	B	A	B	B	B	A	B	B	A	B
wsnp_Ex_c14839_22961659	5A	1950	xiwa1950	A	B	B	A	B	A	B	B	A	B	A	B	B	B	B	A	B	B	A	B	B	B	B	A	A	A	A	B	B	B	A	B	A	B	B	B	B	B	B	B	A	A	B	A	B	B
wsnp_Ex_c14839_22961666	5A	1951	xiwa1951	A	B	B	A	B	A	B	B	A	B	A	B	B	B	B	A	B	B	A	B	B	B	B	A	A	A	A	B	B	B	A	B	A	B	B	B	B	B	B	B	A	A	B	A	B	B
wsnp_Ex_c15342_23592789	5A	2014	xiwa2014	A	A	B	B	B	B	A	A	A	A	A	A	A	B	B	A	B	B	A	B	B	B	B	B	A	B	A	A	B	B	B	A	A	A	A	A	A	A	-	-	B	A	B	B	B	B
wsnp_Ex_c16295_24772663	5A	2113	xiwa2113	A	A	A	B	B	A	A	A	B	B	A	B	B	B	B	A	B	B	A	A	A	B	B	A	A	B	A	A	A	A	B	B	A	B	A	A	A	B	A	A	A	A	A	A	B	B
wsnp_Ex_c16295_24772702	5A	2114	xiwa2114	A	A	A	B	B	A	A	A	B	B	A	B	B	B	B	A	B	B	A	A	A	B	B	A	A	B	A	A	A	A	B	B	A	B	A	A	A	B	A	A	A	A	A	A	B	B
wsnp_Ex_c16715_25264080	5A	2163	xiwa2163	A	A	B	B	B	B	A	A	A	B	A	B	A	B	B	A	B	B	A	A	A	B	A	A	A	A	A	A	A	A	B	B	A	B	B	B	B	B	A	B	A	A	B	A	B	A
wsnp_Ex_c1880_3545329	5A	2352	xiwa2352	A	A	B	B	B	B	A	A	B	B	B	B	A	B	B	A	B	B	A	A	A	B	A	A	A	A	A	A	A	A	B	B	A	B	B	B	B	B	A	B	A	A	B	A	B	A
wsnp_Ex_c18805_27686000	5A	2354	xiwa2354	A	B	B	A	B	A	B	B	A	B	A	B	B	B	B	A	B	B	A	A	B	B	B	A	A	A	A	B	B	B	A	B	A	B	B	B	B	B	B	B	A	A	B	A	B	B
wsnp_Ex_c18941_27840714	5A	2363	xiwa2363	A	B	B	B	B	A	A	A	A	B	B	A	B	B	B	A	B	B	B	B	B	B	A	B	B	B	A	A	B	B	A	B	A	B	B	A	A	A	A	A	B	A	B	B	B	B
wsnp_Ex_c19647_28632894	5A	2447	xiwa2447	A	B	B	A	B	A	B	B	A	B	B	B	B	B	A	A	B	B	B	B	B	B	A	A	A	B	A	B	A	B	B	B	A	B	A	A	A	A	A	B	B	A	B	A	B	B
wsnp_Ex_c20899_30011827	5A	2558	xiwa2558	A	A	A	A	A	B	A	B	A	B	A	B	A	A	A	A	B	B	A	A	A	B	B	B	A	A	A	B	A	B	A	A	A	A	B	A	A	A	A	A	A	A	A	B	B	A
wsnp_Ex_c2171_4074003	5A	2646	xiwa2646	A	A	A	A	A	B	A	B	A	B	A	B	A	A	A	A	B	B	A	A	A	B	B	B	A	A	A	B	A	B	A	A	A	A	B	A	A	A	A	A	A	A	A	B	B	A
wsnp_Ex_c23968_33209660	5A	2856	xiwa2856	A	A	A	B	B	A	A	A	B	B	A	B	B	B	B	A	B	B	A	A	A	B	B	A	A	B	A	A	A	A	B	B	A	B	A	A	A	B	A	A	A	A	A	A	B	B
wsnp_Ex_c23968_33209733	5A	2857	xiwa2857	A	A	A	B	B	A	A	A	B	B	A	B	B	B	B	A	B	B	A	A	A	B	B	A	A	B	A	A	A	A	B	B	A	B	A	A	A	B	A	A	A	A	A	A	B	B
wsnp_Ex_c23968_33210208	5A	2858	xiwa2858	A	A	A	B	B	A	A	A	B	B	A	B	B	B	B	A	B	B	A	A	A	B	B	A	A	B	A	A	A	A	B	B	A	B	A	A	A	B	A	A	A	A	A	A	B	B
wsnp_Ex_c23968_33210344	5A	2859	xiwa2859	A	A	A	B	B	A	A	A	B	B	A	B	B	B	B	A	B	B	A	A	A	B	B	A	A	B	A	A	A	A	B	B	A	B	A	A	A	B	A	A	A	A	A	A	B	B
wsnp_Ex_c2505_4679749	5A	2947	xiwa2947	A	A	A	A	A	B	A	B	B	A	B	B	B	A	A	A	B	B	A	A	A	A	A	B	B	A	A	B	A	B	A	A	A	A	B	A	A	B	B	A	A	A	A	B	A	A
wsnp_Ex_c26581_35828388	5A	3055	xiwa3055	A	B	B	A	B	A	B	B	A	B	A	B	B	B	B	A	B	B	A	A	B	B	B	A	A	A	A	B	B	B	A	B	A	B	B	B	B	B	B	B	A	A	B	A	B	B
wsnp_Ex_c3136_5798185	5A	3334	xiwa3334	A	A	A	A	A	B	B	B	B	A	B	B	B	A	A	A	B	B	A	A	A	A	A	A	A	A	A	B	A	B	A	A	A	A	B	A	A	B	B	B	A	A	A	B	A	A
wsnp_Ex_c3136_5798236	5A	3335	xiwa3335	A	A	A	A	A	B	B	B	B	A	B	B	B	A	A	A	B	B	A	A	A	A	A	A	A	A	A	B	A	B	A	A	A	A	B	A	A	B	B	B	A	A	A	B	A	A
wsnp_Ex_c31914_40647363	5A	3369	xiwa3369	A	A	B	A	B	A	A	A	A	B	B	B	B	B	A	A	B	B	B	B	B	B	A	B	B	B	A	A	B	B	A	B	B	B	B	B	B	A	A	B	B	B	B	B	B	B
wsnp_Ex_c31914_40647870	5A	3370	xiwa3370	A	A	B	A	B	A	A	A	A	B	B	B	B	B	A	A	B	B	B	B	B	B	A	B	B	B	A	A	B	B	A	B	B	B	B	B	B	A	A	B	B	B	B	B	B	B
wsnp_Ex_c3670_6694480	5A	3583	xiwa3583	A	A	B	A	B	A	A	A	A	B	B	B	B	B	A	A	B	B	B	B	B	B	B	B	A	B	A	A	B	B	A	B	B	B	A	A	A	A	A	B	B	B	B	B	B	B
wsnp_Ex_c3772_6866645	5A	3623	xiwa3623	A	B	B	B	B	B	A	A	A	A	A	B	A	B	B	A	B	B	A	A	A	A	A	B	B	A	A	A	A	A	B	B	A	B	B	A	A	A	A	A	A	A	B	A	A	A
wsnp_Ex_c47684_52820187	5A	3996	xiwa3996	A	B	B	B	B	A	A	A	A	B	A	A	A	B	B	A	B	B	A	B	B	B	A	A	B	B	A	A	B	B	A	A	A	B	A	B	B	A	A	A	B	A	B	B	B	B
wsnp_Ex_c54655_57455110	5A	4238	xiwa4238	A	A	A	B	B	A	A	A	B	B	A	B	B	B	B	A	B	B	A	A	A	B	B	A	A	B	A	A	A	A	B	B	A	B	A	A	A	B	A	A	A	A	A	A	B	B
wsnp_Ex_c54655_57455562	5A	4239	xiwa4239	A	A	A	B	B	A	A	A	B	B	A	B	B	B	B	A	B	B	A	A	A	B	B	A	A	B	A	A	A	A	B	B	A	B	A	A	A	B	A	A	A	A	A	A	B	B
wsnp_Ex_c59520_60358299	5A	4390	xiwa4390	A	A	B	B	B	B	A	A	A	A	A	A	A	B	B	A	B	B	A	B	B	B	B	B	A	B	A	A	B	B	B	A	A	A	B	A	A	A	A	A	B	A	B	B	B	B
wsnp_Ex_c59520_60358626	5A	4391	xiwa4391	A	A	B	B	B	B	A	A	A	A	A	A	A	B	B	A	B	B	A	B	B	B	B	B	A	B	A	A	B	B	B	A	A	A	B	A	A	A	A	A	B	A	B	B	B	B
wsnp_Ex_c59520_60358788	5A	4392	xiwa4392	A	A	B	B	B	B	A	A	A	A	A	A	A	B	B	A	B	B	A	B	B	B	B	B	A	B	A	A	B	B	B	A	A	A	B	A	A	A	B	A	B	A	B	B	B	B
wsnp_Ex_c5978_10478584	5A	4394	xiwa4394	A	B	B	B	B	B	A	A	B	A	A	B	A	B	B	A	B	B	A	A	B	A	B	B	B	B	B	A	A	A	B	A	A	B	B	B	B	B	A	B	A	A	B	A	A	A
wsnp_Ex_c6117_10704945	5A	4424	xiwa4424	A	B	B	A	B	A	B	B	A	B	A	B	B	B	B	A	B	B	A	A	B	B	B	A	A	A	A	B	B	B	A	B	A	B	B	B	B	B	B	A	A	A	B	A	B	B
wsnp_Ex_c62818_62296518	5A	4468	xiwa4468	A	A	B	B	B	B	A	A	A	A	A	A	A	B	B	A	B	B	A	A	B	A	B	B	B	B	A	A	B	B	B	A	A	B	B	B	B	A	B	B	B	A	B	B	A	B
wsnp_Ex_c62818_62296773	5A	4469	xiwa4469	A	A	B	B	B	B	A	A	A	A	A	A	A	B	B	A	B	B	A	A	B	A	B	B	B	B	A	A	B	B	B	A	A	B	B	B	B	A	B	B	B	A	B	B	A	B
wsnp_Ex_c744_1463350	5A	4677	xiwa4677	A	A	B	A	B	A	A	A	A	B	B	B	B	B	A	A	B	B	B	B	B	B	A	B	B	B	A	A	B	B	A	B	B	B	B	B	B	A	A	B	B	B	B	B	B	B
wsnp_Ex_c7890_13404460	5A	4740	xiwa4740	A	B	B	A	B	A	B	B	A	B	A	B	B	B	B	A	B	B	A	A	B	B	B	A	A	A	A	B	B	B	A	B	A	B	B	B	B	B	B	B	A	A	B	A	B	B
wsnp_Ex_c94356_82888150	5A	4914	xiwa4914	A	A	B	A	B	A	B	B	B	B	B	B	B	B	A	A	B	B	B	B	B	B	A	A	B	B	A	A	A	B	A	A	A	B	A	A	A	A	A	-	B	A	B	B	B	B
wsnp_Ex_rep_c103811_88676355	5A	5105	xiwa5105	A	B	B	A	B	A	B	B	A	B	A	B	B	B	B	A	B	B	A	B	B	B	B	A	A	A	A	B	B	B	A	B	A	B	B	B	B	B	B	B	A	A	B	A	B	B
wsnp_Ex_rep_c103972_88799335	5A	5107	xiwa5107	A	B	B	A	B	A	B	B	A	B	A	B	B	B	B	A	B	B	B	B	B	B	B	A	A	A	A	B	B	B	A	B	A	B	B	B	B	B	B	A	A	A	B	A	B	B
wsnp_Ex_rep_c104567_89248000	5A	5120	xiwa5120	A	B	B	A	B	A	B	B	A	B	A	B	B	B	B	A	B	B	A	A	B	B	B	A	A	A	A	B	B	B	A	B	A	B	B	B	B	B	B	B	A	A	B	A	B	B
wsnp_Ex_rep_c66733_65077608	5A	5295	xiwa5295	A	B	B	A	B	A	B	B	A	B	A	B	B	B	B	A	B	B	A	A	B	B	B	A	A	A	A	B	B	B	A	B	A	B	B	B	B	B	B	B	A	A	B	A	B	B
wsnp_Ex_rep_c69647_68598463	5A	5623	xiwa5623	A	A	B	B	B	B	A	A	A	A	A	A	A	B	B	A	B	B	A	B	B	B	B	B	A	B	A	A	B	B	B	A	A	A	A	A	A	A	A	A	B	A	B	B	B	B
wsnp_Ex_rep_c69647_68598487	5A	5624	xiwa5624	A	A	B	B	B	B	A	A	A	A	A	A	A	B	B	A	B	B	A	B	B	B	B	B	A	B	A	A	B	B	B	A	A	A	A	A	A	A	B	B	B	A	B	B	B	B
wsnp_Ex_rep_c70117_69067356	5A	5668	xiwa5668	A	B	B	B	B	A	A	A	A	B	A	A	A	B	B	A	B	B	A	B	B	B	A	A	B	B	A	A	B	B	A	A	A	B	A	B	B	A	A	A	B	A	B	B	B	B
wsnp_JD_c13773_13680294	5A	5838	xiwa5838	A	A	B	B	B	B	A	A	A	A	A	A	A	B	B	A	B	B	A	A	B	A	B	B	B	B	A	A	B	B	B	A	A	B	B	B	B	A	-	-	B	A	B	B	A	B
wsnp_JD_c1796_2496653	5A	5884	xiwa5884	A	B	B	A	B	A	B	B	A	B	B	B	B	B	B	A	B	B	B	B	B	B	B	A	A	B	A	B	B	B	A	B	A	B	B	B	B	B	B	B	A	A	B	A	B	B
wsnp_JD_c23511_20069005	5A	5945	xiwa5945	A	A	B	B	B	B	A	A	A	B	A	A	A	B	B	A	B	B	A	B	B	B	B	B	B	B	A	A	B	B	B	A	A	A	B	A	A	A	B	A	B	A	B	B	B	B
wsnp_JD_c43389_30288993	5A	6049	xiwa6049	A	A	A	B	B	A	A	A	B	B	A	B	B	B	B	A	B	B	A	A	A	B	B	A	A	B	A	A	A	A	B	B	A	B	A	A	A	B	A	A	A	A	A	A	B	B
wsnp_Ku_c17766_26919139	5A	6637	xiwa6637	A	A	B	B	B	B	A	A	A	A	A	A	A	B	B	A	B	B	A	B	B	B	B	B	A	B	A	A	B	B	B	A	A	A	A	A	A	A	A	A	B	A	B	B	B	B
wsnp_Ku_c18935_28337577	5A	6665	xiwa6665	B	B	B	B	A	A	B	B	A	A	A	A	B	B	B	A	A	B	A	A	A	B	A	A	A	A	B	B	A	A	A	B	B	A	B	A	A	B	A	A	B	B	A	B	B	B
wsnp_Ku_c20011_29589089	5A	6681	xiwa6681	A	A	B	B	B	B	A	A	A	A	A	A	A	B	B	A	B	B	A	A	B	A	B	B	B	B	A	A	B	B	B	A	A	B	B	B	B	A	-	-	B	A	B	B	A	B
wsnp_Ku_c20011_29589289	5A	6682	xiwa6682	A	A	B	B	B	B	A	A	A	A	A	A	A	B	B	A	B	B	A	A	B	A	B	B	B	B	A	A	B	B	B	A	A	B	B	B	B	A	B	B	B	A	B	B	A	B
wsnp_Ku_c20011_29589514	5A	6683	xiwa6683	A	A	B	B	B	B	A	A	A	A	A	A	A	B	B	A	B	B	A	A	B	A	B	B	B	B	A	A	B	B	B	A	A	B	B	B	B	A	B	B	B	A	B	B	A	B
wsnp_Ku_c21275_31007309	5A	6706	xiwa6706	A	B	B	B	B	A	A	A	A	B	A	A	A	B	B	A	B	B	A	B	B	B	A	A	B	B	A	A	B	B	B	A	A	A	B	A	A	A	B	-	B	A	B	B	B	B
wsnp_Ku_c328_679106	5A	6912	xiwa6912	A	B	B	A	B	A	B	B	A	B	A	B	B	B	B	A	B	B	A	A	B	B	B	A	A	A	A	B	B	B	A	B	A	B	B	B	B	B	B	B	A	A	B	A	B	B
wsnp_Ku_c3684_6789632	5A	6961	xiwa6961	A	A	B	B	B	B	A	A	A	A	A	A	A	B	B	A	B	B	A	A	B	A	B	B	B	B	A	A	B	B	B	A	A	B	B	B	B	A	A	A	B	A	B	B	A	B
wsnp_Ku_c38543_47157828	5A	6988	xiwa6988	A	A	A	A	A	B	A	B	A	B	A	B	A	A	A	A	B	A	A	A	A	B	B	B	A	A	A	B	A	B	A	A	A	A	B	A	A	B	A	A	A	A	A	B	B	A
wsnp_Ku_c6319_11093041	5A	7220	xiwa7220	A	B	B	A	B	A	B	B	A	B	B	B	B	B	A	A	B	B	B	B	B	B	A	A	A	B	A	B	A	B	B	B	A	B	B	B	B	B	A	B	B	A	B	A	B	B
wsnp_Ku_rep_c102220_89250165	5A	7392	xiwa7392	A	B	B	A	B	A	B	B	A	B	A	B	B	B	B	A	B	B	A	A	B	B	B	A	A	A	A	B	B	B	A	B	A	B	B	B	B	B	A	-	A	A	B	A	B	B
wsnp_Ra_c10053_16636851	5A	7530	xiwa7530	A	B	B	A	B	A	B	B	A	B	A	B	B	B	B	A	B	B	A	A	B	B	B	A	A	A	A	B	B	B	A	B	A	B	B	B	B	B	B	B	A	A	B	A	B	B
wsnp_Ra_c12183_19587379	5A	7579	xiwa7579	A	A	B	B	B	B	A	A	A	A	A	A	A	B	B	A	B	B	A	A	B	A	B	B	B	B	A	A	B	B	B	A	A	B	B	B	B	A	A	A	B	A	B	B	A	B
wsnp_Ra_c14112_22155312	5A	7623	xiwa7623	A	B	B	A	B	A	B	B	A	B	A	B	B	B	B	A	B	B	A	A	B	B	B	A	A	A	A	B	B	B	A	B	A	B	B	B	B	B	B	B	A	A	B	A	B	B
wsnp_Ra_c14112_22155451	5A	7624	xiwa7624	A	B	B	A	B	A	B	B	A	B	A	B	B	B	B	A	B	B	A	A	B	B	B	A	A	A	A	B	B	B	A	B	A	B	B	B	B	B	B	A	A	A	B	A	B	B
wsnp_Ra_c17216_26044790	5A	7665	xiwa7665	A	B	B	B	B	A	A	A	A	B	B	A	B	B	B	A	B	B	B	B	B	B	A	B	B	B	A	A	B	B	A	B	A	B	B	A	A	A	A	A	B	A	B	B	B	B
wsnp_Ra_c18755_27856508	5A	7690	xiwa7690	A	B	B	A	B	A	B	B	A	B	A	B	B	B	B	A	B	B	A	B	B	B	B	A	A	A	A	B	B	B	A	B	A	B	B	B	B	B	B	B	A	A	B	A	B	B
wsnp_Ra_c18755_27856621	5A	7691	xiwa7691	A	B	B	A	B	A	B	B	A	B	A	B	B	B	B	A	B	B	A	B	B	B	B	A	A	A	A	B	B	B	A	B	A	B	B	B	B	B	B	B	A	A	B	A	B	B
wsnp_Ra_c2228_4310870	5A	7759	xiwa7759	A	B	B	A	B	A	B	B	A	B	A	B	B	B	B	A	B	B	A	A	B	B	B	A	A	A	A	B	B	B	A	B	A	B	B	B	B	B	B	B	A	A	B	A	B	B
wsnp_Ra_c3966_7286546	5A	7911	xiwa7911	A	B	B	B	B	B	A	A	B	A	A	B	A	B	B	A	B	B	A	A	B	A	B	B	B	B	B	A	A	A	B	A	A	B	B	B	B	B	A	B	A	A	B	A	A	A
wsnp_Ra_c4187_7642735	5A	7925	xiwa7925	A	B	B	A	B	A	B	B	A	B	A	B	B	B	B	A	B	B	A	B	B	B	B	A	A	A	A	B	B	B	A	B	A	B	B	B	B	B	B	B	A	A	B	A	B	B
wsnp_Ra_c47593_53112743	5A	7960	xiwa7960	A	B	B	A	B	A	B	B	A	B	A	B	B	B	B	A	B	B	A	B	B	B	B	A	A	A	A	B	B	B	A	B	A	B	B	B	B	B	B	B	A	A	B	A	B	B
wsnp_Ra_c47593_53112812	5A	7961	xiwa7961	A	B	B	A	B	A	B	B	A	B	A	B	B	B	B	A	B	B	A	B	B	B	B	A	A	A	A	B	B	B	A	B	A	B	B	B	B	B	B	B	A	A	B	A	B	B
wsnp_Ra_rep_c75364_72953405	5A	8202	xiwa8202	A	B	B	A	B	A	B	B	A	B	A	B	B	B	B	A	B	B	A	A	B	B	B	A	A	A	A	B	B	B	A	B	A	B	B	B	B	B	B	-	A	A	B	A	B	B
wsnp_RFL_Contig3939_4369467	5A	8537	xiwa8537	A	B	B	B	B	A	A	A	A	B	B	A	B	B	B	A	B	B	B	B	B	B	A	B	B	B	A	A	B	B	A	B	A	B	B	A	A	A	A	A	B	A	B	B	B	B
wsnp_BE403211A_Td_2_1	5A,5B	21	xiwa21	A	A	B	A	B	B	-	A	A	B	B	A	A	B	B	A	A	B	A	B	B	B	A	B	B	A	B	A	B	A	A	B	B	A	A	B	B	A	-	-	B	A	A	B	B	B
wsnp_Ex_c11309_18272248	5A,5B	1466	xiwa1466	A	B	B	A	B	A	B	B	A	B	A	B	B	B	B	A	B	B	A	A	B	B	B	A	A	A	A	B	B	B	A	B	A	B	B	B	B	B	B	A	A	A	B	A	B	B
wsnp_Ex_c18941_27841286	5A,5B	2365	xiwa2365	B	B	B	A	A	A	A	A	-	B	A	A	B	A	A	A	A	B	A	A	B	B	B	A	A	A	A	-	A	B	B	B	-	A	A	-	B	A	-	-	B	-	B	B	A	B
wsnp_Ex_c3838_6980774	5A,5B	3645	xiwa3645	B	B	B	A	A	A	B	B	A	B	A	A	B	A	A	A	B	A	A	A	A	B	A	B	A	A	A	B	A	A	A	B	B	B	B	B	B	B	A	B	B	B	B	B	A	B
wsnp_JD_c5795_6955031	5A,5B	6111	xiwa6111	-	B	-	A	A	A	A	A	-	B	-	A	-	A	A	A	-	B	A	A	B	B	A	A	A	A	A	A	A	B	-	B	-	-	A	A	A	A	A	-	-	A	B	B	A	-
wsnp_Ku_rep_c68797_67943795	5A,5B	7447	xiwa7447	B	-	B	A	A	A	B	B	B	B	A	A	B	A	A	A	B	-	B	A	A	B	A	A	A	A	A	B	A	A	A	B	B	A	A	-	B	A	B	A	B	B	B	B	A	B
wsnp_Ex_c25405_34671802	5AL	2970	xiwa2970	B	A	B	A	A	A	B	B	B	B	B	B	A	B	A	A	A	-	B	B	B	B	B	B	A	B	A	A	B	A	A	-	B	A	B	B	B	B	A	B	B	B	A	B	B	A
wsnp_Ex_c26968_36188964	5AL	3083	xiwa3083	A	A	B	A	A	B	B	B	B	A	B	B	B	A	A	A	B	B	A	A	A	A	B	A	A	B	A	B	A	B	A	A	A	A	B	A	A	B	B	A	A	A	A	B	A	B
wsnp_Ex_rep_c101323_86702546	5AL	5003	xiwa5003	A	A	A	A	A	B	B	B	B	A	B	B	B	A	A	A	B	B	A	A	A	A	A	A	B	A	A	B	A	B	A	A	A	A	B	A	A	B	B	-	A	A	A	B	A	A
wsnp_Ex_rep_c68829_67704044	5AL	5567	xiwa5567	A	B	A	A	B	A	B	B	A	B	B	B	B	B	B	A	B	B	B	B	B	B	A	A	A	B	A	B	A	B	A	B	A	B	A	A	A	A	A	B	B	A	B	A	B	B
wsnp_Ra_c46008_51992500	5AL	7950	xiwa7950	A	B	B	A	B	A	B	B	A	B	A	B	B	B	B	A	B	B	A	A	B	B	B	A	A	A	A	B	B	B	B	B	A	B	B	B	B	B	B	B	A	A	B	A	B	B
wsnp_BE399966A_Ta_2_3	5AS	14	xiwa14	A	B	B	A	A	A	-	B	A	A	A	B	B	B	B	B	B	B	B	B	A	B	A	A	B	A	A	A	B	B	B	A	A	A	B	B	B	B	-	B	A	A	B	A	B	B
wsnp_BE499835A_Ta_2_1	5AS	330	xiwa330	A	B	B	A	A	A	B	A	A	B	A	B	B	B	B	A	B	B	B	B	A	B	A	A	B	A	A	B	B	B	A	B	A	B	B	B	B	B	A	B	A	A	B	A	B	B
wsnp_BF201102A_Ta_2_1	5AS	419	xiwa419	A	B	B	A	A	A	B	A	A	B	A	A	B	B	B	A	B	B	B	B	A	B	A	A	B	A	A	B	B	B	A	B	A	B	B	B	B	B	A	B	A	A	B	A	B	B
wsnp_Ex_c11992_19213600	5AS	1568	xiwa1568	A	B	B	A	A	A	A	A	A	A	A	B	B	B	B	A	B	B	B	B	A	B	A	A	B	A	A	A	B	B	A	A	A	B	B	B	B	B	A	B	A	A	B	A	B	B
wsnp_Ex_c11992_19213872	5AS	1569	xiwa1569	A	B	B	A	A	A	A	A	A	A	A	B	B	B	B	A	B	B	B	B	A	B	A	A	B	A	A	A	B	B	A	A	A	B	B	B	B	B	A	B	A	A	B	A	B	B
wsnp_Ex_c130_259533	5AS	1718	xiwa1718	A	B	B	A	B	A	B	B	A	B	A	B	B	B	B	A	B	B	A	A	B	B	B	A	A	A	A	B	B	B	A	B	A	B	B	B	B	B	B	B	A	A	B	A	B	B
wsnp_Ex_c15084_23263641	5AS	1978	xiwa1978	A	B	B	A	B	A	B	B	A	B	A	B	B	B	B	A	B	B	A	A	B	B	B	A	A	A	A	B	B	B	A	B	A	B	B	B	B	B	B	B	A	A	B	A	B	B
wsnp_Ex_c1981_3728899	5AS	2463	xiwa2463	A	B	B	A	B	A	B	B	A	B	A	B	B	B	B	A	B	B	A	A	B	B	B	A	A	A	A	B	B	B	A	B	A	B	B	B	B	B	B	-	A	A	B	A	B	B
wsnp_Ex_c20611_29693561	5AS	2548	xiwa2548	A	B	B	A	B	A	B	B	A	B	A	B	B	B	B	A	B	B	A	A	B	B	B	A	A	A	A	B	B	B	A	B	A	B	B	B	B	B	B	-	A	A	B	A	B	B
wsnp_Ex_c28827_37918346	5AS	3190	xiwa3190	A	B	B	A	B	A	B	B	A	B	A	B	B	B	B	A	B	B	A	A	B	B	A	A	A	A	A	B	B	B	A	B	A	B	B	B	B	B	A	A	A	A	B	A	B	A
wsnp_Ex_c29061_38130966	5AS	3212	xiwa3212	A	B	B	A	B	A	B	B	A	B	A	B	B	B	B	A	B	B	A	A	B	B	B	A	A	A	A	B	B	B	A	B	A	B	B	B	B	B	B	-	A	A	B	A	B	B
wsnp_Ex_c31570_40343841	5AS	3349	xiwa3349	A	B	B	A	B	A	B	B	A	B	A	B	B	B	B	A	B	B	A	A	B	B	B	A	A	A	A	B	B	B	A	B	A	B	B	B	B	B	B	A	A	A	B	A	B	B
wsnp_Ex_c4026_7281501	5AS	3717	xiwa3717	B	B	B	-	A	A	A	A	B	B	A	A	B	A	A	A	-	B	-	A	B	B	B	A	A	-	A	B	A	B	A	B	B	-	B	B	B	A	A	B	B	B	B	-	A	B
wsnp_Ex_c4921_8763722	5AS	4048	xiwa4048	A	B	B	A	B	A	B	B	A	B	B	B	B	B	B	A	B	B	B	B	B	B	A	A	A	B	A	B	A	B	A	B	A	B	A	A	A	A	A	B	B	A	B	A	B	B
wsnp_Ex_c62701_62229607	5AS	4465	xiwa4465	A	B	B	A	A	A	B	A	A	B	A	A	B	B	B	A	B	B	A	A	A	B	A	A	B	A	A	B	B	B	A	B	A	B	B	B	B	B	A	B	B	B	B	A	B	B
wsnp_Ex_c7668_13089715	5AS	4710	xiwa4710	A	B	B	A	B	A	B	B	A	B	A	B	B	B	B	A	B	B	A	A	B	B	B	A	A	A	A	B	B	B	A	B	A	B	B	B	B	B	B	B	A	A	B	A	B	B
wsnp_Ex_c790_1554988	5AS	4744	xiwa4744	A	B	B	B	B	B	A	A	A	A	A	B	B	B	B	A	B	B	A	A	B	A	B	B	B	A	A	A	A	A	B	B	A	B	B	B	B	A	A	A	A	A	B	A	A	A
wsnp_Ex_c807_1585614	5AS	4765	xiwa4765	A	B	B	A	A	A	B	A	A	B	A	B	B	B	B	A	B	B	B	B	A	B	A	A	B	A	A	B	B	B	A	B	A	B	B	B	B	B	A	B	A	A	B	A	B	B
wsnp_Ex_c807_1586158	5AS	4766	xiwa4766	A	B	B	A	A	A	-	A	A	B	A	B	B	B	B	A	B	B	B	B	A	B	A	A	B	A	A	B	B	B	A	B	A	B	B	B	B	B	A	B	A	A	B	A	B	B
wsnp_Ex_c807_1586396	5AS	4767	xiwa4767	A	B	B	A	A	A	-	A	A	B	A	B	B	B	B	A	B	B	B	B	A	B	A	A	B	A	A	B	B	B	A	B	A	B	B	B	B	B	A	B	A	A	B	A	B	B
wsnp_Ex_c9842_16228523	5AS	4970	xiwa4970	A	B	B	A	A	A	A	A	A	A	A	B	B	B	B	A	B	B	B	B	A	B	A	A	B	A	A	B	B	B	A	B	A	B	B	B	B	B	A	B	A	A	B	A	B	B
wsnp_Ex_rep_c110023_92574403	5AS	5175	xiwa5175	A	B	B	A	B	A	B	B	A	B	A	B	B	B	B	A	B	B	A	A	B	B	B	A	A	A	A	B	B	B	A	B	A	B	B	B	B	B	B	B	A	A	B	A	B	B
wsnp_Ex_rep_c113621_94394656	5AS	5184	xiwa5184	A	B	B	A	B	A	B	B	A	B	A	B	B	B	B	A	B	B	B	B	B	B	B	A	A	A	A	B	B	B	A	B	A	B	B	B	B	B	B	B	A	A	B	A	B	B
wsnp_Ex_rep_c66733_65077531	5AS	5294	xiwa5294	A	B	B	A	B	A	B	B	A	B	A	B	B	B	B	A	B	B	A	A	B	B	B	A	A	A	A	B	B	B	A	B	A	B	B	B	B	B	B	-	A	A	B	A	B	B
wsnp_Ex_rep_c67179_65674582	5AS	5368	xiwa5368	A	B	B	A	A	A	B	A	A	B	A	B	B	B	B	A	B	B	B	B	A	B	A	A	B	A	A	B	B	B	A	B	A	B	B	B	B	B	A	B	A	A	B	A	B	B
wsnp_Ex_rep_c71219_70023450	5AS	5728	xiwa5728	A	B	B	A	A	A	-	A	A	B	A	A	B	B	B	A	B	B	A	A	A	B	A	A	B	A	A	B	B	B	A	B	A	B	B	B	B	B	A	B	B	B	B	A	B	B
wsnp_JD_c20604_18293112	5AS	5914	xiwa5914	A	B	B	A	B	A	B	B	A	B	A	B	B	B	B	A	B	B	A	A	B	B	B	A	A	A	A	B	B	B	A	B	A	B	B	B	B	B	B	A	A	A	B	A	B	B
wsnp_JD_c8448_9444839	5AS	6196	xiwa6196	A	B	B	A	B	A	B	B	A	B	A	B	B	B	B	A	B	B	A	A	B	B	B	A	A	A	A	B	B	B	A	B	A	B	B	B	B	B	B	-	A	A	B	A	B	B
wsnp_JD_rep_c61843_39601402	5AS	6287	xiwa6287	A	B	B	A	B	A	B	B	A	B	A	B	B	B	B	A	B	B	A	A	B	B	A	A	A	A	A	B	B	B	A	B	A	B	B	B	B	B	A	A	A	A	B	A	B	A
wsnp_Ku_c16812_25759885	5AS	6606	xiwa6606	A	B	B	A	B	A	B	B	A	B	A	B	B	B	B	A	B	B	A	A	B	B	B	A	A	A	A	B	B	B	A	B	A	B	B	B	B	B	B	B	A	A	B	A	B	B
wsnp_Ku_c7890_13513783	5AS	7302	xiwa7302	A	B	B	A	A	A	B	A	A	B	A	B	B	B	B	A	B	B	B	B	A	B	A	A	B	A	A	B	B	B	A	B	A	B	B	B	B	B	A	B	A	A	B	A	B	B
wsnp_Ku_c7890_13514597	5AS	7303	xiwa7303	A	B	B	A	A	A	B	A	A	B	A	B	B	B	B	A	B	B	B	B	A	B	A	A	B	A	A	B	B	B	A	B	A	B	B	B	B	B	A	B	A	A	B	A	B	B
wsnp_Ku_rep_c70261_69822367	5AS	7473	xiwa7473	A	B	B	A	B	A	B	B	A	B	A	B	B	B	B	A	B	B	A	A	B	B	B	A	A	A	A	B	B	B	A	B	A	B	B	B	B	B	B	A	A	A	B	A	B	B
wsnp_Ra_c10915_17838202	5AS	7553	xiwa7553	A	A	B	B	B	B	A	A	A	A	A	A	A	B	B	A	B	B	A	A	B	A	B	B	B	B	A	A	B	B	B	A	A	B	B	B	B	A	A	A	B	A	B	B	A	B
wsnp_Ra_c17541_26430903	5AS	7669	xiwa7669	A	B	B	A	B	A	B	B	A	B	A	B	B	B	B	A	B	B	A	A	B	B	B	A	A	A	A	B	B	B	A	B	A	B	B	B	B	B	B	B	A	A	B	A	B	B
wsnp_Ra_c18459_27525981	5AS	7687	xiwa7687	A	B	B	A	B	A	B	B	A	B	A	B	B	B	B	A	B	B	A	A	B	B	B	A	A	A	A	B	B	B	A	B	A	B	B	B	B	B	B	B	A	A	B	A	B	B
wsnp_Ra_c2228_4309233	5AS	7758	xiwa7758	A	B	B	A	B	A	B	B	A	B	A	B	B	B	B	A	B	B	A	A	B	B	B	A	A	A	A	B	B	B	A	B	A	B	B	B	B	B	B	B	A	A	B	A	B	B
wsnp_Ra_c4187_7643034	5AS	7926	xiwa7926	A	B	B	A	B	A	B	B	A	B	A	B	B	B	B	A	B	B	A	B	B	B	B	A	A	A	A	B	B	B	A	B	A	B	B	B	B	B	B	B	A	A	B	A	B	B
wsnp_Ra_c6788_11804894	5AS	8048	xiwa8048	A	B	B	A	B	A	B	B	A	B	A	B	B	B	B	A	B	B	A	A	B	B	B	A	A	A	A	B	B	B	A	B	A	B	B	B	B	B	B	-	A	A	B	A	B	B
wsnp_Ra_rep_c69221_66574148	5AS	8154	xiwa8154	A	B	B	A	B	A	B	B	A	B	A	B	B	B	B	A	B	B	A	A	B	B	A	A	A	A	A	B	B	B	A	B	A	B	B	B	B	B	A	B	A	A	B	A	B	A
wsnp_Ra_rep_c69221_66574260	5AS	8155	xiwa8155	A	B	B	A	B	A	B	B	A	B	A	B	B	B	B	A	B	B	A	A	B	B	A	A	A	A	A	B	B	B	A	B	A	B	B	B	B	B	A	A	A	A	B	A	B	A
wsnp_Ra_rep_c75364_72953286	5AS	8201	xiwa8201	A	B	B	A	B	A	B	B	A	B	A	B	B	B	B	A	B	B	A	A	B	B	B	A	A	A	A	B	B	B	A	B	A	B	B	B	B	B	B	B	A	A	B	A	B	B
wsnp_Ex_c11309_18272122	5AS,5BS	1465	xiwa1465	A	B	B	A	B	A	B	B	A	B	A	B	B	B	B	A	B	B	A	A	B	B	B	A	A	A	A	B	B	B	A	B	A	B	B	B	B	B	B	B	A	A	B	A	B	B
wsnp_Ex_c58012_59490259	5AS,5BS	4353	xiwa4353	B	B	B	B	A	A	B	B	A	A	A	B	B	B	B	A	A	B	A	A	A	B	B	A	A	A	B	B	A	A	A	B	B	A	B	A	A	B	A	A	B	B	A	B	B	B
wsnp_Ex_c62351_62025689	5AS,5BS	4454	xiwa4454	B	B	B	B	A	A	B	B	A	A	A	A	B	B	B	A	A	B	A	A	A	B	A	A	A	A	B	B	A	A	A	B	B	A	B	A	A	B	A	B	B	B	A	B	B	B
wsnp_BE403214B_Ta_2_1	5B	22	xiwa22	A	B	A	A	B	B	B	B	A	B	A	B	B	B	A	B	A	B	A	B	A	B	A	A	B	B	B	A	B	A	A	A	A	A	A	A	A	A	B	A	B	B	B	B	B	B
wsnp_BE403214B_Ta_2_2	5B	23	xiwa23	A	B	A	A	B	B	B	B	A	B	A	B	B	B	A	B	A	B	A	B	A	B	A	A	B	B	B	A	B	A	A	A	A	A	A	A	A	A	B	A	B	B	B	B	B	B
wsnp_BE446509B_Ta_2_1	5B	196	xiwa196	A	B	A	A	B	B	B	B	B	B	A	A	A	A	A	B	A	A	A	B	B	B	A	B	A	B	B	B	B	A	A	A	A	A	A	A	A	A	B	A	B	B	B	B	B	B
wsnp_BE446509B_Ta_2_6	5B	197	xiwa197	A	B	A	A	B	B	B	B	B	B	A	A	A	A	A	B	A	A	A	B	B	B	A	B	A	B	B	B	B	A	A	A	A	A	A	A	A	A	B	B	B	B	B	B	B	B
wsnp_BE495277B_Ta_2_5	5B	265	xiwa265	B	B	B	A	A	A	B	B	B	B	A	A	B	A	A	A	B	A	A	A	A	B	A	A	A	A	A	B	A	A	A	B	B	A	A	A	A	A	B	B	B	B	B	B	A	B
wsnp_BE497820B_Ta_2_1	5B	301	xiwa301	B	B	B	B	A	A	B	B	A	B	A	A	B	A	B	A	B	B	A	A	A	B	A	A	B	A	A	B	A	A	A	B	B	A	B	B	B	B	A	B	B	B	A	B	B	B
wsnp_BE517711B_Ta_2_2	5B	338	xiwa338	B	B	B	A	A	A	B	B	B	B	A	A	B	A	A	A	B	B	B	A	A	B	A	A	A	A	A	B	A	A	A	B	B	A	A	A	A	A	A	B	B	B	B	A	A	B
wsnp_CAP11_c2439_1259299	5B	722	xiwa722	B	B	B	B	A	A	B	B	A	B	A	A	B	A	B	A	B	A	A	A	A	B	A	A	A	A	A	B	A	A	A	B	B	A	B	A	A	B	A	-	B	B	A	B	B	B
wsnp_CAP11_c3658_1764767	5B	757	xiwa757	A	A	B	B	A	B	A	A	A	B	A	A	B	A	B	B	B	B	B	A	A	A	A	A	B	A	A	B	B	B	A	B	B	B	B	A	A	B	B	A	A	B	B	B	A	A
wsnp_CAP11_rep_c4382_2067038	5B	868	xiwa868	A	A	B	B	A	B	A	A	A	B	A	A	B	A	B	B	B	B	B	A	A	A	A	A	B	A	A	B	B	B	A	B	B	B	B	A	A	B	B	B	A	B	B	B	A	A
wsnp_CAP12_c2231_1090724	5B	936	xiwa936	A	B	A	A	B	B	B	B	B	B	A	A	A	A	A	B	A	A	A	B	B	B	A	B	B	B	B	B	B	A	A	A	A	A	A	A	A	A	B	B	B	B	B	B	B	B
wsnp_CAP12_c303_168436	5B	952	xiwa952	B	B	B	A	A	A	A	A	B	B	A	A	B	A	A	A	A	-	B	A	B	B	B	A	A	A	A	B	A	A	A	B	B	A	B	B	B	A	A	-	B	B	B	A	A	B
wsnp_CAP12_c303_168502	5B	953	xiwa953	B	B	B	A	A	A	A	A	B	B	A	A	B	A	A	A	A	A	B	A	B	B	B	A	A	A	A	B	A	A	A	B	B	A	B	B	B	A	A	B	B	B	B	A	A	B
wsnp_CAP12_c7952_3403722	5B	987	xiwa987	B	B	B	A	A	A	B	B	B	B	A	A	B	A	A	A	B	B	B	A	A	B	A	A	A	A	A	B	A	A	A	B	B	A	A	A	A	A	A	B	B	B	B	A	A	B
wsnp_Ex_c10674_17400603	5B	1380	xiwa1380	B	B	B	A	A	A	B	B	B	B	A	A	B	A	A	A	B	A	A	A	A	A	A	A	A	A	A	B	A	A	A	B	B	B	B	B	B	B	A	B	B	B	B	B	A	B
wsnp_Ex_c10818_17605541	5B	1390	xiwa1390	A	B	B	A	B	B	B	B	A	A	A	B	B	B	A	A	A	B	B	B	A	B	A	A	A	B	B	A	A	A	A	B	A	A	A	A	A	A	A	A	A	B	B	A	B	B
wsnp_Ex_c11070_17950604	5B	1433	xiwa1433	A	A	A	A	B	B	-	A	A	B	B	A	A	B	B	A	A	A	A	B	B	B	A	B	B	A	B	A	B	A	A	B	B	A	A	A	A	A	-	-	B	A	A	B	B	B
wsnp_Ex_c11131_18036595	5B	1441	xiwa1441	A	A	A	A	B	B	A	A	A	A	A	A	A	B	B	A	A	A	A	B	B	B	A	B	B	A	B	B	B	A	B	B	B	A	B	A	A	A	-	A	B	A	A	B	B	B
wsnp_Ex_c11131_18036912	5B	1442	xiwa1442	A	A	A	A	B	B	A	A	A	A	A	A	A	B	B	A	A	A	A	B	B	B	A	B	A	A	B	B	B	A	B	B	B	A	B	A	A	A	-	A	B	A	A	B	B	B
wsnp_Ex_c11131_18037020	5B	1443	xiwa1443	A	A	A	A	B	B	A	A	A	A	A	A	A	B	B	A	A	A	A	B	B	B	A	B	B	A	B	B	B	A	B	B	B	A	B	A	A	A	-	A	B	A	A	B	B	B
wsnp_Ex_c11141_18047244	5B	1444	xiwa1444	B	B	B	A	A	A	A	A	B	B	A	A	B	A	A	A	A	B	B	A	B	B	B	A	A	A	A	B	A	A	A	B	B	A	B	B	B	A	A	B	B	B	B	A	A	B
wsnp_Ex_c11141_18047388	5B	1445	xiwa1445	B	B	B	A	A	A	A	A	B	B	A	A	B	A	A	A	A	-	B	A	B	B	B	A	A	A	A	B	A	A	A	B	B	A	B	B	B	A	A	-	B	B	B	A	A	B
wsnp_Ex_c11265_18216936	5B	1460	xiwa1460	A	A	A	A	A	B	A	A	A	B	A	A	B	B	B	A	A	A	A	B	B	B	A	B	B	A	B	B	B	A	B	B	A	A	B	A	A	A	B	B	A	A	A	B	B	B
wsnp_Ex_c11951_19164786	5B	1564	xiwa1564	A	B	B	A	B	B	B	B	B	B	A	A	A	A	A	B	A	B	A	B	B	B	A	B	B	B	B	B	B	A	A	A	A	A	A	B	B	A	B	A	B	A	B	B	B	B
wsnp_Ex_c12119_19382764	5B	1584	xiwa1584	B	B	B	B	A	A	B	B	A	B	A	A	B	A	B	A	B	B	A	A	A	B	A	A	B	A	A	B	A	A	A	B	B	A	B	B	B	B	A	B	B	B	A	B	B	B
wsnp_Ex_c12119_19382820	5B	1585	xiwa1585	B	B	B	B	A	A	B	B	A	B	A	A	B	A	B	A	B	B	A	A	A	B	A	A	B	A	A	B	A	A	A	B	B	A	B	B	B	B	A	B	B	B	A	B	B	B
wsnp_Ex_c12927_20480163	5B	1709	xiwa1709	A	B	B	B	A	B	A	A	A	A	B	A	B	B	B	B	B	B	B	A	A	B	A	A	A	A	B	B	A	A	A	B	B	B	B	B	B	B	B	A	A	A	B	B	A	A
wsnp_Ex_c13277_20936069	5B	1755	xiwa1755	B	B	B	A	A	B	A	A	A	B	A	A	B	A	A	B	A	A	A	A	B	-	B	A	A	B	B	B	B	B	A	B	A	A	B	B	B	A	B	A	B	B	B	B	A	B
wsnp_Ex_c13440_21171391	5B	1777	xiwa1777	B	B	B	B	A	A	B	B	A	B	A	A	B	A	B	A	B	B	A	A	A	B	A	A	B	A	A	B	A	A	A	B	B	A	B	B	B	B	A	B	B	B	A	B	B	B
wsnp_Ex_c13468_21202450	5B	1779	xiwa1779	B	B	B	B	A	A	B	B	A	A	A	A	B	B	B	A	A	B	A	A	A	B	A	A	A	A	B	B	A	A	A	B	B	A	B	A	A	B	A	A	B	B	A	B	B	B
wsnp_Ex_c13641_21428268	5B	1797	xiwa1797	B	A	B	B	A	B	A	A	A	B	A	A	B	B	B	A	A	B	A	B	B	B	B	B	A	A	B	B	B	B	B	B	A	A	B	A	A	A	A	A	B	B	A	B	B	B
wsnp_Ex_c16045_24471413	5B	2093	xiwa2093	A	B	A	A	B	B	B	B	A	A	A	B	B	B	A	A	A	B	A	B	A	B	A	A	B	B	B	A	A	A	A	B	A	A	A	A	A	A	A	A	B	B	B	A	B	B
wsnp_Ex_c1630_3105100	5B	2118	xiwa2118	B	B	B	B	A	A	B	B	A	A	A	A	B	A	B	A	B	B	A	A	A	B	A	A	B	A	B	B	A	A	A	B	B	A	B	A	A	B	A	B	B	B	A	B	B	B
wsnp_Ex_c16963_25554400	5B	2181	xiwa2181	B	B	B	A	A	A	B	B	A	B	A	A	B	A	A	A	B	A	A	A	A	B	A	B	A	A	A	B	A	A	A	B	B	B	B	A	A	B	A	B	B	B	B	B	A	B
wsnp_Ex_c16963_25554867	5B	2182	xiwa2182	B	B	B	A	A	A	B	B	A	B	A	A	B	A	A	A	B	A	A	A	A	B	A	B	A	A	A	B	A	A	A	B	B	B	B	A	A	B	A	B	B	B	B	B	A	B
wsnp_Ex_c1857_3498024	5B	2321	xiwa2321	A	-	A	A	-	-	B	B	A	A	A	B	B	B	-	A	A	B	A	B	A	B	A	A	B	B	B	A	A	A	A	B	A	A	-	A	A	A	-	-	B	B	B	A	B	B
wsnp_Ex_c1857_3498746	5B	2322	xiwa2322	A	B	A	A	B	B	B	B	A	A	A	B	B	B	A	A	A	B	A	B	A	B	A	A	B	B	B	A	A	A	A	B	A	A	A	A	A	A	B	A	B	B	B	A	B	B
wsnp_Ex_c18654_27528615	5B	2336	xiwa2336	B	B	B	A	A	A	A	A	B	B	A	A	B	A	A	A	A	B	B	A	B	B	B	A	A	A	A	B	A	A	A	B	B	A	B	B	B	A	A	B	B	B	B	A	A	B
wsnp_Ex_c1925_3632756	5B	2388	xiwa2388	A	A	A	A	B	B	B	A	B	B	B	A	A	B	A	B	A	A	A	B	B	B	A	B	B	A	B	A	B	A	A	B	B	A	A	A	A	A	B	B	A	A	A	B	B	B
wsnp_Ex_c19519_28487129	5B	2430	xiwa2430	B	B	B	A	A	A	A	A	B	B	A	A	B	A	A	A	A	-	B	A	B	B	B	A	A	A	A	B	A	A	A	B	B	A	B	B	B	A	A	A	B	B	B	A	A	B
wsnp_Ex_c19724_28721580	5B	2455	xiwa2455	B	B	B	A	A	A	B	B	B	B	A	A	B	A	A	A	B	A	A	A	A	B	A	A	A	A	A	B	A	A	A	B	B	B	A	A	A	A	-	B	B	B	B	B	A	B
wsnp_Ex_c20019_29052512	5B	2500	xiwa2500	A	A	B	A	A	B	A	A	A	A	A	A	B	B	B	A	A	B	A	B	B	B	A	B	B	A	B	B	B	A	B	B	A	A	B	B	B	A	-	A	B	A	A	B	B	B
wsnp_Ex_c2132_4004831	5B	2596	xiwa2596	B	B	B	B	A	A	B	B	A	A	A	A	B	A	B	A	A	B	A	A	A	B	A	A	B	A	B	B	A	A	A	B	B	A	B	A	A	B	A	B	B	B	A	B	B	B
wsnp_Ex_c2132_4006417	5B	2597	xiwa2597	B	B	B	B	A	A	B	B	A	A	A	A	B	A	B	A	A	B	A	A	A	B	A	A	B	A	B	B	A	A	A	B	B	A	B	A	A	B	A	A	B	B	A	B	B	B
wsnp_Ex_c214_422365	5B	2610	xiwa2610	A	B	B	B	A	A	B	B	A	A	A	B	B	B	B	A	A	B	A	A	A	B	A	A	A	A	B	B	A	A	A	B	B	A	B	A	A	B	A	B	B	B	A	B	B	B
wsnp_Ex_c214_422376	5B	2611	xiwa2611	A	B	B	B	A	A	B	B	A	A	A	B	B	B	B	A	A	B	A	A	A	B	A	A	A	A	B	B	A	A	A	B	B	A	B	A	A	B	A	B	B	B	A	B	B	B
wsnp_Ex_c22040_31218342	5B	2680	xiwa2680	A	B	B	B	A	A	B	B	A	A	A	B	B	B	B	A	A	B	A	A	A	B	A	A	B	A	B	B	A	A	A	B	B	A	B	A	A	B	A	B	B	B	A	B	B	B
wsnp_Ex_c222_436432	5B	2694	xiwa2694	B	B	B	A	A	A	B	B	B	B	A	A	B	A	A	A	B	B	B	A	A	B	A	A	A	A	A	B	A	A	A	B	B	A	A	A	A	A	A	B	B	B	B	A	A	B
wsnp_Ex_c222_436779	5B	2695	xiwa2695	B	B	B	A	A	A	B	B	B	B	A	A	B	A	A	A	B	-	B	A	A	B	A	A	A	A	A	B	A	A	A	B	B	A	A	A	A	A	A	B	B	B	B	A	A	B
wsnp_Ex_c2224_4171319	5B	2697	xiwa2697	B	B	B	A	A	A	A	A	B	B	A	A	B	A	A	A	A	B	B	A	B	B	B	A	A	A	A	B	A	A	A	B	B	A	B	B	B	A	A	B	B	B	B	A	A	B
wsnp_Ex_c2224_4171424	5B	2698	xiwa2698	B	B	B	A	A	A	A	A	B	B	A	A	B	A	A	A	A	B	B	A	B	B	B	A	A	A	A	B	A	A	A	B	B	A	B	B	B	A	A	B	B	B	B	A	A	B
wsnp_Ex_c2243_4201831	5B	2715	xiwa2715	A	B	B	A	A	B	B	B	A	B	A	B	B	A	A	B	B	B	A	B	A	A	A	A	B	B	B	B	A	A	A	B	A	B	B	B	B	B	B	B	A	A	A	B	A	B
wsnp_Ex_c2264_4243233	5B	2729	xiwa2729	B	B	B	A	A	B	A	A	B	B	A	A	B	A	A	A	A	A	A	A	B	A	B	A	A	A	A	B	A	B	B	B	B	A	A	B	B	A	B	B	B	B	B	B	A	B
wsnp_Ex_c23661_32900048	5B	2827	xiwa2827	A	B	B	A	B	B	B	B	B	A	B	A	A	B	A	B	A	B	A	B	B	B	A	B	B	B	B	A	B	A	A	B	A	A	A	B	B	A	B	B	A	A	B	B	B	B
wsnp_Ex_c25392_34658803	5B	2969	xiwa2969	B	B	B	A	A	A	A	A	B	B	A	A	B	A	A	A	A	-	B	A	B	B	B	A	A	A	A	B	A	A	A	B	B	A	B	B	B	A	A	-	B	B	B	A	A	B
wsnp_Ex_c2571_4784380	5B	2992	xiwa2992	B	B	B	B	A	A	B	B	A	A	A	B	B	B	B	A	A	B	A	A	A	B	B	A	A	A	B	B	A	A	A	B	B	A	B	A	A	B	A	A	B	B	A	B	B	B
wsnp_Ex_c25926_35188395	5B	3008	xiwa3008	B	B	B	A	A	A	A	A	B	B	A	A	B	A	A	A	A	-	B	A	B	B	B	A	A	A	A	B	A	A	A	B	B	A	B	B	B	A	A	-	B	B	B	A	A	B
wsnp_Ex_c25926_35188479	5B	3009	xiwa3009	B	B	B	A	A	A	A	A	B	B	A	A	B	A	A	A	A	-	B	A	B	B	B	A	A	A	A	B	A	A	A	B	B	A	B	B	B	A	A	-	B	B	B	A	A	B
wsnp_Ex_c2615_4862266	5B	3025	xiwa3025	B	B	B	A	A	A	B	B	B	B	A	A	B	A	A	A	B	A	A	A	A	B	A	A	A	A	A	B	A	A	A	B	B	B	B	A	A	A	A	B	B	B	B	B	A	B
wsnp_Ex_c26312_35558700	5B	3044	xiwa3044	B	B	B	A	A	A	A	A	B	B	A	A	B	A	A	A	A	A	B	A	B	B	B	A	A	A	A	B	A	A	A	B	B	A	B	B	B	A	A	A	B	B	B	A	A	B
wsnp_Ex_c3042_5618219	5B	3275	xiwa3275	A	A	B	A	A	B	A	A	A	B	A	A	B	B	B	A	A	B	A	B	B	B	A	B	B	A	B	B	B	A	B	B	A	A	B	B	B	A	B	B	B	A	A	B	B	B
wsnp_Ex_c32488_41134388	5B	3394	xiwa3394	A	A	A	A	B	B	B	A	B	A	B	A	A	B	A	B	A	A	A	B	B	B	A	B	B	A	B	A	B	A	A	B	B	A	A	A	A	A	B	A	A	A	A	B	B	B
wsnp_Ex_c33675_42124657	5B	3444	xiwa3444	B	A	B	A	A	B	A	A	A	B	A	B	B	A	A	A	A	A	A	B	B	A	B	B	B	A	B	B	B	B	A	B	A	A	B	B	B	A	-	-	B	B	A	B	B	B
wsnp_Ex_c3834_6971470	5B	3640	xiwa3640	B	B	B	A	A	B	A	A	B	B	A	A	B	A	A	A	A	A	A	A	B	B	B	A	A	A	A	B	A	B	B	B	B	A	A	B	B	A	B	B	B	B	B	B	A	B
wsnp_Ex_c3834_6971529	5B	3641	xiwa3641	B	B	B	A	A	B	A	A	B	B	A	A	B	A	A	A	A	A	A	A	B	B	B	A	A	A	A	B	A	B	B	B	B	A	A	B	B	A	B	B	B	B	B	B	A	B
wsnp_Ex_c3834_6971680	5B	3642	xiwa3642	B	B	B	A	A	B	A	A	B	B	A	A	B	A	A	A	A	A	A	A	B	B	B	A	A	A	A	B	A	B	B	B	B	A	A	B	B	A	A	B	B	B	B	B	A	B
wsnp_Ex_c3834_6972322	5B	3644	xiwa3644	B	B	B	A	A	B	A	A	B	B	A	A	B	A	A	A	A	A	A	A	B	B	B	A	A	A	A	B	A	B	B	B	B	A	A	B	B	A	B	B	B	B	B	B	A	B
wsnp_Ex_c40022_47169698	5B	3706	xiwa3706	B	B	B	B	A	A	B	B	A	A	A	A	B	A	B	A	A	B	A	A	A	B	A	A	B	A	B	B	A	A	A	B	B	A	B	A	A	B	A	B	B	B	A	B	B	B
wsnp_Ex_c40022_47169752	5B	3707	xiwa3707	B	B	B	B	A	A	B	B	A	A	A	A	B	A	B	A	A	B	A	A	A	B	A	A	B	A	B	B	A	A	A	B	B	A	B	A	A	B	A	-	B	B	A	B	B	B
wsnp_Ex_c4031_7293125	5B	3719	xiwa3719	B	B	B	A	A	A	A	A	B	B	A	A	B	A	A	A	A	B	B	A	B	B	B	A	A	A	A	B	A	A	A	B	B	A	B	B	B	A	A	B	B	B	B	A	A	B
wsnp_Ex_c4189_7565086	5B	3800	xiwa3800	A	A	B	A	A	B	A	A	A	B	A	A	B	B	B	A	A	B	A	B	B	B	A	B	A	A	B	B	B	A	B	B	A	A	B	B	B	A	B	A	B	A	A	B	B	B
wsnp_Ex_c44034_50189833	5B	3881	xiwa3881	B	B	B	A	A	A	A	A	B	B	A	A	B	A	A	A	A	A	B	A	B	B	B	A	A	A	A	B	A	A	A	B	B	A	B	B	B	A	A	A	B	B	B	A	A	B
wsnp_Ex_c46217_51790399	5B	3964	xiwa3964	B	B	B	A	A	A	B	B	B	B	A	A	B	A	A	A	B	A	B	A	A	B	A	A	A	A	A	B	A	A	A	B	B	A	A	A	A	A	A	B	B	B	B	A	A	B
wsnp_Ex_c47152_52446529	5B	3985	xiwa3985	B	B	B	A	A	A	B	B	B	B	A	A	B	A	A	A	B	A	A	A	A	B	A	A	A	A	A	B	A	A	A	B	B	B	A	A	A	A	B	B	B	B	B	B	A	B
wsnp_Ex_c50413_54706626	5B	4074	xiwa4074	B	B	B	A	A	A	B	B	B	B	A	A	B	A	A	A	B	A	A	A	A	B	A	A	A	A	A	B	A	A	A	B	B	B	A	A	A	A	B	B	B	B	B	B	A	B
wsnp_Ex_c53011_56395185	5B	4158	xiwa4158	B	B	B	B	A	A	B	B	A	A	A	A	B	A	B	A	A	B	A	A	A	B	A	A	B	A	B	B	A	A	A	B	B	A	B	A	A	B	A	A	B	B	A	B	B	B
wsnp_Ex_c5632_9904112	5B	4300	xiwa4300	B	B	B	B	A	A	B	B	A	A	A	A	B	A	B	A	A	B	A	A	A	B	A	A	B	A	B	B	A	A	A	B	B	A	B	A	A	B	A	B	B	B	A	B	B	B
wsnp_Ex_c57209_59016692	5B	4329	xiwa4329	A	B	-	B	B	B	B	B	A	A	A	B	B	B	B	A	A	B	B	B	A	B	A	A	B	B	B	B	A	A	B	B	A	A	A	A	A	A	A	-	A	B	B	A	B	B
wsnp_Ex_c57667_59284398	5B	4346	xiwa4346	B	B	B	A	A	A	B	B	B	B	A	A	B	A	A	A	B	A	A	A	A	B	A	A	A	A	A	B	A	A	A	B	B	B	B	A	A	A	A	A	B	B	B	B	A	B
wsnp_Ex_c60683_61038062	5B	4414	xiwa4414	B	B	B	B	A	A	B	B	A	A	A	A	B	A	B	A	A	B	A	A	A	B	A	A	B	A	B	B	A	A	A	B	B	A	B	A	A	B	A	B	B	B	A	B	B	B
wsnp_Ex_c6100_10676217	5B	4422	xiwa4422	B	B	B	B	A	A	B	B	A	B	A	A	B	A	B	A	B	B	A	A	A	B	A	A	B	A	A	B	A	A	A	B	B	A	B	B	B	B	A	B	B	B	A	B	B	B
wsnp_Ex_c718_1411957	5B	4632	xiwa4632	B	B	B	A	A	A	B	B	B	B	A	A	B	A	A	A	B	B	B	A	A	B	A	A	A	A	A	B	A	A	A	B	B	A	A	A	A	A	A	B	B	B	B	A	A	B
wsnp_Ex_c8659_14515623	5B	4829	xiwa4829	B	B	B	A	A	B	A	A	A	B	A	A	B	A	A	B	A	A	A	A	B	-	B	A	A	B	B	B	B	B	A	B	A	A	B	B	B	A	B	-	B	B	B	B	A	B
wsnp_Ex_c8985_14979134	5B	4862	xiwa4862	B	B	B	B	A	A	B	B	A	A	A	A	B	A	B	A	A	B	A	A	A	B	A	A	B	A	B	B	A	A	A	B	B	A	B	A	A	B	A	B	B	B	A	B	B	B
wsnp_Ex_c9846_16236003	5B	4971	xiwa4971	B	B	B	A	A	A	A	A	B	B	A	A	B	A	A	A	A	A	B	A	B	B	B	A	A	A	A	B	A	A	A	B	B	A	B	B	B	A	A	A	B	B	B	A	A	B
wsnp_Ex_rep_c102070_87317290	5B	5048	xiwa5048	B	B	B	A	A	A	B	B	B	B	A	A	B	A	A	A	B	A	A	A	A	B	A	A	A	A	A	B	A	A	A	B	B	B	A	A	A	A	-	B	B	B	B	B	A	B
wsnp_Ex_rep_c105478_89891634	5B	5139	xiwa5139	B	B	B	A	A	A	B	B	B	B	A	A	B	A	A	A	B	B	B	A	A	B	A	A	A	A	A	B	A	A	A	B	B	A	A	A	A	A	B	B	B	B	B	B	A	B
wsnp_Ex_rep_c108314_91592072	5B	5166	xiwa5166	B	B	B	B	A	A	B	B	A	A	A	A	B	A	B	A	A	B	A	A	A	B	A	A	B	A	B	B	A	A	A	B	B	A	B	A	A	B	A	B	B	B	A	B	B	B
wsnp_Ex_rep_c110196_92676847	5B	5176	xiwa5176	A	B	B	B	A	B	A	A	A	A	B	A	B	B	B	B	B	B	B	A	A	B	A	A	A	A	B	B	A	A	A	B	B	B	B	B	B	B	B	A	A	A	B	B	A	A
wsnp_Ex_rep_c110792_93008517	5B	5179	xiwa5179	A	A	B	A	A	B	A	A	A	A	A	A	B	B	B	A	A	B	A	B	B	B	A	B	B	A	B	B	B	A	B	B	A	A	B	B	B	A	A	A	B	A	A	B	B	B
wsnp_Ex_rep_c66651_64962429	5B	5279	xiwa5279	B	B	B	B	A	A	B	B	A	B	A	A	B	A	B	A	B	B	A	A	A	B	A	A	B	A	A	B	A	A	A	B	B	A	B	B	B	B	A	B	B	B	A	B	B	B
wsnp_Ex_rep_c66651_64963120	5B	5280	xiwa5280	B	B	B	B	A	A	B	B	A	B	A	A	B	A	B	A	B	B	A	A	A	B	A	A	B	A	A	B	A	A	A	B	B	A	B	B	B	B	A	B	B	B	A	B	B	B
wsnp_Ex_rep_c66667_64981526	5B	5283	xiwa5283	B	B	B	A	A	A	B	B	B	B	A	A	B	A	A	A	B	A	A	A	A	B	A	A	A	A	A	B	A	A	A	B	B	B	A	A	A	A	B	B	B	B	B	B	A	B
wsnp_Ex_rep_c66696_65023462	5B	5289	xiwa5289	B	B	B	B	A	A	B	B	A	B	A	A	B	A	B	A	B	B	A	A	A	B	A	A	B	A	A	B	A	A	A	B	B	A	B	B	B	B	A	B	B	B	A	B	B	B
wsnp_Ex_rep_c67471_66073969	5B	5404	xiwa5404	A	B	B	B	A	A	B	B	A	A	A	B	B	B	B	A	A	B	A	A	A	B	A	A	B	A	B	B	A	A	A	B	B	A	B	A	A	B	A	B	B	B	A	B	B	B
wsnp_Ex_rep_c68017_66762485	5B	5482	xiwa5482	B	B	B	A	A	A	A	A	B	B	A	A	B	A	A	A	A	A	B	A	B	B	B	A	A	A	A	B	A	A	A	B	B	A	B	B	B	A	A	A	B	B	B	A	A	B
wsnp_Ex_rep_c68033_66780978	5B	5487	xiwa5487	B	B	B	A	A	A	A	A	B	B	A	A	B	A	A	A	A	A	B	A	B	B	B	A	A	A	A	B	A	A	A	B	B	A	B	B	B	A	A	A	B	B	B	A	A	B
wsnp_Ex_rep_c68033_66781174	5B	5488	xiwa5488	B	B	B	A	A	A	A	A	B	B	A	A	B	A	A	A	A	B	B	A	B	B	B	A	A	A	A	B	A	A	A	B	B	A	B	B	B	A	A	B	B	B	B	A	A	B
wsnp_Ex_rep_c70120_69069885	5B	5671	xiwa5671	B	B	B	A	A	A	A	A	B	B	A	A	B	A	A	A	A	B	B	A	B	B	B	A	A	A	A	B	A	A	A	B	B	A	B	B	B	A	A	B	B	B	B	A	A	B
wsnp_JD_c12186_12484832	5B	5795	xiwa5795	B	B	B	A	A	A	A	A	B	B	A	A	B	A	A	A	A	A	B	A	B	B	B	A	A	A	A	B	A	A	A	B	B	A	B	B	B	A	A	A	B	B	B	A	A	B
wsnp_JD_c12221_12509932	5B	5802	xiwa5802	A	B	B	B	B	B	B	B	A	A	A	B	B	B	B	A	A	B	B	B	A	B	A	A	B	B	B	B	A	A	B	B	A	A	A	A	A	A	A	B	A	B	B	A	B	B
wsnp_JD_c12221_12509984	5B	5803	xiwa5803	A	B	B	B	B	B	B	B	A	A	A	B	B	B	B	A	A	B	B	B	A	B	A	A	B	B	B	B	A	A	B	B	A	A	A	A	A	A	A	A	A	B	B	A	B	B
wsnp_JD_c23569_20105699	5B	5947	xiwa5947	B	B	B	A	A	A	A	A	B	B	A	A	B	A	A	A	A	A	B	A	B	B	B	A	A	A	A	B	A	A	A	B	B	A	B	B	B	A	A	A	B	B	B	A	A	B
wsnp_JD_c46203_31643976	5B	6068	xiwa6068	B	B	B	A	A	A	A	A	B	B	A	A	B	A	A	A	A	B	B	A	B	B	B	A	A	A	A	B	A	A	A	B	B	A	B	B	B	A	A	B	B	B	B	A	A	B
wsnp_JD_c5795_6955627	5B	6112	xiwa6112	B	B	B	A	A	A	A	A	B	B	A	A	B	A	A	A	A	B	A	A	B	B	B	A	A	A	A	B	A	B	B	B	B	A	A	A	A	A	B	B	B	B	B	B	A	B
wsnp_JD_c6562_7716043	5B	6147	xiwa6147	A	A	A	A	B	B	B	A	A	B	B	A	A	B	B	A	A	A	A	B	B	B	A	B	B	A	B	A	B	A	A	B	B	A	A	A	A	A	B	B	B	A	A	B	B	B
wsnp_JD_c7507_8592496	5B	6171	xiwa6171	B	B	B	A	A	A	A	A	B	B	A	A	B	A	A	A	A	B	B	A	B	B	B	A	A	A	A	B	A	A	A	B	B	A	B	B	B	A	A	B	B	B	B	A	A	B
wsnp_JD_rep_c49950_34066505	5B	6266	xiwa6266	B	B	B	A	A	A	A	A	B	B	A	A	B	A	A	A	A	B	A	A	B	B	B	A	A	A	A	B	A	B	B	B	B	A	A	-	-	A	B	B	B	B	B	B	A	B
wsnp_JD_rep_c50403_34392266	5B	6271	xiwa6271	A	B	A	A	B	B	B	B	A	A	A	B	B	B	A	A	A	B	A	B	A	B	A	A	B	A	B	A	A	A	A	A	A	A	A	B	B	A	A	A	B	B	B	A	B	B
wsnp_JD_rep_c63083_40243538	5B	6292	xiwa6292	B	B	B	A	A	B	A	A	B	B	A	A	B	A	A	A	A	A	A	A	B	A	B	A	A	A	A	B	A	B	A	B	B	A	A	B	B	A	-	-	B	B	B	B	A	B
wsnp_JG_c402_268605	5B	6344	xiwa6344	B	B	B	B	A	A	B	B	A	B	A	A	B	A	B	A	B	B	A	A	A	B	A	A	B	A	A	B	A	A	A	B	B	A	B	B	B	B	A	B	B	B	A	B	B	B
wsnp_JG_c625_379570	5B	6366	xiwa6366	B	B	B	A	A	A	A	A	B	B	A	A	B	A	A	A	A	A	B	A	B	B	B	A	A	A	A	B	A	A	A	B	B	A	B	B	B	A	A	A	B	B	B	A	A	B
wsnp_Ku_c10296_17072695	5B	6383	xiwa6383	B	B	B	A	A	A	B	B	B	B	A	A	B	A	A	A	B	A	A	A	A	B	A	A	A	A	A	B	A	A	A	B	B	B	B	A	A	A	B	B	B	B	B	B	A	B
wsnp_Ku_c11980_19464222	5B	6447	xiwa6447	B	B	B	B	A	A	B	B	A	A	A	A	B	B	B	A	A	B	A	A	A	B	A	A	B	A	B	B	A	A	A	B	B	A	B	A	A	B	A	B	B	B	A	B	B	B
wsnp_Ku_c14332_22613741	5B	6526	xiwa6526	B	B	B	B	A	A	B	B	A	B	A	A	B	A	B	A	B	B	A	A	A	B	A	A	B	A	A	B	A	A	A	B	B	A	B	B	B	B	A	B	B	B	A	B	B	B
wsnp_Ku_c21770_31551190	5B	6718	xiwa6718	B	A	B	B	A	B	A	A	A	B	A	A	B	B	B	A	A	B	A	B	B	B	B	B	B	A	B	B	B	B	B	B	A	A	B	A	A	A	-	-	B	B	A	B	B	B
wsnp_Ku_c24804_34773820	5B	6766	xiwa6766	B	B	B	A	A	A	A	A	B	B	A	A	B	A	A	A	A	A	B	A	B	B	B	A	A	A	A	B	A	A	A	B	B	A	B	B	B	A	A	A	B	B	B	A	A	B
wsnp_Ku_c29780_39658445	5B	6867	xiwa6867	B	B	B	A	A	A	B	B	B	B	A	A	B	A	A	A	B	A	A	A	A	B	A	A	A	A	A	B	A	A	A	B	B	B	B	A	A	A	B	B	B	B	B	B	A	B
wsnp_Ku_c3102_5810751	5B	6894	xiwa6894	B	B	B	A	A	B	A	A	A	B	A	A	B	A	A	B	A	A	A	A	B	B	B	A	A	B	B	B	B	B	A	B	A	A	B	B	B	A	B	B	B	B	B	B	A	B
wsnp_Ku_c3102_5811860	5B	6895	xiwa6895	B	B	B	A	A	B	A	A	A	B	A	A	B	A	A	B	A	A	A	A	B	B	B	A	A	B	B	B	B	B	A	B	A	A	B	B	B	A	B	B	B	B	B	B	A	B
wsnp_Ku_c32477_42086760	5B	6909	xiwa6909	B	B	B	B	A	A	B	B	A	A	A	A	B	B	B	A	A	B	A	A	A	B	A	A	A	A	B	B	A	A	A	B	B	A	B	A	A	B	A	A	B	B	A	B	B	B
wsnp_Ku_c3869_7094615	5B	6992	xiwa6992	B	B	B	B	A	A	B	B	A	B	A	A	B	A	B	A	B	A	A	A	A	B	A	A	A	A	A	B	A	A	A	B	B	A	B	B	B	B	A	B	B	B	A	B	B	B
wsnp_Ku_c40084_48381107	5B	7020	xiwa7020	A	B	B	A	B	B	B	B	B	A	B	A	A	B	A	B	A	B	A	B	B	B	A	B	B	B	B	A	B	A	A	B	A	A	A	B	B	A	B	B	A	A	B	B	B	B
wsnp_Ku_c40334_48581010	5B	7024	xiwa7024	B	B	B	A	A	B	A	A	A	B	A	A	B	A	A	B	A	A	A	A	B	-	B	A	A	B	B	B	B	B	A	B	A	A	B	A	A	A	B	-	B	B	B	B	A	B
wsnp_Ku_c439_913400	5B	7062	xiwa7062	A	A	B	B	A	B	A	A	A	B	A	A	B	A	B	B	B	B	B	A	A	A	A	A	A	A	A	B	B	B	A	B	B	B	B	A	A	B	B	A	A	B	B	B	A	A
wsnp_Ku_c51284_56622767	5B	7137	xiwa7137	A	B	B	A	B	B	A	A	B	B	A	A	B	B	B	A	A	A	A	B	A	B	B	B	B	B	B	B	A	A	B	B	A	B	A	B	B	B	A	A	A	B	A	A	B	A
wsnp_Ku_c5594_9911648	5B	7175	xiwa7175	B	B	B	A	A	A	B	B	B	B	A	A	B	A	A	A	B	B	B	A	A	B	A	A	A	A	A	B	A	A	A	B	B	A	A	A	A	A	A	B	B	B	B	A	A	B
wsnp_Ku_c6464_11320381	5B	7227	xiwa7227	B	B	B	B	A	A	B	B	A	B	A	A	B	A	B	A	B	B	A	A	A	B	A	A	B	A	A	B	A	A	A	B	B	A	B	B	B	B	A	B	B	B	A	B	B	B
wsnp_Ku_c7199_12444840	5B	7272	xiwa7272	B	B	B	B	A	A	B	B	A	A	A	A	B	A	B	A	A	B	A	A	A	B	A	A	B	A	B	B	A	A	A	B	B	A	B	A	A	B	A	-	B	B	A	B	B	B
wsnp_Ku_c7872_13484038	5B	7300	xiwa7300	B	B	B	B	A	A	B	B	A	A	A	B	B	B	B	A	A	B	A	A	A	B	B	A	A	A	B	B	A	A	A	B	B	A	B	A	A	B	A	A	B	B	A	B	B	B
wsnp_Ku_c815_1682284	5B	7314	xiwa7314	A	-	B	A	B	B	B	B	A	A	A	B	B	B	B	A	A	B	B	A	A	B	A	A	A	B	B	B	A	A	-	B	A	A	A	A	A	A	A	A	B	B	B	A	B	B
wsnp_Ku_rep_c68793_67937879	5B	7446	xiwa7446	B	B	B	A	A	A	A	A	B	B	A	A	B	A	A	A	A	A	B	A	B	B	B	A	A	A	A	B	A	A	A	B	B	A	B	B	B	A	A	A	B	B	B	A	A	B
wsnp_Ku_rep_c70220_69775205	5B	7470	xiwa7470	B	B	B	A	A	A	A	A	B	B	A	A	B	A	A	A	A	B	B	A	B	B	B	A	A	A	A	B	A	A	A	B	B	A	B	B	B	A	A	B	B	B	B	A	A	B
wsnp_Ku_rep_c70220_69775367	5B	7471	xiwa7471	B	B	B	A	A	A	A	A	B	B	A	A	B	A	A	A	A	B	B	A	B	B	B	A	A	A	A	B	A	A	A	B	B	A	B	B	B	A	A	B	B	B	B	A	A	B
wsnp_Ku_rep_c70914_70584971	5B	7484	xiwa7484	B	B	B	A	A	A	A	A	B	B	A	A	B	A	A	A	A	B	B	A	B	B	B	A	A	A	A	B	A	A	A	B	B	A	B	B	B	A	A	B	B	B	B	A	A	B
wsnp_Ku_rep_c71565_71299640	5B	7493	xiwa7493	A	A	B	A	B	B	A	A	A	B	B	A	A	B	B	A	A	B	A	B	B	B	A	B	B	A	B	A	B	A	A	B	B	A	A	B	B	A	A	A	B	A	A	B	B	B
wsnp_Ku_rep_c72773_72441531	5B	7513	xiwa7513	B	B	B	A	A	A	A	A	B	B	A	A	B	A	A	A	A	A	B	A	B	B	B	A	A	A	A	B	A	A	A	B	B	A	B	B	B	A	A	A	B	B	B	A	A	B
wsnp_Ra_c12489_19996904	5B	7585	xiwa7585	A	A	A	A	B	B	B	A	B	B	B	A	A	B	A	B	A	A	A	B	B	B	A	B	B	A	B	A	B	A	A	B	B	A	A	A	A	A	B	B	A	A	A	B	B	B
wsnp_Ra_c17506_26393195	5B	7668	xiwa7668	A	A	B	A	A	B	A	A	A	A	A	A	B	B	B	A	A	B	A	B	B	B	A	B	B	A	B	B	B	A	B	B	A	A	B	B	B	A	A	A	B	A	A	B	B	B
wsnp_Ra_c1844_3607706	5B	7686	xiwa7686	B	B	B	A	A	A	A	A	B	B	A	A	B	A	A	A	A	B	A	A	B	B	B	A	A	A	A	B	A	B	B	B	B	A	A	A	A	A	B	B	B	B	B	B	A	B
wsnp_Ra_c19242_28392064	5B	7701	xiwa7701	A	B	B	B	B	B	B	B	A	A	A	B	B	B	B	A	A	B	B	B	A	B	A	A	B	B	B	B	A	A	B	B	A	A	A	A	A	A	A	A	A	B	B	A	B	B
wsnp_Ra_c25691_35261662	5B	7791	xiwa7791	A	A	B	A	A	B	A	A	A	A	A	A	B	B	B	A	A	B	A	B	B	B	A	B	A	A	B	B	B	A	B	B	A	A	B	B	B	A	B	A	B	A	A	B	B	B
wsnp_Ra_c26091_35652620	5B	7795	xiwa7795	B	B	B	A	A	A	B	B	B	B	A	A	B	A	A	A	B	A	B	A	A	B	A	A	A	A	A	B	A	A	A	B	B	A	A	A	A	A	A	A	B	B	B	B	A	B
wsnp_Ra_c30792_40014791	5B	7844	xiwa7844	B	B	B	A	A	A	A	A	B	B	A	A	B	A	A	A	A	B	B	A	B	B	B	A	A	A	A	B	A	A	A	B	B	A	B	B	B	A	A	B	B	B	B	A	A	B
wsnp_Ra_c44756_51084202	5B	7944	xiwa7944	B	B	B	B	A	A	B	B	A	B	A	A	B	A	B	A	B	A	A	A	A	B	A	A	A	A	A	B	A	A	A	B	B	A	B	B	B	B	A	B	B	B	A	B	B	B
wsnp_Ra_c47696_53184502	5B	7963	xiwa7963	A	A	B	A	A	B	A	A	A	A	A	A	B	B	B	A	A	B	A	B	B	B	A	B	B	A	B	B	B	A	B	B	A	A	B	B	B	A	B	A	B	A	A	B	B	B
wsnp_Ra_c48052_53424445	5B	7965	xiwa7965	A	A	A	A	B	B	B	A	B	B	B	A	A	B	A	B	A	A	A	B	B	B	A	B	B	A	B	A	B	A	A	B	B	A	A	A	A	A	B	B	A	A	A	B	B	B
wsnp_Ra_c48052_53424490	5B	7966	xiwa7966	A	A	A	A	B	B	B	A	B	B	B	A	A	B	A	B	A	A	A	B	B	B	A	B	B	A	B	A	B	A	A	B	B	A	A	A	A	A	B	B	A	A	A	B	B	B
wsnp_Ra_c5634_9952011	5B	8005	xiwa8005	B	B	B	B	A	A	B	B	A	A	A	A	B	A	B	A	A	B	A	A	A	B	A	A	B	A	B	B	A	A	A	B	B	A	B	A	A	B	A	A	B	B	A	B	B	B
wsnp_Ra_c5637_9955966	5B	8006	xiwa8006	A	B	B	B	B	B	B	B	A	A	A	B	B	B	B	A	A	B	B	B	A	B	A	A	B	B	B	B	A	A	B	B	A	A	A	A	A	A	A	A	A	B	B	A	B	B
wsnp_Ra_c8465_14340896	5B	8080	xiwa8080	B	B	B	A	A	B	A	A	B	B	A	A	B	A	A	A	A	A	A	A	B	A	B	A	A	A	A	B	A	B	B	B	B	A	A	B	B	A	A	A	B	B	B	B	A	B
wsnp_Ra_rep_c73083_71219679	5B	8187	xiwa8187	B	B	B	A	A	A	A	A	B	B	A	A	B	A	A	A	A	B	B	A	B	B	B	A	A	A	A	B	A	A	A	B	B	A	B	B	B	A	A	B	B	B	B	A	A	B
wsnp_RFL_Contig1845_996931	5B	8262	xiwa8262	A	A	B	A	A	B	A	A	A	A	A	A	B	B	B	A	A	B	A	B	B	B	A	B	B	A	B	B	B	A	B	B	A	A	B	B	B	A	A	A	B	A	A	B	B	B
wsnp_RFL_Contig2504_2093982	5B	8343	xiwa8343	B	B	B	A	A	A	B	B	A	B	A	A	B	A	A	A	B	A	A	A	A	-	A	B	A	A	A	B	A	A	A	B	B	B	B	A	A	B	A	-	B	B	B	B	A	B
wsnp_RFL_Contig2791_2558632	5B	8391	xiwa8391	A	B	B	B	B	B	B	B	A	A	A	B	B	B	B	A	A	B	B	B	A	B	A	A	B	B	B	B	A	A	B	B	A	A	A	A	A	A	A	A	A	B	B	A	B	B
wsnp_RFL_Contig2809_2587619	5B	8395	xiwa8395	B	A	B	B	A	B	A	A	A	B	A	A	B	B	B	A	A	B	A	B	B	B	B	B	B	A	B	B	B	B	B	B	A	A	B	B	B	A	A	A	B	B	A	B	B	B
wsnp_RFL_Contig3139_3096141	5B	8433	xiwa8433	A	B	A	A	B	B	A	B	B	A	B	A	A	B	A	B	A	B	A	B	B	B	A	B	B	B	B	A	B	A	A	B	A	A	A	B	B	A	B	A	A	A	B	B	B	B
wsnp_RFL_Contig3238_3265410	5B	8444	xiwa8444	A	B	A	A	B	B	A	B	B	A	B	A	A	B	A	B	A	B	A	B	B	B	A	B	B	B	B	A	B	A	A	B	A	A	A	B	B	A	B	A	A	A	B	B	B	B
wsnp_RFL_Contig3739_3996324	5B	8508	xiwa8508	B	A	B	A	A	B	A	A	A	B	A	B	B	A	A	A	A	A	A	B	B	A	B	B	B	A	B	B	B	B	A	B	A	A	B	A	A	A	B	B	B	B	A	B	B	B
wsnp_RFL_Contig3811_4130639	5B	8518	xiwa8518	B	B	B	B	A	A	B	B	A	B	A	A	B	A	B	A	B	B	A	A	A	B	A	A	B	A	A	B	A	A	A	B	B	A	B	B	B	B	A	B	B	B	A	B	B	B
wsnp_RFL_Contig4565_5399994	5B	8603	xiwa8603	B	B	B	B	A	A	B	B	A	B	A	A	B	A	B	A	B	A	A	A	A	B	A	A	A	A	A	B	A	A	A	B	B	A	B	A	A	B	A	A	B	B	A	B	B	B
wsnp_Ex_c35742_43830556	5B,7B	3539	xiwa3539	B	B	B	A	A	A	A	A	B	B	A	A	B	A	A	A	A	B	B	A	B	B	B	A	A	A	A	B	A	A	A	B	B	A	B	B	B	A	A	A	B	B	B	A	A	B
wsnp_BE517711B_Ta_2_1	5BL	337	xiwa337	B	B	B	A	A	A	B	B	B	B	A	A	B	A	A	A	B	B	B	A	A	B	A	A	A	A	A	B	A	A	A	B	B	A	A	A	A	A	A	B	B	B	B	A	A	B
wsnp_CAP12_c303_168418	5BL	951	xiwa951	B	B	B	A	A	A	A	A	B	B	A	A	B	A	A	A	A	B	B	A	B	B	B	A	A	A	A	B	A	A	A	B	B	A	B	B	B	A	A	B	B	B	B	A	A	B
wsnp_Ex_c49809_54305634	5BL	4060	xiwa4060	B	B	B	B	B	A	B	B	A	A	A	A	B	B	B	A	B	B	A	B	-	B	A	A	B	-	B	B	B	A	-	B	B	B	B	A	A	B	A	-	B	B	A	B	B	B
wsnp_JD_c5431_6580242	5BL	6097	xiwa6097	A	B	-	A	B	B	-	B	B	A	B	A	A	B	A	B	A	B	A	B	B	B	A	B	B	B	B	A	B	A	A	B	A	A	A	B	B	A	B	-	A	A	B	B	B	B
wsnp_JD_c6094_7261542	5BL	6125	xiwa6125	B	B	B	A	A	A	A	A	B	B	A	A	B	A	A	A	A	A	B	A	B	B	B	A	A	A	A	B	A	A	A	B	B	A	B	B	B	A	A	A	B	B	B	A	A	B
wsnp_Ku_c17396_26488733	5BL	6627	xiwa6627	B	B	B	A	A	B	A	A	A	B	A	A	B	A	A	B	A	A	A	A	B	A	B	A	A	B	B	B	B	B	A	B	A	A	B	B	B	A	B	A	B	B	B	B	A	B
wsnp_Ex_c12827_20347038	5BL,6AL	1695	xiwa1695	B	B	B	A	A	A	A	A	B	B	A	A	B	A	A	A	A	B	B	A	B	B	B	A	A	A	A	B	A	A	A	B	B	A	B	B	B	A	A	B	B	B	B	A	A	B
wsnp_Ex_c11141_18047397	5BS	1446	xiwa1446	B	B	B	A	A	A	A	A	B	B	A	A	B	A	A	A	A	-	B	A	B	B	B	A	A	A	A	B	A	A	A	B	B	A	B	B	B	A	A	-	B	B	B	A	A	B
wsnp_Ex_c18654_27528399	5BS	2335	xiwa2335	B	B	B	A	A	A	A	A	B	B	A	A	B	A	A	A	A	B	B	A	B	B	B	A	A	A	A	B	A	A	A	B	B	A	B	B	B	A	A	B	B	B	B	A	A	B
wsnp_Ex_c214_421541	5BS	2609	xiwa2609	A	B	B	B	A	A	B	B	A	A	A	B	B	B	B	A	A	B	A	A	A	B	A	A	A	A	B	B	A	A	A	B	B	A	B	A	A	B	A	A	B	B	A	B	B	B
wsnp_Ex_c22040_31218280	5BS	2679	xiwa2679	A	B	B	B	A	A	B	B	A	A	A	B	B	B	B	A	A	B	A	A	A	B	A	A	B	A	B	B	A	A	A	B	B	A	B	A	A	B	A	B	B	B	A	B	B	B
wsnp_Ex_c22835_32041284	5BS	2757	xiwa2757	A	A	B	B	A	B	A	A	A	B	A	B	B	A	B	B	B	B	B	A	A	A	A	A	A	A	A	B	B	A	A	B	B	B	B	B	B	B	B	A	A	A	A	B	A	A
wsnp_Ex_c27272_36480685	5BS	3106	xiwa3106	B	B	B	B	A	A	B	B	A	A	A	A	B	A	B	A	A	B	A	A	A	B	A	A	B	A	B	B	A	A	A	B	B	A	B	A	A	B	A	B	B	B	A	B	B	B
wsnp_Ex_c29304_38355434	5BS	3226	xiwa3226	B	A	B	B	A	B	A	A	A	B	A	A	B	B	B	A	A	B	A	B	B	B	B	B	B	A	B	B	B	B	B	B	A	A	B	B	B	A	A	A	B	B	A	B	B	B
wsnp_Ex_c3834_6971712	5BS	3643	xiwa3643	B	B	B	A	A	B	A	A	B	B	A	A	B	A	A	A	A	A	A	A	B	B	B	A	A	A	A	B	A	B	B	B	B	A	A	B	B	A	A	B	B	B	B	B	A	B
wsnp_Ex_c5598_9855436	5BS	4282	xiwa4282	B	B	B	B	A	A	B	B	A	A	A	B	B	B	B	A	A	B	A	A	A	B	B	A	A	A	B	B	A	A	A	B	B	A	B	A	A	B	A	A	B	B	A	B	B	B
wsnp_Ex_c5915_10378599	5BS	4377	xiwa4377	A	A	B	B	A	A	B	B	B	A	B	A	B	A	B	B	B	B	A	B	B	A	B	A	B	B	B	A	A	B	B	A	A	B	B	B	B	B	-	-	A	A	B	B	A	A
wsnp_Ex_c5915_10378807	5BS	4378	xiwa4378	A	A	B	B	A	A	B	B	B	A	B	A	B	A	B	B	B	-	A	B	B	A	B	A	B	B	B	A	A	B	B	A	A	B	B	B	B	B	-	A	-	A	B	B	A	A
wsnp_Ex_c6391_11109898	5BS	4494	xiwa4494	B	B	B	B	A	A	B	B	A	A	A	A	B	A	B	A	A	B	A	A	A	B	A	A	B	A	B	B	A	A	A	B	B	A	B	A	A	B	A	A	B	B	A	B	B	B
wsnp_Ex_c97184_84339976	5BS	4954	xiwa4954	A	A	A	A	B	B	A	A	B	A	B	A	A	B	A	B	A	A	A	B	B	B	A	B	B	A	B	A	B	A	A	B	B	A	A	A	A	A	B	B	A	A	A	B	B	B
wsnp_Ex_rep_c103024_88075650	5BS	5079	xiwa5079	A	A	B	B	A	A	B	B	B	A	B	A	B	A	B	B	B	B	A	B	B	A	B	A	B	B	B	A	A	B	B	A	A	B	B	B	B	B	A	B	A	A	B	B	A	A
wsnp_Ex_rep_c104986_89538820	5BS	5126	xiwa5126	B	B	B	B	A	A	B	B	A	A	A	A	B	B	B	A	A	B	A	A	A	B	A	A	A	A	B	B	A	A	A	B	B	A	B	A	A	B	A	A	B	B	A	B	B	B
wsnp_Ex_rep_c67471_66073729	5BS	5403	xiwa5403	A	B	B	B	A	A	B	B	A	A	A	B	B	B	B	A	A	B	A	A	A	B	A	A	B	A	B	B	A	A	A	B	B	A	B	A	A	B	A	B	B	B	A	B	B	B
wsnp_Ex_rep_c68504_67334656	5BS	5537	xiwa5537	A	B	-	A	B	B	B	A	B	B	A	A	B	B	B	A	A	A	A	B	A	A	B	B	A	B	B	B	A	A	B	A	A	B	A	A	A	A	A	B	A	B	A	A	B	A
wsnp_Ex_rep_c68596_67445610	5BS	5548	xiwa5548	A	B	B	B	A	A	B	B	A	A	A	B	B	B	B	A	A	B	A	A	A	B	A	A	B	A	B	B	A	A	A	B	B	A	B	A	A	B	A	B	B	B	A	B	B	B
wsnp_Ex_rep_c70120_69069699	5BS	5669	xiwa5669	B	B	B	A	A	A	A	A	B	B	A	A	B	A	A	A	A	B	B	A	B	B	B	A	A	A	A	B	A	A	A	B	B	A	B	B	B	A	A	B	B	B	B	A	A	B
wsnp_JD_c6562_7716133	5BS	6148	xiwa6148	A	A	A	A	B	B	-	A	A	B	B	A	A	B	B	A	A	A	A	B	B	B	A	B	B	A	B	A	B	A	A	B	B	A	A	A	A	A	-	-	B	A	A	B	B	B
wsnp_JD_c9613_10432955	5BS	6235	xiwa6235	B	B	B	A	A	A	A	A	B	B	A	A	B	A	A	A	A	-	B	A	B	B	B	A	A	A	A	B	A	A	A	B	B	A	B	B	B	A	A	-	B	B	B	A	A	B
wsnp_Ku_c14202_22436656	5BS	6516	xiwa6516	B	B	B	A	A	A	A	A	B	B	A	A	B	A	A	A	A	B	B	A	B	B	B	A	A	A	A	B	A	A	A	B	B	A	B	B	B	A	A	B	B	B	B	A	A	B
wsnp_Ku_c25613_35580381	5BS	6779	xiwa6779	A	A	A	A	B	B	B	A	A	B	B	A	A	B	B	A	A	A	A	B	B	B	A	B	B	A	B	A	B	A	A	B	B	A	A	A	A	A	B	B	B	A	A	B	B	B
wsnp_Ku_c27243_37190781	5BS	6816	xiwa6816	B	B	B	B	A	A	B	B	A	A	A	A	B	B	B	A	A	B	A	A	A	B	A	A	A	A	B	B	A	A	A	B	B	A	B	A	A	B	A	A	B	B	A	B	B	B
wsnp_Ku_c32477_42087329	5BS	6910	xiwa6910	B	B	B	B	A	A	B	B	A	A	A	A	B	B	B	A	A	B	A	A	A	B	A	A	A	A	B	B	A	A	A	B	B	A	B	A	A	B	A	A	B	B	A	B	B	B
wsnp_Ku_c3294_6125586	5BS	6915	xiwa6915	B	A	B	A	A	B	A	A	A	B	A	A	B	A	A	A	A	A	A	B	B	A	B	B	B	A	B	B	B	B	A	B	A	A	B	B	B	A	A	A	B	B	A	B	B	B
wsnp_Ku_c5308_9450093	5BS	7153	xiwa7153	A	B	B	B	A	B	A	A	A	A	B	A	B	B	B	B	B	B	B	A	A	B	A	A	A	A	B	B	A	A	A	B	B	B	B	B	B	B	B	A	A	A	B	B	A	A
wsnp_Ku_c61976_63270478	5BS	7217	xiwa7217	B	B	B	B	A	A	B	B	A	A	A	A	B	B	B	A	A	B	A	A	A	B	A	A	A	A	B	B	A	A	A	B	B	A	B	A	A	B	A	A	B	B	A	B	B	B
wsnp_Ku_rep_c71565_71299655	5BS	7494	xiwa7494	A	A	B	A	B	B	B	A	A	B	B	A	A	B	B	A	A	B	A	B	B	B	A	B	B	A	B	A	B	A	A	B	B	A	A	B	B	A	B	B	B	A	A	B	B	B
wsnp_Ra_c24619_34168104	5BS	7776	xiwa7776	B	B	B	A	A	A	A	A	B	B	A	A	B	A	A	A	A	B	B	A	B	B	B	A	A	A	A	B	A	A	A	B	B	A	B	B	B	A	A	B	B	B	B	A	A	B
wsnp_Ra_c5131_9153817	5BS	7983	xiwa7983	B	B	B	A	A	A	A	A	B	B	A	A	B	A	A	A	A	A	B	A	B	B	B	A	A	A	A	B	A	A	A	B	B	A	B	B	B	A	A	A	B	B	B	A	A	B
wsnp_Ra_c9155_15344108	5BS	8097	xiwa8097	B	A	B	A	A	B	A	A	A	B	A	A	B	A	A	A	A	A	A	B	B	A	B	B	B	A	B	B	B	B	A	B	A	A	B	B	B	A	B	B	B	B	A	B	B	B
wsnp_Ra_rep_c70152_67862271	5BS	8167	xiwa8167	B	B	B	A	A	A	A	A	B	B	A	A	B	A	A	A	A	-	B	A	B	B	B	A	A	A	A	B	A	A	A	B	B	A	B	B	B	A	A	-	B	B	B	A	A	B
wsnp_CAP11_c209_198432	5D1	699	xiwa699	B	A	B	A	B	A	A	B	A	B	B	A	A	B	B	B	B	B	B	B	A	B	B	B	A	A	A	B	B	B	A	A	B	B	B	B	B	B	B	B	B	B	B	B	A	A
wsnp_CAP11_c209_198467	5D1	700	xiwa700	B	A	B	A	B	A	A	B	A	B	B	A	A	B	B	B	B	B	B	B	A	B	B	B	A	A	A	B	B	B	A	A	B	B	B	B	B	B	B	B	B	B	B	B	A	A
wsnp_CAP11_c209_198671	5D1	701	xiwa701	B	A	B	A	B	A	A	B	A	B	B	A	A	B	B	B	B	B	B	B	A	B	B	B	A	A	A	B	B	B	A	A	B	B	B	B	B	B	B	B	B	B	B	B	A	A
wsnp_Ex_rep_c68491_67318138	5D1	5532	xiwa5532	B	A	B	A	A	A	A	A	A	B	B	A	A	B	B	B	B	B	B	B	A	B	B	B	A	A	B	A	B	B	A	A	B	B	B	A	A	B	B	B	B	B	B	B	A	B
wsnp_JD_c825_1223424	5D1	6189	xiwa6189	B	A	B	A	A	A	A	B	A	B	B	A	A	B	B	B	B	B	B	B	A	B	B	B	A	A	A	A	B	B	A	A	B	B	B	B	B	B	B	A	B	B	B	B	A	B
wsnp_Ku_c10877_17896883	5D1	6409	xiwa6409	B	A	A	A	A	A	A	B	A	B	B	A	A	B	B	B	B	A	B	B	A	A	B	B	A	A	B	A	B	B	A	A	B	B	B	B	B	B	B	A	B	B	B	B	A	B
wsnp_Ku_c3022_5674299	5D1	6872	xiwa6872	B	A	B	A	B	A	A	B	A	B	B	A	A	B	B	B	B	B	B	B	A	B	B	B	A	A	A	B	B	B	A	A	B	B	B	B	B	B	B	B	B	B	B	B	A	A
wsnp_Ku_c44483_51751682	5D1	7071	xiwa7071	B	A	A	A	A	A	A	B	A	B	B	A	A	B	B	B	B	A	B	B	A	A	B	B	A	A	B	A	B	B	A	A	B	B	B	B	B	B	B	A	B	B	B	B	A	B
wsnp_RFL_Contig2402_1924907	5D1	8331	xiwa8331	B	A	A	A	B	A	A	B	A	B	B	A	A	B	B	B	B	B	B	B	A	A	B	B	A	A	A	B	B	B	A	A	B	B	B	B	B	B	B	A	B	B	B	B	A	B
wsnp_RFL_Contig2911_2751754	5D1	8404	xiwa8404	B	A	A	A	B	A	A	B	A	B	B	B	A	B	A	B	B	B	B	B	A	A	B	B	A	A	A	B	B	B	A	A	B	B	B	B	B	B	B	A	B	B	B	B	A	B
wsnp_JD_c940_1381248	5D1,5D1,5A	6226	xiwa6226	A	B	B	A	A	A	B	B	A	A	A	B	B	B	B	B	B	A	B	B	A	B	A	A	B	A	A	A	B	B	B	A	A	A	B	A	A	B	B	B	A	A	B	A	B	B
wsnp_Ex_c561_1114645	5D1L	4293	xiwa4293	A	A	-	A	A	A	A	B	A	A	A	A	A	B	B	B	B	A	B	B	A	B	B	B	A	A	A	A	A	A	A	A	B	B	B	B	A	B	B	A	B	B	B	B	A	B
wsnp_JD_c825_1223454	5D1L	6190	xiwa6190	B	A	B	A	A	A	A	B	A	B	B	A	A	B	B	B	B	B	B	B	A	B	B	B	A	A	A	A	B	B	A	A	B	B	B	B	B	B	B	A	B	B	B	B	A	B
wsnp_JG_c1844_906414	5D1L	6330	xiwa6330	B	A	A	A	-	-	A	B	A	-	B	A	A	B	B	B	B	A	B	B	A	-	B	B	A	A	B	A	-	B	A	A	B	B	B	B	B	B	B	-	B	B	B	B	A	B
wsnp_JD_c825_1223506	5D1L,5D1L,1AL	6191	xiwa6191	B	A	B	A	A	A	A	B	A	B	B	A	A	B	B	B	B	B	B	B	A	B	B	B	A	A	A	A	B	B	A	A	B	B	B	B	B	B	B	A	B	B	B	B	A	B
wsnp_CAP11_c442_324312	5D1L,5D1L,5BL	766	xiwa766	B	A	B	A	A	A	A	B	A	B	B	A	A	B	B	B	B	B	B	B	A	B	B	B	A	A	A	A	A	B	A	A	B	B	B	A	A	B	B	A	B	B	B	B	A	B
wsnp_Ex_c17928_26697183	5D1S	2276	xiwa2276	B	A	B	A	B	A	A	B	A	B	B	A	A	B	B	B	B	B	B	B	A	B	B	B	A	A	A	B	B	B	A	A	B	B	B	B	B	B	B	A	B	B	B	B	A	A
wsnp_Ku_c55961_59662821	5D1S	7177	xiwa7177	B	A	A	A	A	A	A	B	A	B	B	A	A	B	B	B	B	A	B	B	A	A	B	B	A	A	B	A	A	B	A	A	B	B	B	B	B	B	B	A	B	B	B	B	A	B
wsnp_Ex_c5598_9854423	5D1S,5D1S,5BS	4281	xiwa4281	B	B	B	B	A	A	B	B	A	A	A	B	B	B	B	A	A	B	A	A	A	B	B	A	A	A	B	B	A	A	A	B	B	A	B	A	A	B	A	A	B	B	A	B	B	B
wsnp_Ex_c508_1008029	5D2	4087	xiwa4087	A	B	B	A	B	B	B	B	A	B	B	A	A	B	B	A	A	B	B	A	A	B	A	A	B	B	B	A	B	B	A	A	A	A	A	B	B	A	A	B	B	A	B	A	B	B
wsnp_Ex_c7266_12475249	5D2,5D2,5A	4648	xiwa4648	A	A	B	B	B	B	A	A	A	A	A	A	A	B	B	A	B	B	A	B	B	B	B	B	B	B	A	A	B	B	B	A	A	A	A	B	B	A	B	B	B	A	B	B	B	B
wsnp_BE404947A_Ta_2_1	6A	51	xiwa51	A	B	B	A	B	B	B	B	A	A	A	B	A	A	A	B	B	B	A	B	A	A	A	B	B	A	B	A	A	A	A	A	B	B	A	B	B	B	B	A	A	A	A	B	A	A
wsnp_BE490147A_Ta_2_1	6A	218	xiwa218	A	B	A	B	B	A	B	B	B	B	B	B	B	B	B	A	A	B	B	B	B	B	B	A	B	B	B	B	B	A	B	A	A	B	A	B	B	B	B	B	B	A	B	B	A	A
wsnp_BE496986A_Ta_2_1	6A	281	xiwa281	A	B	A	B	B	A	B	B	B	B	B	B	B	B	B	A	A	B	B	B	B	B	B	A	B	B	B	B	B	A	B	A	A	B	A	B	B	B	B	B	B	A	B	B	A	A
wsnp_BQ167224A_Ta_2_1	6A	621	xiwa621	A	A	B	B	A	A	A	A	A	A	A	B	B	A	A	B	A	B	B	B	B	B	B	B	A	B	B	B	B	A	-	A	B	B	A	A	A	B	A	A	A	A	A	A	B	B
wsnp_CAP11_c1137_665340	6A	651	xiwa651	A	B	A	B	B	A	B	B	B	B	B	B	B	B	B	A	A	B	B	B	B	B	B	A	B	B	B	B	B	A	B	A	A	B	A	B	B	B	B	B	B	A	B	B	A	A
wsnp_CAP11_c1155_673549	6A	653	xiwa653	A	B	A	B	B	A	B	B	B	B	B	B	B	B	B	A	A	B	B	B	B	B	B	A	B	B	B	B	B	A	B	A	A	B	A	B	B	B	A	B	B	A	B	B	A	A
wsnp_CAP11_c2817_1415793	6A	731	xiwa731	A	A	A	B	B	A	A	A	A	A	A	B	B	A	A	A	B	B	B	B	B	A	B	A	A	B	B	B	B	A	B	A	A	B	A	A	A	A	A	A	A	A	A	A	A	B
wsnp_CAP11_c303_253438	6A	741	xiwa741	A	B	A	B	B	A	B	B	B	B	B	B	B	B	B	A	A	B	B	B	B	B	B	A	B	B	B	B	B	A	B	A	A	B	A	B	B	B	B	B	B	A	B	B	A	A
wsnp_CAP11_c3570_1730584	6A	753	xiwa753	A	A	B	B	B	A	A	A	A	A	A	B	-	A	A	B	-	B	B	B	B	A	B	A	-	B	B	B	B	A	B	A	A	B	A	B	B	B	A	A	A	A	A	A	A	B
wsnp_CAP11_c3570_1730776	6A	754	xiwa754	A	A	B	B	B	A	A	A	A	A	A	B	B	A	A	B	A	B	B	B	B	A	B	A	A	B	B	B	B	A	B	A	A	B	A	B	B	B	A	A	A	A	A	A	A	B
wsnp_CAP11_c4938_2315244	6A	770	xiwa770	A	B	A	A	B	B	B	B	A	A	A	B	A	A	A	B	B	A	A	B	A	A	A	B	B	A	B	A	A	A	A	A	B	B	A	A	A	B	B	A	A	A	A	B	A	A
wsnp_CAP11_rep_c6492_2992504	6A	879	xiwa879	A	B	A	B	B	A	B	B	B	B	B	B	B	B	B	A	A	B	B	B	B	B	B	A	-	B	B	B	B	A	B	A	A	B	A	-	-	B	A	B	B	A	B	B	A	A
wsnp_CAP11_rep_c8811_3803397	6A	902	xiwa902	A	A	B	B	B	A	A	A	A	A	A	B	B	A	A	B	B	B	B	B	B	A	B	A	A	B	B	B	B	A	B	A	A	B	A	B	B	B	A	A	A	A	A	A	A	B
wsnp_CAP7_c1339_673581	6A	1033	xiwa1033	A	B	B	A	B	B	B	B	B	A	A	B	A	A	A	B	A	B	A	B	A	A	B	B	B	A	B	B	A	A	A	A	B	B	A	B	B	B	B	A	A	A	A	B	A	A
wsnp_CAP7_c1839_908011	6A	1049	xiwa1049	A	A	B	B	B	A	A	A	A	A	A	B	B	A	A	B	A	B	B	B	B	A	B	A	A	B	B	B	B	A	B	A	A	B	A	B	B	B	A	A	A	A	A	A	A	B
wsnp_CAP7_c1839_908093	6A	1050	xiwa1050	A	A	B	B	B	A	A	A	A	A	A	B	B	A	A	B	B	B	B	B	B	A	B	A	A	B	B	B	B	A	B	A	A	B	A	B	B	B	A	A	A	A	A	A	A	B
wsnp_CAP7_c399_215824	6A	1086	xiwa1086	A	A	A	B	A	A	A	A	A	B	A	B	B	A	A	B	B	B	B	B	A	B	B	A	B	B	B	B	B	A	B	A	B	B	A	B	A	B	A	B	A	A	A	A	B	B
wsnp_CAP7_rep_c10136_4493502	6A	1112	xiwa1112	A	B	A	B	B	A	B	B	B	B	B	B	B	B	B	A	A	B	B	B	B	B	B	A	-	B	B	B	B	A	B	A	A	B	A	-	-	B	A	-	B	A	B	B	A	A
wsnp_CAP8_c4597_2237727	6A	1194	xiwa1194	A	B	A	B	B	A	B	B	B	B	B	B	B	B	B	A	A	B	B	B	B	B	B	A	B	B	B	B	B	A	B	A	A	B	A	B	B	B	B	B	B	A	B	B	A	A
wsnp_CAP8_rep_c5136_2472055	6A	1235	xiwa1235	A	B	A	B	B	A	B	B	B	B	B	B	B	B	B	A	A	B	B	B	B	B	B	A	B	B	B	B	B	A	B	A	A	B	A	B	B	B	A	B	B	A	B	B	A	A
wsnp_Ex_c10087_16579529	6A	1276	xiwa1276	A	A	B	B	B	A	A	A	A	A	A	B	B	A	A	B	B	B	B	B	B	A	B	A	A	B	B	B	B	A	B	A	A	B	A	B	B	B	A	A	A	A	A	A	A	B
wsnp_Ex_c11348_18326787	6A	1474	xiwa1474	A	B	A	B	B	A	B	B	B	B	B	B	B	B	B	A	A	B	B	B	B	B	B	A	B	B	B	B	B	A	B	A	A	B	A	B	B	B	B	B	B	A	B	B	A	A
wsnp_Ex_c11578_18655261	6A	1514	xiwa1514	A	B	A	B	B	A	B	B	B	B	B	B	B	B	B	A	A	B	B	B	B	B	B	A	B	B	B	B	B	A	B	A	A	B	A	B	B	B	A	B	B	A	B	B	A	A
wsnp_Ex_c12141_19415226	6A	1589	xiwa1589	A	A	B	B	B	A	A	A	A	A	A	B	B	A	A	B	B	B	B	B	B	A	B	A	A	B	B	B	B	A	B	A	A	B	A	B	B	B	A	A	A	A	A	A	A	B
wsnp_Ex_c14192_22135125	6A	1873	xiwa1873	A	A	B	B	B	A	A	A	A	A	A	B	B	A	A	B	B	B	B	B	B	A	B	A	A	B	B	B	B	A	B	A	A	B	A	B	B	B	A	A	A	A	A	A	A	B
wsnp_Ex_c14192_22135363	6A	1874	xiwa1874	A	A	B	B	B	A	A	A	A	A	A	B	B	A	A	B	B	B	B	B	B	A	B	A	A	B	B	B	B	A	B	A	A	B	A	B	B	B	A	A	A	A	A	A	A	B
wsnp_Ex_c14502_22512364	6A	1903	xiwa1903	A	A	B	B	B	A	A	A	A	A	A	B	B	A	A	B	-	B	B	B	B	A	B	A	A	B	B	B	B	A	B	A	A	B	A	B	B	B	A	A	A	A	A	A	A	B
wsnp_Ex_c15268_23489498	6A	1997	xiwa1997	A	B	A	B	B	A	B	B	B	B	B	B	B	B	B	A	A	B	B	B	B	B	B	A	B	B	B	B	B	A	B	A	A	B	A	A	B	B	B	B	B	A	B	B	A	A
wsnp_Ex_c17185_25829084	6A	2192	xiwa2192	A	B	A	B	B	A	B	B	B	B	B	B	B	B	B	A	A	B	B	B	B	B	B	A	B	B	B	B	B	A	B	A	A	B	A	A	B	B	B	B	B	A	B	B	A	A
wsnp_Ex_c17575_26299925	6A	2233	xiwa2233	A	A	A	B	A	A	A	A	A	A	A	B	B	A	A	B	B	B	B	B	B	B	B	B	A	B	B	B	B	A	B	A	B	B	A	A	A	B	A	B	A	A	A	A	B	B
wsnp_Ex_c17575_26300030	6A	2234	xiwa2234	A	A	B	B	A	A	A	A	A	A	A	B	B	A	A	B	B	B	B	B	B	B	B	B	A	B	B	B	B	A	B	A	B	B	A	A	A	B	A	B	A	A	A	A	B	B
wsnp_Ex_c21129_30255932	6A	2579	xiwa2579	B	A	B	A	A	A	B	B	B	B	B	B	A	B	A	A	A	B	B	B	B	B	B	B	A	B	A	A	A	A	B	B	B	A	B	A	A	B	A	A	B	B	A	A	B	A
wsnp_Ex_c3530_6459532	6A	3518	xiwa3518	A	B	B	A	B	B	B	B	B	A	A	B	A	A	A	B	A	B	A	B	A	A	B	B	B	A	B	B	A	A	A	A	B	B	A	B	B	B	B	B	A	A	A	B	A	A
wsnp_Ex_c35465_43610634	6A	3525	xiwa3525	A	A	B	B	B	A	A	A	A	A	B	B	B	B	A	A	-	-	B	B	B	B	B	A	A	B	B	B	B	A	B	A	A	B	A	A	A	A	A	-	A	A	A	A	A	B
wsnp_Ex_c8510_14306239	6A	4809	xiwa4809	B	B	B	B	A	A	B	B	A	B	B	B	A	B	A	A	B	B	B	B	B	B	B	A	B	B	A	A	A	A	B	B	A	A	A	A	A	B	A	A	A	A	A	A	B	A
wsnp_Ex_c902_1745108	6A	4865	xiwa4865	A	B	A	B	B	A	B	B	B	B	B	B	B	B	B	A	A	B	B	B	B	B	B	A	B	B	B	B	B	A	B	A	A	B	A	A	B	B	B	B	B	A	B	B	A	A
wsnp_Ex_c9502_15748251	6A	4928	xiwa4928	A	B	A	B	B	A	B	B	B	B	B	B	B	B	B	A	A	B	B	B	B	B	B	A	B	B	B	B	B	A	B	A	A	B	A	B	B	B	B	B	B	A	B	B	A	A
wsnp_Ex_c9502_15748469	6A	4929	xiwa4929	A	B	A	B	B	A	B	B	B	B	B	B	B	B	B	A	A	B	B	B	B	B	B	A	B	B	B	B	B	A	B	A	A	B	A	B	B	B	-	B	B	A	B	B	A	A
wsnp_Ex_c965_1845676	6A	4950	xiwa4950	B	B	A	B	B	A	B	B	A	B	B	B	B	B	A	A	B	B	B	B	B	B	B	A	B	B	B	B	A	A	B	B	A	B	A	A	A	B	B	A	B	A	B	B	A	A
wsnp_Ex_c965_1846161	6A	4951	xiwa4951	B	B	A	B	B	A	B	B	A	B	B	B	B	B	A	A	B	B	B	B	B	B	B	A	B	B	B	B	A	A	B	B	A	B	A	A	A	B	B	A	B	A	B	B	A	A
wsnp_Ex_rep_c102807_87894515	6A	5073	xiwa5073	A	B	A	B	B	A	B	B	B	B	B	B	B	B	B	A	A	B	B	B	B	B	B	A	B	B	B	B	B	A	B	A	A	B	A	A	B	B	A	B	B	A	B	B	A	A
wsnp_Ex_rep_c102807_87894833	6A	5074	xiwa5074	A	B	A	B	B	A	B	B	B	B	B	B	B	B	B	A	A	B	B	B	B	B	B	A	B	B	B	B	B	A	B	A	A	B	A	A	B	B	-	B	B	A	B	B	A	A
wsnp_Ex_rep_c105594_89968727	6A	5142	xiwa5142	B	B	A	B	B	A	B	B	A	B	B	B	B	B	A	A	B	B	B	B	B	B	B	A	B	B	B	B	A	A	B	B	A	B	A	A	A	B	B	A	B	A	B	B	A	A
wsnp_Ex_rep_c66433_64661643	6A	5238	xiwa5238	A	A	B	B	B	A	A	A	A	A	A	B	B	A	A	B	B	B	B	B	B	A	B	A	A	B	B	B	B	A	B	A	A	B	A	B	B	B	A	A	A	A	A	A	A	B
wsnp_Ex_rep_c66433_64662690	6A	5239	xiwa5239	A	A	B	B	B	A	A	A	A	A	A	B	B	A	A	B	B	B	B	B	B	A	B	A	A	B	B	B	B	A	B	A	A	B	A	B	B	B	A	A	A	A	A	A	A	B
wsnp_Ex_rep_c86110_78630016	6A	5757	xiwa5757	A	B	A	B	B	A	B	B	B	B	B	B	B	B	B	A	A	B	B	B	B	B	B	A	B	B	B	B	B	A	B	A	A	B	A	A	B	B	A	B	B	A	B	B	A	A
wsnp_JD_c1683_2351689	6A	5877	xiwa5877	A	A	A	B	A	A	A	A	A	B	A	B	B	A	A	B	B	B	B	B	A	A	B	A	B	B	B	B	B	A	B	A	B	B	A	B	B	B	A	B	A	A	A	A	A	B
wsnp_JD_c2180_3000498	6A	5930	xiwa5930	A	A	A	B	A	A	A	A	A	A	A	B	B	A	A	B	B	B	B	B	B	B	A	A	B	B	B	B	B	A	B	A	B	B	A	B	B	B	A	A	A	A	A	A	B	B
wsnp_JD_c7718_8795833	6A	6178	xiwa6178	A	B	B	A	B	B	B	B	B	A	A	B	A	A	A	B	A	B	A	B	A	A	B	B	B	A	B	B	A	A	A	A	B	B	A	B	B	B	B	B	A	A	A	B	A	A
wsnp_JD_rep_c65080_41454656	6A	6311	xiwa6311	A	A	B	B	B	A	A	A	A	A	A	B	B	A	A	B	A	B	B	B	B	A	B	A	A	B	B	B	B	A	B	A	A	B	A	B	B	B	A	A	A	A	A	A	A	B
wsnp_Ku_c11846_19262918	6A	6434	xiwa6434	A	A	B	B	A	B	B	B	A	B	B	A	B	B	B	B	B	B	A	A	B	B	A	A	A	A	A	A	B	B	B	A	B	A	B	A	A	A	B	A	A	B	A	B	B	B
wsnp_Ku_c13904_22032552	6A	6508	xiwa6508	A	B	A	B	B	A	B	B	B	B	B	B	B	B	B	A	A	B	B	B	B	B	B	A	B	B	B	B	B	A	B	A	A	B	A	A	B	B	B	B	B	A	B	B	A	A
wsnp_Ku_c20866_30535489	6A	6692	xiwa6692	A	B	A	A	B	B	B	B	B	A	A	B	A	A	A	B	A	A	A	B	A	A	B	B	B	A	B	B	A	A	A	A	B	B	A	A	A	B	B	B	A	A	A	B	A	A
wsnp_Ku_c20866_30535750	6A	6693	xiwa6693	A	B	A	A	B	B	B	B	B	A	A	B	A	A	A	B	A	A	A	B	A	A	B	B	B	A	B	B	A	A	A	A	B	B	A	A	A	B	B	B	A	A	A	B	A	A
wsnp_Ku_c21021_30712963	6A	6699	xiwa6699	A	B	A	B	B	A	B	B	B	B	B	B	B	B	B	A	A	B	B	B	B	B	B	A	B	B	B	B	B	A	B	A	A	B	A	B	B	B	B	B	B	A	B	B	A	A
wsnp_Ku_c26784_36747712	6A	6806	xiwa6806	A	A	A	B	A	A	A	A	A	B	A	B	B	A	A	B	B	B	B	B	A	A	B	A	A	B	B	B	B	A	B	A	B	B	A	A	B	B	A	B	A	A	A	A	A	B
wsnp_Ku_c26784_36748247	6A	6807	xiwa6807	A	A	A	B	A	A	A	A	A	B	A	B	B	A	A	B	B	B	B	B	A	A	B	A	A	B	B	B	B	A	B	A	B	B	A	A	B	B	A	B	A	A	A	A	A	B
wsnp_Ku_c38351_47009610	6A	6981	xiwa6981	A	B	B	A	B	B	B	B	B	A	A	B	A	A	A	B	A	B	A	B	A	A	B	B	B	A	B	B	A	A	A	A	B	B	A	B	B	B	B	B	A	A	A	B	A	A
wsnp_Ku_c38351_47009641	6A	6982	xiwa6982	A	B	B	A	B	B	B	B	B	A	A	B	A	A	A	B	A	B	A	B	A	A	B	B	B	A	B	B	A	A	A	A	B	B	A	B	B	B	B	B	A	A	A	B	A	A
wsnp_Ku_rep_c69659_69084797	6A	7457	xiwa7457	A	B	B	A	B	B	B	B	B	A	A	B	A	A	A	B	A	B	A	B	A	A	B	B	B	A	B	B	A	A	A	A	B	B	A	B	B	B	B	B	A	A	A	B	A	A
wsnp_Ku_rep_c69924_69422461	6A	7467	xiwa7467	A	B	A	A	B	B	B	B	B	A	A	B	A	A	A	B	A	A	A	B	A	A	B	B	A	A	B	B	A	A	A	A	B	B	A	A	A	B	B	A	A	A	A	B	A	A
wsnp_Ku_rep_c71785_71517370	6A	7502	xiwa7502	A	B	A	A	B	B	B	B	B	A	A	B	A	A	A	B	A	A	A	B	A	A	B	B	A	A	B	B	A	A	A	A	B	B	A	A	A	B	B	B	A	A	A	B	A	A
wsnp_Ra_c17221_26052231	6A	7666	xiwa7666	A	B	A	B	B	A	B	B	B	B	B	B	B	B	B	A	A	B	B	B	B	B	B	A	B	B	B	B	B	A	B	A	A	B	A	A	B	B	-	B	B	A	B	B	A	A
wsnp_Ra_c17811_26755512	6A	7674	xiwa7674	B	B	A	B	B	A	B	B	A	B	B	B	B	B	A	A	B	B	B	B	B	B	B	A	B	B	B	B	A	A	B	B	A	B	A	B	B	B	B	A	B	A	B	B	A	A
wsnp_RFL_Contig3175_3154256	6A	8438	xiwa8438	B	A	B	A	A	A	B	B	B	B	B	B	A	B	A	A	A	B	B	B	B	B	B	B	A	B	A	A	B	A	B	B	A	A	A	A	A	B	A	B	B	A	A	A	B	A
wsnp_Ex_c30813_39686103	6A,6B	3297	xiwa3297	B	A	A	B	B	B	B	B	B	B	A	A	A	B	B	A	B	B	B	A	B	B	B	B	A	A	A	B	B	B	A	A	B	A	B	A	A	A	A	B	A	A	B	A	B	A
wsnp_Ex_c540_1074123	6A,6B	4208	xiwa4208	B	B	A	B	B	A	B	B	B	B	A	A	A	B	B	A	A	B	A	A	A	B	B	A	B	A	A	B	B	B	A	A	B	A	A	B	B	A	A	B	A	B	B	B	B	A
wsnp_Ex_c791_1557333	6A,6B	4747	xiwa4747	-	A	-	A	-	-	A	A	B	A	B	A	A	A	-	B	A	A	A	B	B	B	B	A	-	A	A	-	A	A	A	B	-	A	A	B	B	B	B	-	B	A	A	B	B	B
wsnp_Ex_rep_c69023_67923545	6A,6D	5576	xiwa5576	B	A	A	-	-	B	B	B	B	B	A	A	A	B	B	A	B	A	B	A	B	B	B	-	A	A	A	B	B	B	B	-	B	A	B	A	A	A	A	-	A	A	B	A	B	A
wsnp_BE403154A_Ta_2_1	6AL	19	xiwa19	B	B	A	B	B	A	B	B	A	B	B	B	B	B	A	A	B	B	B	B	B	B	B	A	B	B	B	B	A	A	B	B	A	B	A	A	A	B	B	A	B	A	B	B	A	A
wsnp_BE403154A_Ta_2_9	6AL	20	xiwa20	B	B	A	B	B	A	B	B	A	B	B	B	B	B	A	A	B	B	B	B	B	B	B	A	B	B	B	B	A	A	B	B	A	B	A	A	A	B	B	A	B	A	B	B	A	A
wsnp_BF291974A_Ta_2_2	6AL	442	xiwa442	B	A	B	A	A	A	B	B	B	B	B	B	A	B	A	A	A	B	B	B	B	B	B	B	B	B	A	A	A	A	B	B	A	A	A	A	A	B	A	B	B	A	A	A	B	A
wsnp_BF483091A_Ta_2_2	6AL	503	xiwa503	B	A	B	A	A	A	B	B	B	B	B	B	A	-	A	A	A	B	B	B	B	-	B	B	A	B	A	A	B	A	B	B	A	A	A	A	A	B	A	-	B	A	A	A	B	A
wsnp_BF483091A_Ta_2_5	6AL	504	xiwa504	B	A	B	A	A	A	B	B	B	B	B	B	A	A	A	A	A	B	B	B	B	A	B	B	B	B	A	A	B	A	B	B	A	A	A	A	A	B	A	A	B	A	A	A	B	A
wsnp_CAP12_c1663_836753	6AL	928	xiwa928	B	A	B	A	A	A	B	B	B	B	B	B	A	B	A	A	A	B	B	B	B	B	B	B	A	B	A	A	B	A	B	B	A	A	A	A	A	B	A	B	B	A	A	A	B	A
wsnp_CAP12_c1663_836928	6AL	929	xiwa929	B	A	B	A	A	A	B	B	B	B	B	B	A	B	A	A	A	B	B	B	B	B	B	B	A	B	A	A	B	A	B	B	A	A	A	A	A	B	A	B	B	A	A	A	B	A
wsnp_CAP12_rep_c4048_1842112	6AL	1000	xiwa1000	B	A	B	A	A	A	B	B	B	B	B	B	A	A	A	A	A	B	B	B	B	A	B	B	B	B	A	A	A	A	B	B	A	A	A	A	A	B	A	A	B	A	A	A	B	A
wsnp_CAP7_c5823_2616381	6AL	1098	xiwa1098	B	A	B	A	A	A	B	B	B	B	B	B	A	-	A	A	A	B	B	B	B	-	B	B	B	B	A	A	A	A	B	B	A	A	A	A	A	B	A	-	B	A	A	A	B	A
wsnp_Ex_c10824_17611901	6AL	1391	xiwa1391	B	A	A	A	A	A	B	B	B	B	B	B	A	B	A	A	A	B	B	B	B	B	B	B	A	B	A	A	A	A	B	B	B	A	B	B	B	B	B	B	B	B	A	B	B	A
wsnp_Ex_c1153_2213588	6AL	1510	xiwa1510	B	A	B	A	A	A	B	B	B	B	B	B	A	B	A	A	A	B	B	B	B	B	B	B	A	B	A	A	A	A	B	B	B	A	B	A	A	B	A	B	B	B	A	A	B	A
wsnp_Ex_c15708_24057812	6AL	2055	xiwa2055	B	A	B	A	A	A	B	B	B	-	B	A	A	-	A	A	A	-	-	-	B	-	B	A	A	A	A	A	A	A	-	A	B	A	-	A	A	B	A	A	B	A	A	A	B	A
wsnp_Ex_c20457_29526260	6AL	2538	xiwa2538	B	B	B	B	A	A	B	B	A	B	B	B	A	B	A	A	B	-	B	B	B	B	B	A	B	B	A	A	A	A	B	B	A	A	A	A	A	B	A	A	A	A	A	A	B	A
wsnp_Ex_c20457_29526403	6AL	2539	xiwa2539	B	B	B	B	A	A	B	B	A	B	B	B	A	B	A	A	B	B	B	B	B	B	B	A	B	B	A	A	A	A	B	B	A	A	A	A	A	B	A	A	A	A	A	A	B	A
wsnp_Ex_c21129_30256617	6AL	2580	xiwa2580	B	A	B	A	A	A	B	B	B	B	B	B	A	B	A	A	A	B	B	B	B	B	B	B	B	B	A	A	A	A	B	B	B	A	B	A	A	B	A	B	B	B	A	A	B	A
wsnp_Ex_c21688_30847181	6AL	2639	xiwa2639	B	A	B	A	A	A	B	B	B	B	B	B	A	B	A	A	A	B	B	B	B	B	B	B	B	B	A	A	A	A	B	B	B	A	B	A	A	B	A	B	B	B	A	A	B	A
wsnp_Ex_c2325_4355706	6AL	2795	xiwa2795	B	A	B	A	A	A	B	B	B	B	B	B	A	B	A	A	A	B	B	B	B	B	B	B	B	B	A	A	A	A	B	B	B	A	B	B	B	B	A	B	B	B	A	A	B	A
wsnp_Ex_c25390_34655262	6AL	2967	xiwa2967	B	-	B	-	A	A	B	B	B	B	B	B	A	B	A	A	A	B	B	B	B	B	B	B	A	B	A	A	B	A	B	B	A	A	A	A	A	B	A	A	B	A	A	A	B	-
wsnp_Ex_c28973_38050405	6AL	3204	xiwa3204	B	A	-	A	B	B	-	A	B	-	B	B	B	B	A	A	A	-	B	A	B	B	A	A	A	B	B	B	B	B	-	A	B	-	B	B	B	B	A	B	A	B	-	A	-	B
wsnp_Ex_c31584_40355363	6AL	3350	xiwa3350	B	A	A	A	B	B	A	A	B	A	B	B	B	B	A	A	B	B	B	A	A	B	A	A	A	B	B	B	B	B	A	A	B	A	A	A	A	B	A	A	A	B	A	A	B	B
wsnp_Ex_c4124_7454026	6AL	3767	xiwa3767	A	B	A	B	B	A	B	B	B	B	B	B	B	B	B	A	A	B	B	B	B	B	B	A	B	B	B	B	B	A	B	A	A	B	A	A	B	B	B	B	B	A	B	B	A	A
wsnp_Ex_c4954_8813973	6AL	4059	xiwa4059	A	B	A	B	B	A	A	A	A	B	B	B	B	B	A	A	A	A	B	B	B	A	B	A	A	B	B	B	B	A	B	A	A	B	A	A	A	A	A	A	A	A	B	A	A	B
wsnp_Ex_c7002_12063325	6AL	4602	xiwa4602	B	A	B	A	A	A	B	B	B	B	B	B	A	A	A	A	A	B	B	B	B	A	B	B	A	B	A	A	B	A	B	B	A	A	A	A	A	B	A	A	B	A	A	A	B	A
wsnp_Ex_c7002_12063380	6AL	4603	xiwa4603	B	A	B	A	A	A	B	B	B	B	B	B	A	A	A	A	A	B	B	B	B	A	B	B	A	B	A	A	B	A	B	B	A	A	A	A	A	B	A	A	B	A	A	A	B	A
wsnp_Ex_c749_1472258	6AL	4691	xiwa4691	B	A	B	A	A	A	B	B	B	B	B	B	A	B	A	A	A	B	B	B	B	B	B	B	B	B	A	A	A	A	B	B	B	A	B	A	A	B	A	B	B	B	A	A	B	A
wsnp_Ex_c7546_12900094	6AL	4699	xiwa4699	B	A	-	A	A	A	B	B	B	B	B	B	A	B	A	A	A	B	B	B	B	B	B	B	A	B	A	A	A	A	B	B	B	A	B	B	B	B	A	A	B	B	A	A	B	A
wsnp_Ex_rep_c109274_92142043	6AL	5172	xiwa5172	B	A	B	A	A	A	B	B	B	B	B	B	A	B	A	A	A	B	B	B	B	A	B	B	A	B	A	A	A	A	B	B	B	A	B	A	A	B	A	A	B	B	A	A	B	A
wsnp_Ex_rep_c68369_67180429	6AL	5523	xiwa5523	B	B	A	B	B	A	B	B	A	B	B	B	B	B	A	A	B	B	B	B	B	B	B	A	B	B	B	B	A	A	B	B	A	B	A	A	A	B	B	A	B	A	B	B	A	A
wsnp_Ex_rep_c70675_69579757	6AL	5704	xiwa5704	B	A	B	A	A	A	B	B	B	B	B	B	A	A	A	A	A	B	B	B	B	A	B	B	B	B	A	A	B	A	B	B	A	A	A	A	A	B	A	A	B	A	A	A	B	A
wsnp_Ex_rep_c76495_73453891	6AL	5747	xiwa5747	B	A	A	A	A	A	B	B	B	B	B	B	A	B	A	A	A	B	B	B	B	B	B	B	A	B	A	A	A	A	B	B	B	A	B	A	A	B	A	B	B	B	A	A	B	A
wsnp_Ex_rep_c98716_85135069	6AL	5768	xiwa5768	B	A	A	A	A	A	B	B	B	B	B	B	A	B	A	A	A	B	B	B	B	B	B	B	A	B	A	A	A	A	B	B	B	A	B	A	A	B	A	B	B	B	A	A	B	A
wsnp_JD_c26552_21868492	6AL	5964	xiwa5964	B	A	B	A	A	A	B	B	B	B	B	B	A	B	A	A	A	B	B	B	B	B	B	B	-	B	A	A	B	A	B	B	A	A	A	A	A	B	A	B	B	A	A	A	B	A
wsnp_JD_c5872_7032077	6AL	6116	xiwa6116	B	A	B	A	A	A	B	B	B	B	B	B	A	B	A	A	A	B	B	B	B	B	B	B	B	B	A	A	B	A	B	B	A	A	A	A	A	B	A	B	B	A	A	A	B	A
wsnp_JD_c7795_8868122	6AL	6182	xiwa6182	B	A	B	A	A	A	B	B	B	B	B	B	A	B	A	A	A	B	B	B	B	B	B	B	B	B	A	A	A	A	B	B	A	A	A	A	A	B	A	B	B	A	A	A	B	A
wsnp_Ku_c1318_2624758	6AL	6484	xiwa6484	B	A	B	A	A	A	B	B	A	B	B	B	A	A	A	A	A	B	B	B	B	A	B	B	B	B	A	A	B	A	B	B	A	A	A	A	A	B	A	B	B	A	A	A	B	A
wsnp_Ku_c25376_35340294	6AL	6775	xiwa6775	B	B	A	B	B	A	B	B	A	B	B	B	B	B	A	A	B	B	B	B	B	B	B	A	B	B	B	B	A	A	B	B	A	B	A	A	A	B	B	A	B	A	B	B	A	A
wsnp_Ku_c28854_38769308	6AL	6853	xiwa6853	A	B	B	B	A	B	B	B	A	B	B	A	B	B	B	B	B	B	A	A	B	B	A	A	B	A	A	B	B	B	B	A	B	B	B	A	A	B	B	A	A	B	A	B	B	B
wsnp_Ku_c9763_16287132	6AL	7366	xiwa7366	B	B	A	B	B	A	B	B	A	B	B	B	B	B	A	A	B	B	B	B	B	B	B	A	B	B	B	B	A	A	B	B	A	B	A	A	A	B	B	A	B	A	B	B	A	A
wsnp_Ku_rep_c102077_89125383	6AL	7386	xiwa7386	B	A	B	A	A	A	B	B	B	B	B	B	A	B	A	A	A	B	B	B	B	B	B	B	B	B	A	A	A	A	B	B	B	A	B	A	A	B	A	B	B	B	A	A	B	A
wsnp_Ku_rep_c71567_71302229	6AL	7497	xiwa7497	B	A	A	A	A	A	B	B	B	B	B	B	A	B	A	A	A	B	B	B	B	B	B	B	A	B	A	A	A	A	B	B	B	A	B	B	B	B	A	B	B	B	A	A	B	A
wsnp_Ra_c11651_18855691	6AL	7572	xiwa7572	B	A	B	A	A	A	B	B	B	B	B	B	A	B	A	A	A	B	B	B	B	B	B	B	A	B	A	A	B	A	B	B	A	A	A	A	A	B	A	B	B	A	A	A	B	A
wsnp_Ra_c36410_44760538	6AL	7894	xiwa7894	B	A	B	A	A	A	B	B	B	B	B	B	A	B	A	A	A	B	B	B	B	A	B	B	B	B	A	A	A	A	B	B	B	A	B	A	A	B	A	A	B	B	A	A	B	A
wsnp_Ra_c5346_9501281	6AL	7994	xiwa7994	B	B	B	B	A	A	B	B	A	B	B	B	A	B	A	A	B	A	B	B	B	B	B	B	B	B	A	A	A	A	B	B	A	A	A	A	A	B	A	A	A	A	A	A	B	A
wsnp_RFL_Contig1075_104560	6AL	8222	xiwa8222	B	A	B	A	A	A	B	B	B	B	B	B	A	A	A	A	A	B	B	B	B	A	B	B	A	B	A	A	B	A	B	B	A	A	A	A	A	B	A	A	B	A	A	A	B	A
wsnp_RFL_Contig2765_2513854	6AL	8386	xiwa8386	B	A	B	A	A	A	B	B	B	B	B	B	A	-	A	A	A	B	B	B	B	-	B	B	A	B	A	A	B	A	B	B	A	A	A	A	A	B	A	-	B	A	A	A	B	A
wsnp_RFL_Contig4456_5258284	6AL	8595	xiwa8595	B	A	B	A	A	A	B	B	B	B	B	B	A	B	A	A	A	B	B	B	B	A	B	B	A	B	A	A	A	A	B	B	B	A	B	A	A	B	A	A	B	B	A	A	B	A
wsnp_Ex_c30813_39685940	6AL,6BL	3296	xiwa3296	B	A	A	B	B	B	B	B	B	B	A	A	A	B	B	A	B	B	B	A	B	B	B	B	A	A	A	B	B	B	A	A	B	A	B	A	A	A	A	A	A	A	B	A	B	A
wsnp_Ex_c8134_13758366	6AL,6BL	4773	xiwa4773	B	A	B	A	B	B	B	B	B	A	A	A	A	A	A	B	A	A	A	A	B	B	B	A	A	A	A	B	B	B	A	A	B	A	B	A	A	B	B	B	B	A	B	B	B	B
wsnp_Ku_c1468_2912489	6AL,6BL	6536	xiwa6536	B	A	B	A	A	A	B	B	B	B	B	B	A	B	A	A	A	B	B	B	B	A	B	B	B	B	A	A	A	A	B	B	B	A	B	A	A	B	A	A	B	B	A	A	B	A
wsnp_Ku_c14920_23377027	6AL,6BL	6543	xiwa6543	B	A	B	A	B	B	A	A	B	A	B	A	A	A	A	B	A	A	A	B	B	B	B	A	-	A	A	B	A	A	A	B	B	A	A	A	A	B	-	-	B	A	A	-	B	B
wsnp_Ku_rep_c71567_71302766	6AL,6BL	7498	xiwa7498	B	A	A	A	A	A	B	B	B	B	B	B	A	B	A	A	A	-	B	B	B	B	B	B	A	B	A	A	A	A	B	B	B	A	-	B	B	B	A	B	B	B	A	A	B	A
wsnp_Ra_c13998_21994095	6AL,6BL	7621	xiwa7621	B	A	B	A	A	A	B	B	B	B	B	B	A	B	A	A	A	A	B	B	B	B	B	B	A	B	A	A	A	A	B	B	B	A	A	B	B	B	A	A	B	B	A	A	B	A
wsnp_Ex_c14156_22088409	6AL,6DL	1865	xiwa1865	B	A	B	A	A	A	B	B	B	B	B	B	A	B	A	A	A	B	B	B	B	B	B	B	B	B	A	A	A	A	B	B	B	A	B	B	B	B	A	B	B	B	A	A	B	A
wsnp_Ex_c21688_30845705	6AL,6DL	2637	xiwa2637	B	A	A	A	B	B	A	A	B	A	B	B	B	B	A	A	A	A	B	A	B	B	A	A	A	B	B	B	B	B	A	A	B	A	A	A	A	B	A	B	A	B	A	A	B	B
wsnp_Ex_c4480_8054926	6AL,6DL	3909	xiwa3909	B	A	B	A	B	B	A	A	B	A	B	B	B	B	A	A	A	A	B	A	B	B	A	A	A	B	B	B	B	B	A	A	B	A	A	A	A	B	A	B	A	B	A	A	B	B
wsnp_Ex_c946_1813956	6AL,6DL	4918	xiwa4918	B	A	B	A	B	B	B	B	B	A	A	A	A	A	A	B	A	A	A	A	B	B	B	A	A	A	A	B	B	B	A	A	B	A	B	A	A	B	B	B	B	A	B	B	B	B
wsnp_JD_c2755_3691183	6AL,6DL	5974	xiwa5974	B	A	B	A	B	B	A	A	B	A	B	B	B	B	A	A	A	B	B	A	B	B	A	A	A	B	B	B	B	B	A	A	B	A	A	A	A	B	A	-	A	B	A	A	B	B
wsnp_Ku_c4603_8305972	6AL,6DL	7091	xiwa7091	B	A	B	A	A	A	B	B	B	B	B	B	A	B	A	A	A	B	B	B	B	A	B	B	B	B	A	A	A	A	B	B	B	A	B	A	A	B	A	A	B	B	A	A	B	A
wsnp_CAP11_c1137_665073	6AS	650	xiwa650	A	B	A	B	B	A	B	B	B	B	B	B	B	B	B	A	A	B	B	B	B	B	B	A	B	B	B	B	B	A	B	A	A	B	A	-	-	B	A	B	B	A	B	B	A	A
wsnp_CAP11_c2142_1128735	6AS	705	xiwa705	A	B	B	A	B	B	B	B	B	A	A	B	A	A	A	B	A	B	A	B	A	A	B	B	B	A	B	B	A	A	A	A	B	B	A	B	B	B	B	B	A	A	A	B	A	A
wsnp_CAP12_rep_c4851_2209148	6AS	1011	xiwa1011	A	B	A	B	B	A	B	B	B	B	B	B	B	B	B	A	A	B	B	B	B	B	B	A	-	B	B	B	B	A	B	A	A	B	A	-	-	B	A	B	B	A	B	B	A	A
wsnp_CAP7_c1839_907899	6AS	1048	xiwa1048	A	A	B	B	B	A	A	A	A	A	A	B	B	A	A	B	A	B	B	B	B	A	B	A	A	B	B	B	B	A	B	A	A	B	A	B	B	B	A	A	A	A	A	A	A	B
wsnp_Ex_c1050_2009301	6AS	1338	xiwa1338	A	A	A	B	B	A	A	A	A	A	A	B	B	A	A	A	B	A	A	B	B	A	B	B	A	A	B	B	B	A	A	A	B	B	A	A	A	B	A	A	A	A	A	A	A	A
wsnp_Ex_c11348_18327861	6AS	1475	xiwa1475	A	B	A	B	B	A	B	B	B	B	B	B	B	B	B	A	A	B	B	B	B	B	B	A	B	B	B	B	B	A	B	A	A	B	A	B	B	B	-	B	B	A	B	B	A	A
wsnp_Ex_c14192_22135384	6AS	1875	xiwa1875	A	A	B	B	B	A	A	A	A	A	A	B	B	A	A	B	B	B	B	B	B	A	B	A	A	B	B	B	B	A	B	A	A	B	A	B	B	B	A	A	A	A	A	A	A	B
wsnp_Ex_c15744_24102113	6AS	2060	xiwa2060	B	A	A	B	B	B	B	B	B	B	A	A	A	B	B	A	B	B	B	A	B	B	B	B	A	A	A	B	B	B	A	A	B	A	B	A	A	A	A	A	A	A	B	A	B	A
wsnp_Ex_c16491_24996576	6AS	2137	xiwa2137	A	B	A	A	B	B	B	B	A	A	A	B	A	A	A	B	B	A	A	B	A	A	A	B	B	A	B	A	A	A	A	A	B	B	A	A	A	B	B	B	A	A	A	B	A	A
wsnp_Ex_c17575_26301455	6AS	2235	xiwa2235	A	A	B	B	A	A	A	A	A	A	A	B	B	A	A	B	B	B	B	B	B	B	B	B	A	B	B	B	B	A	B	A	B	B	A	A	A	B	A	B	A	A	A	A	B	B
wsnp_Ex_c19770_28768859	6AS	2457	xiwa2457	A	B	A	B	B	A	A	A	A	B	B	B	B	B	A	A	A	A	B	B	B	A	B	A	A	B	B	B	B	A	B	A	A	B	A	A	A	A	A	B	A	A	B	A	A	B
wsnp_Ex_c31149_39976103	6AS	3322	xiwa3322	B	A	B	A	B	A	A	A	B	B	B	A	B	B	B	A	B	B	A	A	B	B	B	B	A	A	B	A	A	A	B	A	B	B	A	A	A	A	B	A	B	A	B	A	A	A
wsnp_Ex_c52577_56128947	6AS	4147	xiwa4147	A	A	B	B	B	A	A	A	A	A	B	B	B	B	A	A	A	A	B	B	B	B	B	A	A	B	B	B	B	A	B	A	A	B	A	A	A	A	A	A	A	A	A	A	A	B
wsnp_Ex_c52849_56297163	6AS	4152	xiwa4152	A	B	B	A	B	B	B	B	B	A	A	B	A	A	A	B	A	B	A	B	A	A	B	B	B	A	B	B	A	A	A	A	B	B	A	B	B	B	B	B	A	A	A	B	A	A
wsnp_Ex_c6870_11844501	6AS	4583	xiwa4583	B	A	B	A	A	A	B	A	A	A	A	A	B	A	A	A	B	B	A	B	A	A	B	A	B	B	B	A	A	A	B	A	A	A	B	B	B	B	A	B	A	A	A	B	A	B
wsnp_Ex_c965_1845447	6AS	4949	xiwa4949	B	B	A	B	B	A	B	B	A	B	B	B	B	B	A	A	B	B	B	B	B	B	B	A	B	B	B	B	A	A	B	B	A	B	A	A	A	B	B	A	B	A	B	B	A	A
wsnp_Ex_c9779_16145653	6AS	4962	xiwa4962	A	B	B	A	B	B	B	B	B	A	A	B	A	A	A	B	A	B	A	B	A	A	B	B	B	A	B	B	A	A	A	A	B	B	A	B	B	B	B	B	A	A	A	B	A	A
wsnp_Ex_rep_c102845_87922204	6AS	5075	xiwa5075	A	A	B	B	B	A	A	A	A	A	B	B	B	B	A	A	B	B	B	B	B	B	B	A	A	B	B	B	B	A	B	A	A	B	A	A	A	A	A	B	A	A	A	A	A	B
wsnp_Ex_rep_c67689_66353644	6AS	5437	xiwa5437	A	B	A	B	B	A	B	B	B	B	B	B	B	B	B	A	A	B	B	B	B	B	B	A	B	B	B	B	B	A	B	A	A	B	A	A	B	B	A	B	B	A	B	B	A	A
wsnp_Ex_rep_c67878_66584488	6AS	5466	xiwa5466	A	A	B	B	B	A	A	A	A	A	B	B	B	B	A	A	B	B	B	B	B	B	B	A	A	B	B	B	B	A	B	A	A	B	A	A	A	A	A	B	A	A	A	A	A	B
wsnp_Ex_rep_c68165_66935014	6AS	5501	xiwa5501	A	B	B	A	B	B	B	B	B	A	A	B	A	A	A	B	A	B	A	B	A	A	B	B	B	A	B	B	A	A	A	A	B	B	A	B	B	B	B	B	A	A	A	B	A	A
wsnp_Ku_c4296_7807837	6AS	7052	xiwa7052	A	B	A	B	B	A	B	B	A	B	B	B	B	B	B	A	A	B	B	B	B	A	B	A	A	B	B	B	B	A	B	A	A	B	A	A	A	B	A	A	A	A	B	A	A	B
wsnp_Ku_c7794_13356946	6AS	7295	xiwa7295	A	A	B	B	B	A	A	A	A	A	B	B	B	B	A	A	B	B	B	B	B	B	B	A	A	B	B	B	B	A	B	A	A	B	A	A	A	A	A	B	A	A	A	A	A	B
wsnp_Ra_rep_c69602_67107375	6AS	8160	xiwa8160	B	A	A	-	B	B	-	-	B	B	A	A	A	-	-	A	B	B	-	A	-	-	-	B	A	A	A	B	-	-	A	A	B	A	B	A	A	A	A	A	A	A	B	A	-	A
wsnp_Ra_rep_c79566_75592262	6AS	8208	xiwa8208	A	B	A	A	B	B	B	B	B	A	A	B	A	A	A	B	A	A	A	B	A	A	B	B	A	A	B	B	A	A	A	A	B	B	A	A	A	B	B	B	A	A	A	B	A	A
wsnp_CAP12_c4924_2241879	6AS,6BS	969	xiwa969	B	A	A	B	B	B	B	B	B	B	A	A	A	B	B	A	B	B	B	A	B	B	B	B	A	A	A	B	B	B	A	A	B	A	B	A	A	A	A	A	A	A	B	A	B	A
wsnp_Ex_c14586_22625563	6AS,6BS	1911	xiwa1911	B	B	B	B	A	B	B	A	B	B	B	A	B	B	B	B	B	B	A	A	B	A	B	A	A	A	A	B	B	B	B	A	B	A	A	A	A	A	A	A	A	B	B	A	B	A
wsnp_Ex_c31082_39921435	6AS,6BS	3316	xiwa3316	A	B	B	A	B	B	B	B	B	A	A	B	A	A	A	B	A	B	A	B	A	A	B	B	B	A	B	B	A	A	A	A	B	B	A	B	B	B	B	-	A	A	A	B	A	A
wsnp_Ex_c18664_27540364	6AS,6DS	2338	xiwa2338	B	B	B	A	A	B	A	A	B	A	A	B	A	A	A	A	A	A	B	A	B	A	B	A	B	A	A	A	B	B	B	B	A	B	B	A	A	B	A	A	A	B	A	A	A	A
wsnp_Ex_c4789_8550135	6AS,6DS	4000	xiwa4000	B	B	B	A	A	B	A	A	B	A	A	B	A	A	A	A	A	A	B	A	B	A	B	A	B	A	A	A	B	B	B	B	A	B	B	A	A	B	A	B	A	B	A	A	A	A
wsnp_Ku_c19587_29102203	6AS,6DS	6673	xiwa6673	B	B	B	A	A	B	A	A	B	B	A	B	A	A	A	A	A	A	B	A	B	A	B	A	B	A	A	A	B	B	B	B	A	B	B	A	A	B	A	A	A	B	A	A	A	A
wsnp_CAP11_c1432_806102	6B	670	xiwa670	A	B	A	B	A	B	A	A	A	B	B	A	B	B	B	B	B	B	A	A	B	B	A	B	B	A	A	B	B	B	B	A	B	B	B	B	B	A	A	A	A	B	B	A	B	A
wsnp_CAP11_c2485_1280612	6B	723	xiwa723	A	B	A	B	A	B	A	A	A	B	B	A	B	B	B	B	B	B	A	A	B	B	A	B	B	A	A	B	B	B	B	A	B	B	B	B	B	A	A	A	A	B	B	A	B	A
wsnp_CAP11_rep_c4297_2028653	6B	860	xiwa860	B	A	A	B	B	B	B	B	B	B	A	A	A	B	B	B	B	B	A	A	B	A	B	B	A	A	A	B	B	B	A	A	B	A	B	A	A	A	A	A	B	A	B	A	A	A
wsnp_CAP8_rep_c9477_4129165	6B	1243	xiwa1243	A	-	B	B	B	A	A	A	A	A	-	B	B	A	-	B	-	B	B	B	B	A	B	-	A	B	B	B	B	A	B	A	A	B	A	A	A	B	A	-	A	A	A	A	A	B
wsnp_CV776265A_Ta_2_2	6B	1268	xiwa1268	A	A	A	B	A	B	A	A	A	B	B	A	B	B	B	B	B	B	A	A	B	B	A	B	B	A	A	B	B	B	B	A	B	A	B	A	A	A	A	A	A	B	B	A	B	A
wsnp_Ex_c11379_18370310	6B	1484	xiwa1484	A	B	B	A	B	B	B	A	A	A	A	B	A	A	A	B	A	A	A	A	B	B	B	A	B	A	A	B	B	B	A	A	B	B	B	B	B	B	A	A	A	B	A	B	B	B
wsnp_Ex_c12618_20079758	6B	1660	xiwa1660	B	B	B	B	A	B	B	A	B	A	A	A	B	B	B	A	B	B	A	A	B	B	A	A	A	A	A	B	B	B	B	A	B	A	A	A	A	B	A	B	A	B	B	A	B	A
wsnp_Ex_c13352_21044607	6B	1764	xiwa1764	B	B	B	B	B	B	B	B	B	A	A	A	B	B	-	B	B	-	A	A	B	B	A	B	A	B	A	B	B	B	B	A	B	A	A	A	A	A	A	-	B	B	B	A	B	A
wsnp_Ex_c13816_21656469	6B	1815	xiwa1815	B	B	B	B	A	B	B	A	B	B	B	A	B	B	B	B	B	B	A	A	B	B	B	A	B	A	A	B	B	B	B	A	B	A	A	B	B	A	A	A	A	B	B	A	B	A
wsnp_Ex_c1383_2651887	6B	1816	xiwa1816	A	A	A	B	A	B	B	B	A	B	B	A	B	B	B	B	B	B	A	A	B	A	A	A	A	A	A	A	B	B	B	A	B	A	B	A	A	A	B	A	A	B	A	B	B	B
wsnp_Ex_c1398_2676484	6B	1838	xiwa1838	B	B	B	B	A	B	B	A	B	B	B	A	B	B	B	B	B	B	A	A	B	A	B	A	B	A	A	B	B	B	B	A	B	A	A	A	A	A	A	A	A	B	B	A	B	A
wsnp_Ex_c16446_24946990	6B	2134	xiwa2134	B	B	B	B	A	B	B	A	B	B	B	A	B	B	B	B	B	-	A	A	B	A	B	A	B	A	A	B	B	B	B	A	B	A	A	A	A	A	A	A	A	B	B	A	B	A
wsnp_Ex_c1725_3267186	6B	2198	xiwa2198	B	B	B	B	A	B	B	A	B	B	B	A	B	B	B	B	B	A	A	A	B	A	B	A	B	A	A	B	B	B	B	A	B	A	A	A	A	A	A	A	A	B	B	A	B	A
wsnp_Ex_c17349_26035281	6B	2209	xiwa2209	B	B	B	B	A	B	B	A	B	A	B	A	B	B	B	B	B	B	A	A	B	B	A	A	A	A	A	B	B	B	B	A	B	A	A	A	A	A	A	A	A	B	B	A	B	A
wsnp_Ex_c18331_27155125	6B	2300	xiwa2300	B	B	B	B	A	B	B	A	B	B	B	A	B	B	B	B	B	B	A	A	B	A	B	A	B	A	A	B	B	B	B	A	B	A	A	A	A	A	A	A	A	B	B	A	B	A
wsnp_Ex_c18584_27444211	6B	2323	xiwa2323	B	B	B	B	A	B	B	A	B	B	B	A	B	B	B	B	B	-	A	A	B	A	B	A	B	A	A	B	B	B	-	A	B	-	A	A	A	A	A	-	A	B	B	A	B	A
wsnp_Ex_c18632_27501724	6B	2330	xiwa2330	A	A	A	B	A	B	B	B	A	B	B	A	B	B	B	B	B	B	A	A	B	A	A	A	A	A	A	A	B	B	B	A	B	A	B	A	A	A	B	B	A	B	A	B	B	B
wsnp_Ex_c23122_32350412	6B	2780	xiwa2780	B	B	B	B	A	B	B	A	B	B	B	A	B	B	B	B	B	B	A	A	B	A	B	A	B	A	A	B	B	B	B	A	B	A	A	A	A	A	A	A	A	B	B	A	B	A
wsnp_Ex_c2382_4464517	6B	2843	xiwa2843	B	B	B	B	A	B	B	A	B	B	B	A	B	B	B	B	B	A	A	A	B	A	B	A	B	A	A	B	B	B	B	A	B	A	A	A	A	A	A	A	A	B	B	A	B	A
wsnp_Ex_c2382_4465878	6B	2844	xiwa2844	B	B	B	B	A	B	B	-	B	B	B	A	B	B	B	B	B	A	A	A	B	A	B	A	B	A	A	B	B	B	B	A	B	A	A	A	A	A	A	A	A	B	B	A	B	A
wsnp_Ex_c24927_34181611	6B	2933	xiwa2933	A	A	A	B	A	B	A	A	A	B	B	A	B	B	B	B	B	B	A	A	B	B	A	B	B	A	A	B	B	B	B	A	B	A	B	A	A	A	A	A	A	B	B	A	B	A
wsnp_Ex_c25505_34772008	6B	2976	xiwa2976	-	B	B	B	-	B	-	-	B	A	B	A	B	B	B	B	B	B	-	A	B	B	A	A	B	A	A	B	B	B	B	-	B	A	A	A	-	A	A	A	-	B	B	-	B	-
wsnp_Ex_c27934_37093794	6B	3133	xiwa3133	B	B	B	B	A	B	B	A	B	B	B	A	B	B	B	B	B	A	A	A	B	A	B	A	B	A	A	B	B	B	B	A	B	A	A	A	A	A	A	A	A	B	B	A	B	A
wsnp_Ex_c28072_37224527	6B	3140	xiwa3140	-	-	B	-	-	-	B	B	-	B	B	A	B	B	B	B	B	B	B	A	B	B	B	A	B	-	A	A	B	-	B	A	B	A	B	A	A	A	A	A	A	-	A	-	B	-
wsnp_Ex_c30852_39718945	6B	3300	xiwa3300	B	B	B	B	A	B	B	A	B	A	B	A	B	B	B	A	B	-	A	A	B	A	A	A	B	A	A	B	B	B	B	A	B	A	A	B	B	A	A	-	A	B	B	A	B	A
wsnp_Ex_c30852_39719473	6B	3301	xiwa3301	B	B	B	B	A	B	B	A	B	A	B	A	B	B	B	A	B	-	A	A	B	A	A	A	B	A	A	B	B	B	B	A	B	A	A	B	B	A	A	-	A	B	B	A	B	A
wsnp_Ex_c3101_5719964	6B	3312	xiwa3312	B	B	B	B	A	B	B	A	B	B	B	A	B	B	B	B	B	B	A	A	B	A	B	A	B	A	A	B	B	B	B	A	B	A	A	A	A	A	A	A	A	B	B	A	B	A
wsnp_Ex_c34123_42489621	6B	3464	xiwa3464	A	A	B	B	A	B	B	B	A	B	B	A	B	B	B	B	B	B	A	A	B	B	A	A	B	A	A	A	B	B	B	A	B	A	B	A	A	A	B	B	A	B	A	B	B	B
wsnp_Ex_c39304_46635517	6B	3677	xiwa3677	B	B	B	B	A	B	B	A	B	A	B	A	B	B	B	B	B	B	A	A	B	B	A	A	B	A	A	B	B	B	B	A	B	A	A	B	B	A	A	-	A	B	B	A	B	A
wsnp_Ex_c52615_56152839	6B	4148	xiwa4148	B	B	B	B	A	B	B	A	B	A	B	A	B	B	B	A	B	B	A	A	B	A	A	A	B	A	A	B	B	B	B	A	B	A	A	B	B	A	A	B	A	B	B	A	B	A
wsnp_Ex_c5335_9429726	6B	4171	xiwa4171	B	B	B	B	B	B	B	B	B	A	A	A	B	B	B	B	B	B	A	A	B	B	A	B	A	B	A	B	B	B	B	A	B	A	A	B	B	A	A	B	B	B	B	A	B	A
wsnp_Ex_c6057_10611952	6B	4408	xiwa4408	B	B	B	B	A	B	B	A	B	A	A	A	B	B	B	A	B	B	A	A	B	B	A	A	A	A	A	B	B	B	B	A	B	A	A	B	B	B	A	A	A	B	B	A	B	A
wsnp_Ex_c6358_11058700	6B	4487	xiwa4487	B	B	B	B	A	B	B	A	B	B	B	A	B	B	B	B	B	A	A	A	B	A	B	A	B	A	A	B	B	B	B	A	B	A	A	A	A	A	A	A	A	B	B	A	B	A
wsnp_Ex_c7191_12352173	6B	4633	xiwa4633	B	B	A	B	B	A	B	B	B	B	A	A	A	B	B	A	A	A	A	A	A	B	B	A	A	A	A	B	B	B	A	A	B	A	A	A	A	A	A	B	A	B	B	B	B	A
wsnp_Ex_c8011_13584847	6B	4760	xiwa4760	B	B	B	B	B	B	B	B	B	A	A	A	B	B	-	B	B	-	A	A	B	B	A	B	A	B	A	B	B	B	B	A	B	A	A	A	A	A	A	-	B	B	B	A	B	A
wsnp_Ex_c9470_15701734	6B	4924	xiwa4924	B	B	B	B	A	B	B	A	B	B	B	A	B	B	B	B	B	B	A	A	B	A	B	A	B	A	A	B	B	B	B	A	B	A	A	A	A	A	A	A	A	B	B	A	B	A
wsnp_Ex_rep_c101331_86711424	6B	5004	xiwa5004	A	A	B	B	A	B	B	B	A	B	B	A	B	B	B	B	B	B	B	A	B	B	B	A	B	A	A	A	B	B	-	A	B	A	B	A	A	A	A	B	A	B	A	B	B	B
wsnp_Ex_rep_c102159_87387134	6B	5056	xiwa5056	B	B	B	B	A	B	B	A	B	A	B	A	B	B	B	A	B	B	A	A	B	B	A	A	B	A	A	B	B	B	B	A	B	A	A	B	B	B	A	A	A	B	B	A	B	A
wsnp_Ex_rep_c103517_88455567	6B	5102	xiwa5102	B	B	B	B	A	B	B	A	B	B	B	A	B	B	B	B	B	B	A	A	B	A	B	A	B	A	A	B	B	B	B	A	B	A	A	A	A	A	A	A	A	B	B	A	B	A
wsnp_Ex_rep_c103767_88641111	6B	5104	xiwa5104	B	B	B	B	A	B	B	A	B	B	B	A	B	B	B	B	B	B	A	A	B	A	B	A	B	A	A	B	B	B	B	A	B	A	A	A	A	A	A	A	A	B	B	A	B	A
wsnp_Ex_rep_c66315_64480362	6B	5197	xiwa5197	A	B	A	B	A	B	A	A	A	B	B	A	B	B	B	B	B	B	A	A	B	B	A	A	A	A	A	B	B	B	B	A	B	B	A	B	B	A	A	B	A	B	B	A	B	A
wsnp_Ex_rep_c66315_64480670	6B	5198	xiwa5198	A	B	A	B	A	B	A	A	A	B	B	A	B	B	B	B	B	B	A	A	B	B	A	A	A	A	A	B	B	B	B	A	B	B	A	B	B	A	A	-	A	B	B	A	B	A
wsnp_Ex_rep_c66342_64519823	6B	5204	xiwa5204	B	B	B	A	B	B	B	B	B	A	A	A	A	A	A	B	A	A	A	A	B	B	B	A	A	A	A	B	B	B	A	A	B	B	A	A	A	B	A	A	B	B	A	B	B	B
wsnp_JD_c7246_8349823	6B	6163	xiwa6163	B	B	B	B	A	B	B	B	-	A	A	A	B	B	B	B	-	A	A	A	B	-	A	A	-	B	A	B	B	B	A	A	B	B	A	B	B	A	A	-	B	B	B	A	B	A
wsnp_Ku_c11846_19263340	6B	6436	xiwa6436	A	A	B	B	A	B	B	B	A	B	B	A	B	B	B	B	B	B	A	A	B	B	A	A	B	A	A	A	B	B	B	A	B	A	B	A	A	A	B	B	A	B	A	B	B	B
wsnp_Ku_c3074_5764102	6B	6880	xiwa6880	A	B	A	B	A	B	A	A	A	B	B	A	B	B	B	B	B	B	A	A	B	B	A	B	B	A	A	B	B	B	B	A	B	B	B	B	B	A	A	A	A	B	B	A	B	A
wsnp_Ku_c38215_46911010	6B	6978	xiwa6978	B	B	B	B	A	B	B	A	B	A	A	A	B	B	B	A	B	B	A	A	B	B	A	A	A	A	A	B	B	B	B	A	B	A	A	B	B	B	A	B	A	B	B	A	B	A
wsnp_Ku_c8343_14190318	6B	7320	xiwa7320	B	B	B	B	B	B	B	B	B	A	A	A	B	B	A	B	B	A	A	A	B	B	A	B	A	B	A	B	B	B	B	A	B	A	A	A	A	A	A	A	B	B	B	A	B	A
wsnp_Ku_c9872_16447091	6B	7369	xiwa7369	B	B	B	B	A	B	B	A	B	A	A	A	B	B	B	A	B	B	A	A	B	B	A	A	A	A	A	B	B	B	B	A	B	A	A	B	B	B	A	A	A	B	B	A	B	A
wsnp_Ra_c27839_37354085	6B	7818	xiwa7818	B	B	B	B	A	B	B	A	B	B	B	A	B	B	B	B	B	B	A	A	B	A	B	A	B	A	A	B	B	B	B	A	B	A	A	A	A	A	A	A	A	B	B	A	B	A
wsnp_Ra_c35443_43984178	6B	7886	xiwa7886	A	B	A	B	A	B	A	A	A	B	B	A	B	B	B	B	B	B	A	A	B	B	A	A	A	A	A	B	B	B	B	A	B	B	A	B	B	A	A	B	A	B	B	A	B	A
wsnp_Ra_c35443_43984445	6B	7887	xiwa7887	A	B	A	B	A	B	A	A	A	B	B	A	B	B	B	B	B	B	A	A	B	B	A	A	B	A	A	B	B	B	B	A	B	B	A	B	B	A	A	A	A	B	B	A	B	A
wsnp_Ra_c43161_49941536	6B	7935	xiwa7935	B	B	B	B	A	B	B	A	B	B	B	A	B	B	B	B	B	B	A	A	B	A	B	A	B	A	A	B	B	B	B	A	B	A	A	A	A	A	A	A	A	B	B	A	B	A
wsnp_Ra_c48999_54089942	6B	7974	xiwa7974	B	B	B	B	A	B	B	A	B	A	B	A	B	B	B	B	B	B	A	A	B	B	A	A	B	A	A	B	B	B	B	A	B	A	A	B	B	A	A	A	A	B	B	A	B	A
wsnp_Ra_rep_c111161_93528347	6B	8144	xiwa8144	B	B	B	B	A	B	B	A	B	B	B	A	B	B	B	B	B	B	A	A	B	A	B	A	B	A	A	B	B	B	B	A	B	A	A	A	A	A	A	A	A	B	B	A	B	A
wsnp_Ra_rep_c72450_70610212	6B	8184	xiwa8184	B	B	B	B	A	B	B	A	B	B	B	A	B	B	B	B	B	B	A	A	B	A	B	A	B	A	A	B	B	B	B	A	B	A	A	A	A	A	A	A	A	B	B	A	B	A
wsnp_Ra_rep_c73725_71801237	6B	8191	xiwa8191	B	B	B	B	A	B	B	A	B	B	B	A	B	B	B	B	B	B	A	A	B	A	B	A	B	A	A	B	B	B	B	A	B	A	A	A	A	A	A	A	A	B	B	A	B	A
wsnp_BE404947B_Ta_2_12	6BL	52	xiwa52	B	B	A	B	A	B	B	B	B	A	A	A	B	B	B	B	B	A	A	A	A	B	A	A	A	B	A	B	B	B	A	A	B	B	A	B	B	A	A	A	B	B	B	A	B	A
wsnp_BF428573B_Td_2_2	6BL	457	xiwa457	A	B	A	B	A	B	A	A	A	B	B	A	B	B	B	B	B	B	A	A	B	B	A	B	B	A	A	B	B	B	B	A	B	B	B	A	A	A	A	A	A	B	B	A	B	A
wsnp_BM136727B_Ta_2_6	6BL	597	xiwa597	A	B	A	B	A	B	A	A	A	B	B	A	B	B	B	B	B	B	A	A	B	B	A	A	B	A	A	B	B	B	B	A	B	B	A	B	B	A	A	B	A	B	B	A	B	A
wsnp_BQ161779B_Ta_2_4	6BL	618	xiwa618	A	B	A	B	A	B	A	A	A	B	B	A	B	B	B	B	B	B	A	A	B	B	A	A	B	A	A	B	B	B	B	A	B	B	A	B	B	A	A	B	A	B	B	A	B	A
wsnp_BQ171182B_Ta_1_1	6BL	634	xiwa634	A	A	A	B	A	B	A	A	A	B	B	A	B	B	B	B	B	B	A	A	B	B	A	B	B	A	A	B	B	B	B	A	B	A	B	A	A	A	A	A	A	B	B	A	B	A
wsnp_CAP11_c1185_687769	6BL	657	xiwa657	A	B	A	B	A	B	A	A	A	B	B	A	B	B	B	B	B	B	A	A	B	B	A	A	B	A	A	B	B	B	B	A	B	B	A	B	B	A	A	B	A	B	B	A	B	A
wsnp_CAP11_c166_172556	6BL	683	xiwa683	A	B	A	B	A	B	A	A	A	B	B	A	B	B	B	B	B	B	A	A	B	A	A	A	A	A	A	B	B	B	B	A	B	B	A	B	B	A	A	B	A	B	B	A	B	A
wsnp_CAP12_c1388_706924	6BL	921	xiwa921	B	B	A	B	B	B	B	B	B	B	A	A	A	B	B	A	A	A	A	A	A	B	B	A	B	A	A	B	B	B	A	A	B	A	A	A	A	A	A	B	A	B	B	B	B	A
wsnp_CAP12_c242_135767	6BL	941	xiwa941	B	B	B	B	A	B	B	A	B	B	B	A	B	B	B	B	B	B	A	A	B	A	B	A	B	A	A	B	B	B	B	A	B	A	A	A	A	A	A	A	A	B	B	A	B	A
wsnp_CAP7_c1735_859744	6BL	1046	xiwa1046	B	A	A	A	B	B	A	A	B	B	B	B	B	B	A	A	B	B	B	A	B	B	A	A	A	B	B	B	B	B	A	A	B	A	A	A	A	B	A	B	A	B	A	A	B	B
wsnp_CD452643B_Ta_2_1	6BL	1251	xiwa1251	A	B	B	B	A	B	-	A	B	B	B	A	B	B	B	B	B	B	A	A	B	B	B	A	A	A	A	B	B	B	B	A	B	A	A	B	B	A	A	A	A	B	B	A	B	A
wsnp_CV776265A_Ta_2_1	6BL	1267	xiwa1267	A	A	A	B	A	B	A	A	A	B	B	A	B	B	B	B	B	B	A	A	B	B	A	B	B	A	A	B	B	B	B	A	B	A	B	A	A	A	A	A	A	B	B	A	B	A
wsnp_Ex_c11379_18370982	6BL	1485	xiwa1485	A	B	B	A	B	B	B	A	A	A	A	B	A	A	A	B	A	A	A	A	B	B	B	A	B	A	A	B	B	B	A	A	B	B	B	B	B	B	A	A	A	B	A	B	B	B
wsnp_Ex_c1143_2196102	6BL	1495	xiwa1495	B	A	A	B	B	B	B	B	B	B	A	A	A	B	B	A	B	B	A	A	B	B	B	A	A	A	A	B	B	B	A	A	B	A	B	B	B	A	A	A	A	A	B	A	B	A
wsnp_Ex_c11714_18840676	6BL	1531	xiwa1531	A	B	A	B	A	B	A	A	A	B	B	A	B	B	B	B	B	B	A	A	B	B	A	B	B	A	A	B	B	B	B	A	B	B	B	B	B	A	A	B	A	B	B	A	B	A
wsnp_Ex_c1276_2445537	6BL	1679	xiwa1679	A	B	A	B	A	B	A	A	A	B	B	A	B	B	B	B	B	B	A	A	B	B	A	B	B	A	A	B	B	B	B	A	B	B	B	B	B	A	A	A	A	B	B	A	B	A
wsnp_Ex_c1383_2652398	6BL	1817	xiwa1817	A	A	A	B	A	B	B	B	A	B	B	A	B	B	B	B	B	B	A	A	B	A	A	A	A	A	A	A	B	B	B	A	B	A	B	A	A	A	B	A	A	B	A	B	B	B
wsnp_Ex_c1398_2677127	6BL	1839	xiwa1839	B	B	B	B	A	B	B	A	B	B	B	A	B	B	B	B	B	A	A	A	B	A	B	A	B	A	A	B	B	B	B	A	B	A	A	A	A	A	A	A	A	B	B	A	B	A
wsnp_Ex_c1398_2677882	6BL	1840	xiwa1840	B	B	B	B	A	B	B	A	B	B	B	A	B	B	B	B	B	-	A	A	B	A	B	A	B	A	A	B	B	B	B	A	B	A	A	A	A	A	A	A	A	B	B	A	B	A
wsnp_Ex_c14031_21934513	6BL	1851	xiwa1851	B	B	B	B	A	B	B	B	B	A	A	A	B	B	B	B	B	B	A	A	B	B	A	B	B	B	A	B	B	B	B	A	B	B	A	A	A	A	A	A	B	B	B	A	B	A
wsnp_Ex_c18372_27196625	6BL	2305	xiwa2305	A	B	A	B	A	B	A	A	A	B	B	A	B	B	B	B	B	B	A	A	B	B	A	B	B	A	A	B	B	B	B	A	B	B	B	B	B	A	A	B	A	B	B	A	B	A
wsnp_Ex_c19874_28891457	6BL	2474	xiwa2474	A	B	B	B	A	B	B	B	A	B	B	A	B	B	B	B	B	B	B	A	B	B	B	A	B	A	A	A	B	B	B	A	B	A	B	A	A	A	A	B	A	B	A	B	B	B
wsnp_Ex_c2218_4157473	6BL	2692	xiwa2692	B	B	B	B	A	B	B	A	B	B	B	A	B	B	B	B	B	A	A	A	B	A	B	A	B	A	A	B	B	B	B	A	B	A	A	A	A	A	A	A	A	B	B	A	B	A
wsnp_Ex_c24766_34017588	6BL	2927	xiwa2927	A	B	A	B	A	B	A	A	A	B	B	A	B	B	B	B	B	B	A	A	B	B	A	A	B	A	A	B	B	B	B	A	B	B	A	B	B	A	A	B	A	B	B	A	B	A
wsnp_Ex_c34011_42398362	6BL	3459	xiwa3459	B	B	B	B	A	B	B	A	B	B	B	A	B	B	B	B	B	B	A	A	B	B	B	A	B	A	A	B	B	B	B	A	B	A	A	B	B	A	A	A	A	B	B	A	B	A
wsnp_Ex_c3858_7011837	6BL	3652	xiwa3652	B	B	B	B	A	B	B	A	B	B	B	A	B	B	B	B	B	B	A	A	B	A	B	A	B	A	A	B	B	B	B	A	B	A	A	A	A	A	A	A	A	B	B	A	B	A
wsnp_Ex_c3990_7223090	6BL	3699	xiwa3699	A	B	A	B	A	B	A	A	A	B	B	A	B	B	B	B	B	B	A	A	B	B	A	A	B	A	A	B	B	B	B	A	B	B	B	B	B	A	A	A	A	B	B	A	B	A
wsnp_Ex_c41790_48535809	6BL	3796	xiwa3796	B	B	B	B	A	B	B	A	B	B	B	A	B	B	B	B	B	B	A	A	B	B	B	A	B	A	A	B	B	B	B	A	B	A	A	B	B	A	A	A	A	B	B	A	B	A
wsnp_Ex_c4180_7550457	6BL	3797	xiwa3797	B	B	B	B	A	B	B	A	B	B	B	A	B	B	B	B	B	B	A	A	B	A	B	A	B	A	A	B	B	B	B	A	B	A	A	A	A	A	A	A	A	B	B	A	B	A
wsnp_Ex_c44510_50547245	6BL	3899	xiwa3899	A	B	B	B	A	B	A	A	A	B	B	A	B	B	B	B	B	B	A	A	B	B	B	A	B	A	A	B	B	B	B	A	B	B	A	A	A	A	A	A	A	B	B	A	B	A
wsnp_Ex_c5334_9427658	6BL	4169	xiwa4169	B	B	B	B	A	B	B	A	B	B	B	A	B	B	B	B	B	B	A	A	B	A	B	A	B	A	A	B	B	B	B	A	B	A	A	A	A	A	A	A	A	B	B	A	B	A
wsnp_Ex_c5334_9427824	6BL	4170	xiwa4170	B	B	B	B	A	B	B	A	B	B	B	A	B	B	B	B	B	A	A	A	B	A	B	A	A	A	A	B	B	B	B	A	B	A	A	A	A	A	A	A	A	B	B	A	B	A
wsnp_Ex_c53914_56988904	6BL	4202	xiwa4202	A	B	A	B	A	B	A	A	A	B	B	A	B	B	B	B	B	B	A	A	B	B	A	B	B	A	A	B	B	B	B	A	B	B	B	B	B	A	A	-	A	B	B	A	B	A
wsnp_Ex_c6731_11634113	6BL	4567	xiwa4567	B	A	-	A	B	B	A	A	B	A	B	A	A	A	A	B	A	A	A	B	B	B	B	A	A	A	A	B	A	A	A	B	B	A	A	B	B	B	B	A	B	A	A	B	B	B
wsnp_Ex_c6731_11634168	6BL	4568	xiwa4568	B	A	B	A	B	B	A	A	B	A	B	A	A	A	B	B	A	A	A	B	B	B	B	A	B	A	A	B	A	A	A	B	B	A	A	B	B	B	B	A	B	A	A	B	B	B
wsnp_Ex_c7713_13153321	6BL	4717	xiwa4717	A	A	B	B	A	B	B	B	A	B	B	A	B	B	B	B	B	B	A	A	B	B	A	A	B	A	A	A	B	B	B	A	B	A	B	A	A	A	B	A	A	B	A	B	B	B
wsnp_Ex_c8011_13585237	6BL	4761	xiwa4761	B	B	B	B	B	B	B	B	B	A	A	A	B	B	-	B	B	-	A	A	B	B	A	B	A	B	A	B	B	B	B	A	B	A	A	A	A	A	A	-	B	B	B	A	B	A
wsnp_Ex_c8843_14783989	6BL	4848	xiwa4848	B	B	B	B	A	B	B	A	B	B	B	A	B	B	B	B	B	B	A	A	B	A	B	A	B	A	A	B	B	B	B	A	B	A	A	A	A	A	A	A	A	B	B	A	B	A
wsnp_Ex_c9038_15058264	6BL	4868	xiwa4868	A	B	B	A	B	B	B	A	A	A	A	B	A	A	A	B	A	A	A	A	B	B	B	A	B	A	A	B	B	B	A	A	B	B	B	B	B	B	A	A	A	B	A	B	B	B
wsnp_Ex_c9038_15058444	6BL	4869	xiwa4869	A	B	B	A	B	B	B	-	A	A	A	B	A	A	A	B	A	A	A	A	B	B	B	A	B	A	A	B	B	B	A	A	B	B	B	B	B	B	-	A	A	B	A	B	B	B
wsnp_Ex_rep_c101133_86572194	6BL	4997	xiwa4997	B	A	A	B	B	B	B	B	B	B	A	A	A	B	B	A	B	B	B	A	B	B	B	A	A	A	A	B	B	B	A	A	B	A	B	A	A	A	A	A	A	A	B	A	B	A
wsnp_Ex_rep_c101703_87021883	6BL	5029	xiwa5029	B	B	B	B	A	B	B	A	B	B	B	A	B	B	B	B	B	B	A	A	B	A	B	A	B	A	A	B	B	B	B	A	B	A	A	A	A	A	A	A	A	B	B	A	B	A
wsnp_Ex_rep_c109081_92032149	6BL	5170	xiwa5170	A	B	A	B	A	B	A	A	A	B	B	A	B	B	B	B	B	B	A	A	B	B	A	B	B	A	A	B	B	B	B	A	B	B	B	B	B	A	A	B	A	B	B	A	B	A
wsnp_Ex_rep_c66381_64576423	6BL	5225	xiwa5225	B	B	B	B	A	B	B	A	B	B	B	A	B	B	B	B	B	-	A	A	B	A	B	A	B	A	A	B	B	B	B	A	B	A	A	A	A	A	A	A	A	B	B	A	B	A
wsnp_Ex_rep_c66409_64618153	6BL	5231	xiwa5231	B	B	B	B	A	B	B	A	B	B	B	A	B	B	B	B	B	-	A	A	B	A	B	A	B	A	A	B	B	B	B	A	B	A	A	A	A	A	A	A	A	B	B	A	B	A
wsnp_Ex_rep_c66458_64697718	6BL	5241	xiwa5241	B	B	B	B	A	B	B	A	B	B	B	A	B	B	B	B	B	B	A	A	B	A	B	A	B	A	A	B	B	B	B	A	B	A	A	A	A	A	A	A	A	B	B	A	B	A
wsnp_Ex_rep_c66458_64698299	6BL	5242	xiwa5242	B	B	B	B	A	B	B	A	B	B	B	A	B	B	B	B	B	B	A	A	B	A	B	A	B	A	A	B	B	B	B	A	B	A	A	A	A	A	A	A	A	B	B	A	B	A
wsnp_Ex_rep_c66835_65228400	6BL	5308	xiwa5308	A	B	A	B	A	B	A	A	A	B	B	A	B	B	B	B	B	B	A	A	B	B	A	A	A	A	A	B	B	B	B	A	B	B	A	B	B	A	A	A	A	B	B	A	B	A
wsnp_Ex_rep_c67012_65465394	6BL	5346	xiwa5346	B	B	B	B	A	B	B	A	B	B	B	A	B	B	B	B	B	B	A	A	B	B	B	A	A	A	A	B	B	B	B	A	B	A	A	B	B	A	A	A	A	B	B	A	B	A
wsnp_JD_c25092_21024578	6BL	5957	xiwa5957	B	B	B	B	A	B	B	A	B	B	B	A	B	B	B	B	B	B	A	A	B	A	B	A	B	A	A	B	B	B	B	A	B	A	A	A	A	A	A	A	A	B	B	A	B	A
wsnp_JD_c2691_3617481	6BL	5966	xiwa5966	B	B	B	B	A	B	B	A	B	B	B	A	B	B	B	B	B	B	A	A	B	A	B	A	B	A	A	B	B	B	B	A	B	A	A	A	A	A	A	A	A	B	B	A	B	A
wsnp_JD_c41732_29490776	6BL	6045	xiwa6045	A	B	A	A	B	A	B	A	B	A	B	A	A	B	A	A	A	B	B	A	A	B	A	B	A	A	A	B	A	B	B	A	B	B	B	B	B	A	B	B	B	A	A	A	A	A
wsnp_JD_c5591_6743599	6BL	6101	xiwa6101	B	B	B	B	A	B	B	A	B	B	B	A	B	B	B	B	B	B	A	A	B	A	B	A	B	A	A	B	B	B	B	A	B	A	A	A	A	A	A	A	A	B	B	A	B	A
wsnp_JD_c6439_7601847	6BL	6140	xiwa6140	B	B	B	A	B	B	B	B	B	A	A	A	A	A	A	B	A	A	A	A	B	B	B	A	A	A	A	B	B	B	A	A	B	B	A	A	A	B	A	A	B	B	A	B	B	B
wsnp_JD_c6439_7601968	6BL	6141	xiwa6141	B	B	B	A	B	B	B	B	B	A	A	A	A	A	A	B	A	A	A	A	B	B	B	A	A	A	A	B	B	B	A	A	B	B	A	A	A	B	A	A	B	B	A	B	B	B
wsnp_JD_c681_1014454	6BL	6153	xiwa6153	B	B	B	B	A	B	B	A	B	B	B	A	B	B	B	B	B	B	A	A	B	A	B	A	B	A	A	B	B	B	B	A	B	A	A	A	A	A	A	A	A	B	B	A	B	A
wsnp_JD_rep_c63567_40552622	6BL	6295	xiwa6295	A	B	A	B	A	B	A	A	A	B	B	A	B	B	B	B	B	B	A	A	B	B	A	A	B	A	A	B	B	B	B	A	B	B	A	B	B	A	A	B	A	B	B	A	B	A
wsnp_Ku_c11422_18657479	6BL	6420	xiwa6420	A	B	B	B	A	B	A	A	A	B	B	A	B	B	B	B	B	B	A	A	B	B	B	A	B	A	A	B	B	B	B	A	B	B	A	A	A	A	A	B	A	B	B	A	B	A
wsnp_Ku_c14603_22966714	6BL	6534	xiwa6534	A	B	A	B	A	B	A	A	A	B	B	A	B	B	B	B	B	B	A	A	B	B	A	B	B	A	A	B	B	B	B	A	B	B	B	B	B	A	A	A	A	B	B	A	B	A
wsnp_Ku_c15761_24469459	6BL	6570	xiwa6570	A	B	A	B	A	B	A	A	A	B	B	A	B	B	B	B	B	B	A	A	B	B	A	A	B	A	A	B	B	B	B	A	B	B	A	B	B	A	A	B	A	B	B	A	B	A
[truncated: 538 more rows]
[truncated: 50 more columns]
