# Supplementary material for: Mapping a Large Number of QTL for Durable Resistance to Stripe Rust in Winter Wheat Druchamp Using SSR and SNP Markers
Source: PLoS One. 2015 May 13;10(5):e0126794. doi: 10.1371/journal.pone.0126794 (PMC4430513; doi:10.1371/journal.pone.0126794)
Supplement: S6 Dataset — A total of 32 linkage groups representing 18 chromosomes constructed with 156 SSR and 2,535 SNP markers and their map positions and alleles in the Druchamp × Michigan Amber F8 lines. (XLSX) [file pone.0126794.s006.xlsx]

## Sheet:  1A1  
S6 Dataset. Linkage groups constructed for the Druchamp X Michigan Amber F8 population using SSR and SNP markers
1	wsnp_RFL_Contig4735_5673999	xiwa8622	0		b	a	b	b	b	b	a	a	b	b	b	b	b	b	b	a	a	b	b	a	b	b	b	b	a	b	a	b	b	b	a	b	b	a	b	a	a	b	b	b	b	b	a	a	b
2	wsnp_Ex_c2868_5293485	xiwa3182	0.158		b	a	b	b	b	b	a	a	b	b	b	b	b	b	b	a	a	b	b	a	b	b	b	b	a	b	a	b	b	b	a	b	b	a	b	a	a	b	b	b	b	b	a	a	b
3	wsnp_Ku_c1818_3557408	xiwa6644	0.158		b	a	b	b	b	b	a	a	b	b	b	b	b	b	b	a	a	b	b	a	b	b	b	b	a	b	a	b	b	b	a	b	b	a	b	a	a	b	b	b	b	b	a	a	b
4	wsnp_Ex_c10657_17376086	xiwa1375	1.683		b	a	b	b	b	b	a	a	b	b	b	b	b	b	b	a	a	b	b	a	b	b	b	b	a	b	a	b	b	b	a	b	b	a	b	b	b	b	a	a	b	b	a	a	b
5	wsnp_Ku_c1818_3557849	xiwa6645	1.683		b	a	b	b	b	b	a	a	b	b	b	b	b	b	b	a	a	b	b	a	b	b	b	b	a	b	a	b	b	b	a	b	b	a	b	b	b	b	a	a	b	b	a	a	b
6	wsnp_Ex_rep_c102387_87569964	xiwa5065	1.683		b	a	b	b	b	b	a	a	b	b	b	b	b	b	b	a	a	b	b	a	b	b	b	b	a	b	a	b	b	b	a	b	b	a	b	b	b	b	a	a	b	b	a	a	b
7	wsnp_Ra_c11211_18227610	xiwa7559	1.965		b	a	b	b	b	b	a	a	b	b	b	b	b	b	b	a	a	b	b	a	b	b	b	b	a	b	a	b	b	b	a	b	b	a	b	b	b	b	-	-	b	b	a	a	b
8	Xgdm33.1	Xgdm33.1	1.997		b	a	b	b	b	b	a	a	b	b	b	b	b	b	b	a	a	b	b	a	b	b	b	b	a	b	a	b	b	b	a	b	b	a	b	b	b	b	b	b	b	b	a	a	b
9	wsnp_Ex_c12254_19575022	xiwa1603	1.997		b	a	b	b	b	b	a	a	b	b	b	b	b	b	b	a	a	b	b	a	b	b	b	b	a	b	a	b	b	b	a	b	b	a	b	b	b	b	b	b	b	b	a	a	b
10	Xgwm136	Xgwm136	1.997		b	a	b	b	b	b	a	a	b	b	b	b	b	b	b	a	a	b	b	a	b	b	b	b	a	b	a	b	b	b	a	b	b	a	b	b	b	b	b	b	b	b	a	a	b
11	wsnp_Ex_c64882_63506752	xiwa4524	1.997		b	a	b	b	b	b	a	a	b	b	b	b	b	b	b	a	a	b	b	a	b	b	b	b	a	b	a	b	b	b	a	b	b	a	b	b	b	b	b	b	b	b	a	a	b
12	Xgdm33.1	Xgdm33.1	1.997		b	a	b	b	b	b	a	a	b	b	b	b	b	b	b	a	a	b	b	a	b	b	b	b	a	b	a	b	b	b	a	b	b	a	b	b	b	b	b	b	b	b	a	a	b
13	Xcfd21	Xcfd21	5.089		b	a	b	b	b	b	b	a	b	b	b	b	b	b	b	a	a	a	b	a	b	b	b	b	a	b	a	b	b	-	a	a	b	a	b	b	b	b	b	b	b	b	a	a	b
14	wsnp_Ra_c5485_9703900	xiwa8001	7.59		b	a	b	b	b	a	a	a	b	b	b	b	b	a	b	a	a	b	b	a	b	b	b	b	b	b	a	b	b	b	a	b	b	a	a	a	a	b	a	a	b	b	a	a	b
15	wsnp_Ex_c3612_6599842	xiwa3563	7.927		b	a	b	b	b	a	a	a	b	b	b	b	b	b	b	a	a	b	b	a	b	b	b	b	a	b	a	b	b	b	a	b	b	a	a	a	a	b	a	b	b	b	a	a	b
16	wsnp_Ex_c1137_2183772	xiwa1481	8.068		b	a	b	b	b	a	a	a	b	b	b	b	b	-	b	a	a	b	b	a	b	b	b	b	a	b	a	b	b	b	a	b	b	a	a	a	a	b	a	-	b	b	a	a	b
17	wsnp_Ex_c38203_45790396	xiwa3635	8.685		b	a	b	b	b	a	a	a	b	b	b	b	b	b	b	a	a	b	b	a	b	b	b	b	a	b	a	b	b	b	a	b	b	a	b	b	b	b	a	b	b	b	a	a	b
18	wsnp_Ex_c4876_8692783	xiwa4033	8.735		b	a	b	b	b	a	a	a	b	b	b	b	b	b	b	a	a	b	b	a	b	b	b	b	a	b	a	b	b	b	a	b	b	a	b	b	b	b	a	b	b	b	a	a	b
19	wsnp_Ex_c4876_8692849	xiwa4034	8.735		b	a	b	b	b	a	a	a	b	b	b	b	b	b	b	a	a	b	b	a	b	b	b	b	a	b	a	b	b	b	a	b	b	a	b	b	b	b	a	b	b	b	a	a	b
20	wsnp_Ku_c3097_5801027	xiwa6889	8.985		b	a	b	b	b	a	a	a	b	b	b	b	b	-	b	a	a	b	b	a	b	b	b	b	-	b	a	b	b	b	a	b	b	a	b	b	b	b	a	-	b	b	a	a	b
21	wsnp_Ex_c7965_13519586	xiwa4753	9.139		b	a	b	b	b	a	a	a	b	b	b	b	b	b	b	a	a	b	b	a	b	b	b	b	a	b	a	b	b	b	a	b	b	a	b	b	b	b	a	b	b	b	a	a	b
22	wsnp_BF200531A_Ta_2_1	xiwa414	9.323		b	a	b	b	b	a	a	a	b	b	b	b	b	b	b	a	a	b	b	a	b	b	b	b	a	b	a	b	b	b	a	b	b	a	b	b	b	b	a	b	b	b	a	a	b
23	wsnp_Ex_c7252_12453079	xiwa4644	9.582		b	a	b	b	b	a	a	a	b	b	b	b	b	a	b	a	a	b	b	a	b	b	b	b	a	b	a	b	b	b	a	b	b	a	b	b	b	b	a	b	b	b	a	a	b
24	wsnp_Ku_c5756_10191339	xiwa7191	9.817		b	a	b	b	b	a	a	a	b	b	b	b	b	a	b	a	a	b	b	a	b	b	b	b	a	b	a	b	b	b	a	b	b	a	b	b	b	b	a	a	b	b	a	a	b
25	wsnp_JD_c2805_3748370	xiwa5976	10.117		b	a	b	b	b	a	a	a	b	b	b	b	b	a	b	a	a	b	b	a	b	b	b	b	a	b	a	b	b	b	a	b	b	a	b	b	b	b	a	a	b	b	a	a	b
26	wsnp_JD_c7522_8606553	xiwa6172	10.694		b	a	b	b	b	a	a	a	b	b	b	b	b	-	b	a	a	b	b	a	b	b	b	b	b	b	a	b	b	b	b	b	b	a	b	b	b	b	a	b	b	b	a	a	b
27	wsnp_Ex_c5323_9408829	xiwa4163	16.573		a	a	b	b	b	a	a	a	b	b	b	b	b	a	b	a	a	b	b	a	b	b	b	b	a	b	b	b	b	b	a	b	a	a	a	a	a	b	a	a	b	b	a	a	b
28	wsnp_Ex_c10783_17555091	xiwa1388	17.294		a	a	b	b	b	a	a	a	b	b	b	b	b	a	b	a	a	b	b	a	b	b	b	b	a	b	b	b	b	b	-	b	a	a	a	a	a	b	a	-	b	b	a	a	b
29	wsnp_Ex_c10783_17554146	xiwa1387	17.923		a	a	b	b	b	a	a	a	b	b	b	b	b	a	b	a	a	b	b	a	b	b	b	b	a	b	b	b	b	b	b	b	a	a	a	a	a	b	a	b	b	b	a	a	b
30	wsnp_Ku_c11896_19337444	xiwa6441	21.714		a	a	b	a	b	a	a	a	b	b	b	b	b	a	a	a	a	b	b	a	b	b	b	b	a	b	b	b	b	b	b	b	a	a	a	b	b	b	a	b	b	b	a	a	b
31	wsnp_BF484606A_Ta_2_3	xiwa513	21.714		a	a	b	a	b	a	a	a	b	b	b	b	b	a	a	a	a	b	b	a	b	b	b	b	a	b	b	b	b	b	b	b	a	a	a	b	b	b	a	b	b	b	a	a	b
32	Xbarc119	Xbarc119	22.617		a	a	b	a	b	b	b	a	a	b	b	b	b	b	a	a	a	b	b	a	b	b	b	b	a	b	b	b	b	b	b	b	a	a	b	a	a	b	a	b	a	b	a	a	a
33	wsnp_Ku_c10239_16988077	xiwa6378	23.296		a	a	b	b	b	a	a	a	b	b	b	b	b	a	b	a	a	b	b	b	b	b	b	b	a	b	b	b	b	b	b	b	a	b	a	a	a	b	a	b	b	b	b	a	b
34	wsnp_Ku_c52464_57427549	xiwa7151	24.727		a	a	b	a	b	a	a	a	b	b	b	b	b	a	a	a	a	b	b	a	b	b	b	b	a	b	b	b	b	b	-	b	a	a	a	a	a	b	a	b	a	b	a	a	b
35	wsnp_Ex_c9948_16379630	xiwa4985	25.176		a	a	b	a	b	a	b	a	b	b	b	b	b	a	a	a	a	b	b	a	b	b	b	b	a	b	b	b	b	b	b	b	a	a	a	a	a	b	a	a	a	b	a	a	b
36	wsnp_Ku_c11769_19153951	xiwa6431	25.929		a	a	b	a	b	a	b	a	b	b	b	b	b	b	a	a	a	b	a	a	b	b	b	b	a	b	b	b	b	b	b	b	a	a	b	b	b	b	a	b	a	b	a	a	b
37	Xwmc611	Xwmc611	36.346		a	a	-	a	b	a	b	a	b	b	b	a	a	a	b	a	a	a	a	a	a	a	a	b	a	b	b	b	b	b	b	b	a	b	a	a	a	-	a	-	a	b	a	-	a
38	Xgwm164	Xgwm164	37.929		a	a	b	a	b	a	b	a	b	b	b	a	a	a	b	a	a	a	a	a	a	a	a	b	a	b	b	b	b	b	b	b	a	b	a	b	b	a	a	b	-	b	a	a	a
39	wsnp_Ex_c759_1493846	xiwa4704	39.363		a	a	b	a	b	a	b	b	b	b	b	a	a	a	a	a	a	b	a	a	a	a	b	b	a	b	b	b	b	b	b	b	a	b	a	b	b	a	a	a	a	b	a	a	a
40	wsnp_Ra_rep_c105422_89367749	xiwa8116	39.363		a	a	b	a	b	a	b	b	b	b	b	a	a	a	a	a	a	b	a	a	a	a	b	b	a	b	b	b	b	b	b	b	a	b	a	b	b	a	a	a	a	b	a	a	a
41	wsnp_RFL_Contig3205_3208375	xiwa8440	39.388		a	a	b	a	b	a	b	b	b	b	b	a	a	a	a	a	a	b	a	a	a	a	b	b	a	b	b	b	b	b	b	b	a	b	a	b	b	a	a	a	a	b	a	a	a
42	wsnp_Ex_c13724_21535046	xiwa1803	39.388		a	a	b	a	b	a	b	b	b	b	b	a	a	a	a	a	a	b	a	a	a	a	b	b	a	b	b	b	b	b	b	b	a	b	a	b	b	a	a	a	a	b	a	a	a
43	wsnp_Ex_rep_c70593_69508988	xiwa5702	39.388		a	a	b	a	b	a	b	b	b	b	b	a	a	a	a	a	a	b	a	a	a	a	b	b	a	b	b	b	b	b	b	b	a	b	a	b	b	a	a	a	a	b	a	a	a
44	wsnp_Ex_c645_1274050	xiwa4510	39.388		a	a	b	a	b	a	b	b	b	b	b	a	a	a	a	a	a	b	a	a	a	a	b	b	a	b	b	b	b	b	b	b	a	b	a	b	b	a	a	a	a	b	a	a	a
45	wsnp_Ex_c21450_30588044	xiwa2615	39.388		a	a	b	a	b	a	b	b	b	b	b	a	a	a	a	a	a	b	a	a	a	a	b	b	a	b	b	b	b	b	b	b	a	b	a	b	b	a	a	a	a	b	a	a	a
46	wsnp_Ex_c645_1273901	xiwa4509	39.413		a	a	b	a	b	a	b	b	b	b	b	a	a	a	a	a	a	b	a	a	a	a	b	b	a	b	b	b	b	b	b	b	a	b	a	b	b	a	a	a	a	b	a	a	a
47	wsnp_Ex_c9279_15416671	xiwa4895	39.682		a	a	b	a	b	a	b	b	b	b	b	a	a	a	a	a	a	b	a	a	a	a	b	b	a	b	b	b	b	b	b	b	a	b	a	b	b	a	a	a	a	b	a	a	a
48	wsnp_CAP12_c2645_1267978	xiwa948	39.974		a	a	b	a	b	a	b	b	b	b	b	a	a	a	a	a	a	b	a	a	a	a	b	b	a	b	b	b	b	b	b	b	a	b	a	b	b	a	a	b	a	b	a	a	a
49	wsnp_Ex_c2389_4479047	xiwa2853	39.974		a	a	b	a	b	a	b	b	b	b	b	a	a	a	a	a	a	b	a	a	a	a	b	b	a	b	b	b	b	b	b	b	a	b	a	b	b	a	a	b	a	b	a	a	a
50	wsnp_Ex_c8666_14522816	xiwa4834	39.974		a	a	b	a	b	a	b	b	b	b	b	a	a	a	a	a	a	b	a	a	a	a	b	b	a	b	b	b	b	b	b	b	a	b	a	b	b	a	a	b	a	b	a	a	a
51	wsnp_Ex_c8374_14111734	xiwa4798	39.974		a	a	b	a	b	a	b	b	b	b	b	a	a	a	a	a	a	b	a	a	a	a	b	b	a	b	b	b	b	b	b	b	a	b	a	b	b	a	a	b	a	b	a	a	a
52	wsnp_Ex_c17684_26426672	xiwa2247	39.974		a	a	b	a	b	a	b	b	b	b	b	a	a	a	a	a	a	b	a	a	a	a	b	b	a	b	b	b	b	b	b	b	a	b	a	b	b	a	a	b	a	b	a	a	a
53	wsnp_Ex_c3747_6824863	xiwa3612	39.974		a	a	b	a	b	a	b	b	b	b	b	a	a	a	a	a	a	b	a	a	a	a	b	b	a	b	b	b	b	b	b	b	a	b	a	b	b	a	a	b	a	b	a	a	a
54	wsnp_Ex_c3142_5808713	xiwa3339	39.974		a	a	b	a	b	a	b	b	b	b	b	a	a	a	a	a	a	b	a	a	a	a	b	b	a	b	b	b	b	b	b	b	a	b	a	b	b	a	a	b	a	b	a	a	a
55	wsnp_Ku_rep_c104517_90964418	xiwa7413	39.974		a	a	b	a	b	a	b	b	b	b	b	a	a	a	a	a	a	b	a	a	a	a	b	b	a	b	b	b	b	b	b	b	a	b	a	b	b	a	a	b	a	b	a	a	a
56	wsnp_RFL_Contig1313_407433	xiwa8238	39.974		a	a	b	a	b	a	b	b	b	b	b	a	a	a	a	a	a	b	a	a	a	a	b	b	a	b	b	b	b	b	b	b	a	b	a	b	b	a	a	b	a	b	a	a	a
57	wsnp_Ex_c3365_6183009	xiwa3442	39.974		a	a	b	a	b	a	b	b	b	b	b	a	a	a	a	a	a	b	a	a	a	a	b	b	a	b	b	b	b	b	b	b	a	b	a	b	b	a	a	b	a	b	a	a	a
58	wsnp_Ex_c6075_10637792	xiwa4417	39.974		a	a	b	a	b	a	b	b	b	b	b	a	a	a	a	a	a	b	a	a	a	a	b	b	a	b	b	b	b	b	b	b	a	b	a	b	b	a	a	b	a	b	a	a	a
59	wsnp_Ex_rep_c68183_66958099	xiwa5509	39.974		a	a	b	a	b	a	b	b	b	b	b	a	a	a	a	a	a	b	a	a	a	a	b	b	a	b	b	b	b	b	b	b	a	b	a	b	b	a	a	b	a	b	a	a	a
60	wsnp_Ex_c11697_18821490	xiwa1530	39.974		a	a	b	a	b	a	b	b	b	b	b	a	a	a	a	a	a	b	a	a	a	a	b	b	a	b	b	b	b	b	b	b	a	b	a	b	b	a	a	b	a	b	a	a	a
61	wsnp_Ex_c66106_64268316	xiwa4555	39.974		a	a	b	a	b	a	b	b	b	b	b	a	a	a	a	a	a	b	a	a	a	a	b	b	a	b	b	b	b	b	b	b	a	b	a	b	b	a	a	b	a	b	a	a	a
62	wsnp_Ex_rep_c105244_89727666	xiwa5134	39.974		a	a	b	a	b	a	b	b	b	b	b	a	a	a	a	a	a	b	a	a	a	a	b	b	a	b	b	b	b	b	b	b	a	b	a	b	b	a	a	b	a	b	a	a	a
63	wsnp_BE518393A_Td_2_3	xiwa352	39.974		a	a	b	a	b	a	b	b	b	b	b	a	a	a	a	a	a	b	a	a	a	a	b	b	a	b	b	b	b	b	b	b	a	b	a	b	b	a	a	b	a	b	a	a	a
64	wsnp_Ex_rep_c104050_88861052	xiwa5109	39.974		a	a	b	a	b	a	b	b	b	b	b	a	a	a	a	a	a	b	a	a	a	a	b	b	a	b	b	b	b	b	b	b	a	b	a	b	b	a	a	b	a	b	a	a	a
65	wsnp_Ex_rep_c67665_66326492	xiwa5435	39.974		a	a	b	a	b	a	b	b	b	b	b	a	a	a	a	a	a	b	a	a	a	a	b	b	a	b	b	b	b	b	b	b	a	b	a	b	b	a	a	b	a	b	a	a	a
66	wsnp_Ex_c26800_36025427	xiwa3072	39.974		a	a	b	a	b	a	b	b	b	b	b	a	a	a	a	a	a	b	a	a	a	a	b	b	a	b	b	b	b	b	b	b	a	b	a	b	b	a	a	b	a	b	a	a	a
67	wsnp_Ku_rep_c68419_67400635	xiwa7439	39.974		a	a	b	a	b	a	b	b	b	b	b	a	a	a	a	a	a	b	a	a	a	a	b	b	a	b	b	b	b	b	b	b	a	b	a	b	b	a	a	b	a	b	a	a	a
68	wsnp_Ex_c3142_5808330	xiwa3338	39.974		a	a	b	a	b	a	b	b	b	b	b	a	a	a	a	a	a	b	a	a	a	a	b	b	a	b	b	b	b	b	b	b	a	b	a	b	b	a	a	b	a	b	a	a	a
69	wsnp_Ra_c20163_29413615	xiwa7716	39.974		a	a	b	a	b	a	b	b	b	b	b	a	a	a	a	a	a	b	a	a	a	a	b	b	a	b	b	b	b	b	b	b	a	b	a	b	b	a	a	b	a	b	a	a	a
70	wsnp_Ex_c9872_16271161	xiwa4974	39.974		a	a	b	a	b	a	b	b	b	b	b	a	a	a	a	a	a	b	a	a	a	a	b	b	a	b	b	b	b	b	b	b	a	b	a	b	b	a	a	b	a	b	a	a	a
71	wsnp_Ex_c15852_24239968	xiwa2070	39.974		a	a	b	a	b	a	b	b	b	b	b	a	a	a	a	a	a	b	a	a	a	a	b	b	a	b	b	b	b	b	b	b	a	b	a	b	b	a	a	b	a	b	a	a	a
72	wsnp_Ex_c591_1177097	xiwa4376	39.974		a	a	b	a	b	a	b	b	b	b	b	a	a	a	a	a	a	b	a	a	a	a	b	b	a	b	b	b	b	b	b	b	a	b	a	b	b	a	a	b	a	b	a	a	a
73	wsnp_Ex_rep_c105244_89727820	xiwa5135	39.974		a	a	b	a	b	a	b	b	b	b	b	a	a	a	a	a	a	b	a	a	a	a	b	b	a	b	b	b	b	b	b	b	a	b	a	b	b	a	a	b	a	b	a	a	a
74	wsnp_Ex_c43586_49862663	xiwa3875	39.974		a	a	b	a	b	a	b	b	b	b	b	a	a	a	a	a	a	b	a	a	a	a	b	b	a	b	b	b	b	b	b	b	a	b	a	b	b	a	a	b	a	b	a	a	a
75	wsnp_JD_rep_c49359_33578909	xiwa6260	39.974		a	a	b	a	b	a	b	b	b	b	b	a	a	a	a	a	a	b	a	a	a	a	b	b	a	b	b	b	b	b	b	b	a	b	a	b	b	a	a	b	a	b	a	a	a
76	wsnp_Ex_c13783_21613564	xiwa1811	39.974		a	a	b	a	b	a	b	b	b	b	b	a	a	a	a	a	a	b	a	a	a	a	b	b	a	b	b	b	b	b	b	b	a	b	a	b	b	a	a	b	a	b	a	a	a
77	wsnp_Ex_c3567_6526582	xiwa3534	39.974		a	a	b	a	b	a	b	b	b	b	b	a	a	a	a	a	a	b	a	a	a	a	b	b	a	b	b	b	b	b	b	b	a	b	a	b	b	a	a	b	a	b	a	a	a
78	wsnp_Ex_rep_c66318_64485410	xiwa5199	39.974		a	a	b	a	b	a	b	b	b	b	b	a	a	a	a	a	a	b	a	a	a	a	b	b	a	b	b	b	b	b	b	b	a	b	a	b	b	a	a	b	a	b	a	a	a
79	wsnp_Ra_c6474_11298858	xiwa8035	39.974		a	a	b	a	b	a	b	b	b	b	b	a	a	a	a	a	a	b	a	a	a	a	b	b	a	b	b	b	b	b	b	b	a	b	a	b	b	a	a	b	a	b	a	a	a
80	wsnp_Ex_c28165_37310070	xiwa3147	39.974		a	a	b	a	b	a	b	b	b	b	b	a	a	a	a	a	a	b	a	a	a	a	b	b	a	b	b	b	b	b	b	b	a	b	a	b	b	a	a	b	a	b	a	a	a
81	wsnp_Ex_c2389_4477096	xiwa2847	39.974		a	a	b	a	b	a	b	b	b	b	b	a	a	a	a	a	a	b	a	a	a	a	b	b	a	b	b	b	b	b	b	b	a	b	a	b	b	a	a	b	a	b	a	a	a
82	wsnp_Ex_c3142_5808220	xiwa3337	39.974		a	a	b	a	b	a	b	b	b	b	b	a	a	a	a	a	a	b	a	a	a	a	b	b	a	b	b	b	b	b	b	b	a	b	a	b	b	a	a	b	a	b	a	a	a
83	wsnp_Ex_c2389_4477621	xiwa2849	39.974		a	a	b	a	b	a	b	b	b	b	b	a	a	a	a	a	a	b	a	a	a	a	b	b	a	b	b	b	b	b	b	b	a	b	a	b	b	a	a	b	a	b	a	a	a
84	wsnp_Ex_c25220_34487119	xiwa2957	39.974		a	a	b	a	b	a	b	b	b	b	b	a	a	a	a	a	a	b	a	a	a	a	b	b	a	b	b	b	b	b	b	b	a	b	a	b	b	a	a	b	a	b	a	a	a
85	wsnp_Ex_c39661_46902689	xiwa3690	39.974		a	a	b	a	b	a	b	b	b	b	b	a	a	a	a	a	a	b	a	a	a	a	b	b	a	b	b	b	b	b	b	b	a	b	a	b	b	a	a	b	a	b	a	a	a
86	wsnp_Ku_rep_c101863_88951284	xiwa7385	39.974		a	a	b	a	b	a	b	b	b	b	b	a	a	a	a	a	a	b	a	a	a	a	b	b	a	b	b	b	b	b	b	b	a	b	a	b	b	a	a	b	a	b	a	a	a
87	wsnp_Ex_c6826_11774795	xiwa4578	39.974		a	a	b	a	b	a	b	b	b	b	b	a	a	a	a	a	a	b	a	a	a	a	b	b	a	b	b	b	b	b	b	b	a	b	a	b	b	a	a	b	a	b	a	a	a
88	wsnp_Ex_c26800_36025663	xiwa3073	39.974		a	a	b	a	b	a	b	b	b	b	b	a	a	a	a	a	a	b	a	a	a	a	b	b	a	b	b	b	b	b	b	b	a	b	a	b	b	a	a	b	a	b	a	a	a
89	wsnp_Ex_rep_c67763_66441222	xiwa5451	39.974		a	a	b	a	b	a	b	b	b	b	b	a	a	a	a	a	a	b	a	a	a	a	b	b	a	b	b	b	b	b	b	b	a	b	a	b	b	a	a	b	a	b	a	a	a
90	wsnp_Ex_c18196_27006489	xiwa2289	39.974		a	a	b	a	b	a	b	b	b	b	b	a	a	a	a	a	a	b	a	a	a	a	b	b	a	b	b	b	b	b	b	b	a	b	a	b	b	a	a	b	a	b	a	a	a
91	wsnp_Ra_c20032_29272825	xiwa7713	39.974		a	a	b	a	b	a	b	b	b	b	b	a	a	a	a	a	a	b	a	a	a	a	b	b	a	b	b	b	b	b	b	b	a	b	a	b	b	a	a	b	a	b	a	a	a
92	wsnp_Ex_c2389_4477880	xiwa2850	39.974		a	a	b	a	b	a	b	b	b	b	b	a	a	a	a	a	a	b	a	a	a	a	b	b	a	b	b	b	b	b	b	b	a	b	a	b	b	a	a	b	a	b	a	a	a
93	wsnp_Ex_c45880_51550172	xiwa3952	39.974		a	a	b	a	b	a	b	b	b	b	b	a	a	a	a	a	a	b	a	a	a	a	b	b	a	b	b	b	b	b	b	b	a	b	a	b	b	a	a	b	a	b	a	a	a
94	wsnp_Ex_c44498_50537128	xiwa3898	39.974		a	a	b	a	b	a	b	b	b	b	b	a	a	a	a	a	a	b	a	a	a	a	b	b	a	b	b	b	b	b	b	b	a	b	a	b	b	a	a	b	a	b	a	a	a
95	wsnp_Ex_c645_1273590	xiwa4508	39.974		a	a	b	a	b	a	b	b	b	b	b	a	a	a	a	a	a	b	a	a	a	a	b	b	a	b	b	b	b	b	b	b	a	b	a	b	b	a	a	b	a	b	a	a	a
96	wsnp_Ex_c48375_53299028	xiwa4020	39.974		a	a	b	a	b	a	b	b	b	b	b	a	a	a	a	a	a	b	a	a	a	a	b	b	a	b	b	b	b	b	b	b	a	b	a	b	b	a	a	b	a	b	a	a	a
97	wsnp_Ex_rep_c105244_89727546	xiwa5133	39.974		a	a	b	a	b	a	b	b	b	b	b	a	a	a	a	a	a	b	a	a	a	a	b	b	a	b	b	b	b	b	b	b	a	b	a	b	b	a	a	b	a	b	a	a	a
98	wsnp_Ex_c39661_46902650	xiwa3689	39.974		a	a	b	a	b	a	b	b	b	b	b	a	a	a	a	a	a	b	a	a	a	a	b	b	a	b	b	b	b	b	b	b	a	b	a	b	b	a	a	b	a	b	a	a	a
99	wsnp_Ra_c26956_36503468	xiwa7804	39.974		a	a	b	a	b	a	b	b	b	b	b	a	a	a	a	a	a	b	a	a	a	a	b	b	a	b	b	b	b	b	b	b	a	b	a	b	b	a	a	b	a	b	a	a	a
100	wsnp_Ex_c11374_18361760	xiwa1482	39.974		a	a	b	a	b	a	b	b	b	b	b	a	a	a	a	a	a	b	a	a	a	a	b	b	a	b	b	b	b	b	b	b	a	b	a	b	b	a	a	b	a	b	a	a	a
101	wsnp_Ex_c6020_10548131	xiwa4401	39.974		a	a	b	a	b	a	b	b	b	b	b	a	a	a	a	a	a	b	a	a	a	a	b	b	a	b	b	b	b	b	b	b	a	b	a	b	b	a	a	b	a	b	a	a	a
102	wsnp_Ex_c2389_4479352	xiwa2854	39.974		a	a	b	a	b	a	b	b	b	b	b	a	a	a	a	a	a	b	a	a	a	a	b	b	a	b	b	b	b	b	b	b	a	b	a	b	b	a	a	b	a	b	a	a	a
103	wsnp_Ex_c6934_11953178	xiwa4591	39.974		a	a	b	a	b	a	b	b	b	b	b	a	a	a	a	a	a	b	a	a	a	a	b	b	a	b	b	b	b	b	b	b	a	b	a	b	b	a	a	b	a	b	a	a	a
104	wsnp_Ex_c6278_10941843	xiwa4466	39.974		a	a	b	a	b	a	b	b	b	b	b	a	a	a	a	a	a	b	a	a	a	a	b	b	a	b	b	b	b	b	b	b	a	b	a	b	b	a	a	b	a	b	a	a	a
105	wsnp_Ex_c18662_27538313	xiwa2337	39.974		a	a	b	a	b	a	b	b	b	b	b	a	a	a	a	a	a	b	a	a	a	a	b	b	a	b	b	b	b	b	b	b	a	b	a	b	b	a	a	b	a	b	a	a	a
106	wsnp_Ku_c3468_6420199	xiwa6942	39.974		a	a	b	a	b	a	b	b	b	b	b	a	a	a	a	a	a	b	a	a	a	a	b	b	a	b	b	b	b	b	b	b	a	b	a	b	b	a	a	b	a	b	a	a	a
107	wsnp_Ex_c2389_4478587	xiwa2852	39.974		a	a	b	a	b	a	b	b	b	b	b	a	a	a	a	a	a	b	a	a	a	a	b	b	a	b	b	b	b	b	b	b	a	b	a	b	b	a	a	b	a	b	a	a	a
108	wsnp_Ex_rep_c66875_65276404	xiwa5320	39.974		a	a	b	a	b	a	b	b	b	b	b	a	a	a	a	a	a	b	a	a	a	a	b	b	a	b	b	b	b	b	b	b	a	b	a	b	b	a	a	b	a	b	a	a	a
109	wsnp_Ex_c5603_9860447	xiwa4286	39.974		a	a	b	a	b	a	b	b	b	b	b	a	a	a	a	a	a	b	a	a	a	a	b	b	a	b	b	b	b	b	b	b	a	b	a	b	b	a	a	b	a	b	a	a	a
110	wsnp_Ex_c2389_4478238	xiwa2851	39.974		a	a	b	a	b	a	b	b	b	b	b	a	a	a	a	a	a	b	a	a	a	a	b	b	a	b	b	b	b	b	b	b	a	b	a	b	b	a	a	b	a	b	a	a	a
111	wsnp_Ex_c8162_13799067	xiwa4775	39.974		a	a	b	a	b	a	b	b	b	b	b	a	a	a	a	a	a	b	a	a	a	a	b	b	a	b	b	b	b	b	b	b	a	b	a	b	b	a	a	b	a	b	a	a	a
112	wsnp_Ex_c26098_35349905	xiwa3020	39.974		a	a	b	a	b	a	b	b	b	b	b	a	a	a	a	a	a	b	a	a	a	a	b	b	a	b	b	b	b	b	b	b	a	b	a	b	b	a	a	b	a	b	a	a	a
113	wsnp_Ex_c6826_11775106	xiwa4579	39.974		a	a	b	a	b	a	b	b	b	b	b	a	a	a	a	a	a	b	a	a	a	a	b	b	a	b	b	b	b	b	b	b	a	b	a	b	b	a	a	b	a	b	a	a	a
114	wsnp_Ex_c17684_26426785	xiwa2248	39.974		a	a	b	a	b	a	b	b	b	b	b	a	a	a	a	a	a	b	a	a	a	a	b	b	a	b	b	b	b	b	b	b	a	b	a	b	b	a	a	b	a	b	a	a	a
115	wsnp_Ex_c19730_28728245	xiwa2456	39.974		a	a	b	a	b	a	b	b	b	b	b	a	a	a	a	a	a	b	a	a	a	a	b	b	a	b	b	b	b	b	b	b	a	b	a	b	b	a	a	b	a	b	a	a	a
116	wsnp_Ex_rep_c67065_65532802	xiwa5350	40.022		a	a	b	a	b	a	b	b	b	b	b	a	a	a	a	a	a	b	a	a	a	a	b	b	a	b	b	b	b	b	b	b	a	b	a	b	-	a	a	b	a	b	a	a	a
117	wsnp_Ex_c41237_48104282	xiwa3766	40.04		a	a	b	a	b	a	b	b	b	b	b	a	a	a	a	a	a	b	a	a	a	a	b	b	a	b	b	b	b	b	b	b	a	b	a	b	b	a	a	-	a	b	a	a	a
118	wsnp_RFL_Contig1186_254286	xiwa8230	40.04		a	a	b	a	b	a	b	b	b	b	b	a	a	a	a	a	a	b	a	a	a	a	b	b	a	b	b	b	b	b	b	b	a	b	a	b	b	a	a	-	a	b	a	a	a
119	wsnp_Ex_c40942_47886087	xiwa3740	40.04		a	a	b	a	b	a	b	b	b	b	b	a	a	a	a	a	a	b	a	a	a	a	b	b	a	b	b	b	b	b	b	b	a	b	a	b	b	a	a	-	a	b	a	a	a
120	wsnp_Ex_c3963_7179699	xiwa3685	40.04		a	a	b	a	b	a	b	b	b	b	b	a	a	a	a	a	a	b	a	a	a	a	b	b	a	b	b	b	b	b	b	b	a	b	a	b	b	a	a	-	a	b	a	a	a
121	wsnp_Ex_c8101_13712260	xiwa4769	40.04		a	a	b	a	b	a	b	b	b	b	b	a	a	a	a	a	a	b	a	a	a	a	b	b	a	b	b	b	b	b	b	b	a	b	a	b	b	a	a	-	a	b	a	a	a
122	wsnp_Ex_c2389_4477552	xiwa2848	40.04		a	a	b	a	b	a	b	b	b	b	b	a	a	a	a	a	a	b	a	a	a	a	b	b	a	b	b	b	b	b	b	b	a	b	a	b	b	a	a	-	a	b	a	a	a
123	wsnp_Ex_c15722_24074399	xiwa2057	40.04		a	a	b	a	b	a	b	b	b	b	b	a	a	a	a	a	a	b	a	a	a	a	b	b	a	b	b	b	b	b	b	b	a	b	a	b	b	a	a	-	a	b	a	a	a
124	wsnp_Ra_c7847_13421750	xiwa8071	40.04		a	a	b	a	b	a	b	b	b	b	b	a	a	a	a	a	a	b	a	a	a	a	b	b	a	b	b	b	b	b	b	b	a	b	a	b	b	a	a	-	a	b	a	a	a
125	wsnp_Ex_c3963_7179957	xiwa3686	40.04		a	a	b	a	b	a	b	b	b	b	b	a	a	a	a	a	a	b	a	a	a	a	b	b	a	b	b	b	b	b	b	b	a	b	a	b	b	a	a	-	a	b	a	a	a
126	wsnp_Ex_c24117_33363865	xiwa2871	40.04		a	a	b	a	b	a	b	b	b	b	b	a	a	a	a	a	a	b	a	a	a	a	b	b	a	b	b	b	b	b	b	b	a	b	a	b	b	a	a	-	a	b	a	a	a
127	wsnp_RFL_Contig2121_1395405	xiwa8294	40.04		a	a	b	a	b	a	b	b	b	b	b	a	a	a	a	a	a	b	a	a	a	a	b	b	a	b	b	b	b	b	b	b	a	b	a	b	b	a	a	-	a	b	a	a	a
128	wsnp_Ex_rep_c102155_87382570	xiwa5054	40.04		a	a	b	a	b	a	b	b	b	b	b	a	a	a	a	a	a	b	a	a	a	a	b	b	a	b	b	b	b	b	b	b	a	b	a	b	b	a	a	-	a	b	a	a	a
129	wsnp_Ra_c6474_11298812	xiwa8034	40.042		a	a	b	a	b	a	b	b	b	b	b	a	a	a	a	a	a	b	a	a	a	a	b	b	a	b	b	b	b	b	b	b	a	b	a	b	b	a	a	b	a	b	a	a	a
130	wsnp_CAP11_c3968_1874257	xiwa764	40.042		a	a	b	a	b	a	b	b	b	b	b	a	a	a	a	a	a	b	a	a	a	a	b	b	a	b	b	b	b	b	b	b	a	b	a	b	b	a	a	b	a	b	a	a	a
131	wsnp_Ex_c26098_35349418	xiwa3019	40.3		a	a	b	a	b	a	b	b	b	b	b	a	a	a	a	a	a	b	a	a	a	a	b	b	a	b	b	b	b	b	b	b	a	b	a	b	b	a	a	a	a	b	a	a	a
132	wsnp_Ex_c10595_17292077	xiwa1358	40.315		a	a	b	a	b	a	b	b	b	b	b	a	a	a	a	a	a	b	a	a	a	a	b	b	a	b	b	b	b	b	b	b	a	b	a	b	b	a	a	a	a	b	a	a	a
133	wsnp_Ex_rep_c69775_68731015	xiwa5636	40.619		a	a	b	a	b	a	b	b	b	b	b	a	a	a	a	a	a	b	a	a	a	a	b	b	a	b	b	b	b	b	b	b	a	b	a	b	b	a	a	a	a	b	a	a	a
134	wsnp_Ex_rep_c104706_89338057	xiwa5121	40.628		a	a	b	a	b	a	b	b	b	b	b	a	a	a	a	a	a	b	a	a	a	a	b	b	a	b	b	b	b	b	b	b	a	b	a	b	b	a	a	a	a	b	a	a	a
135	wsnp_Ex_rep_c66767_65124989	xiwa5300	40.628		a	a	b	a	b	a	b	b	b	b	b	a	a	a	a	a	a	b	a	a	a	a	b	b	a	b	b	b	b	b	b	b	a	b	a	b	b	a	a	a	a	b	a	a	a
136	wsnp_Ex_rep_c66282_64438053	xiwa5194	40.628		a	a	b	a	b	a	b	b	b	b	b	a	a	a	a	a	a	b	a	a	a	a	b	b	a	b	b	b	b	b	b	b	a	b	a	b	b	a	a	a	a	b	a	a	a
137	wsnp_Ex_rep_c66382_64577768	xiwa5226	40.628		a	a	b	a	b	a	b	b	b	b	b	a	a	a	a	a	a	b	a	a	a	a	b	b	a	b	b	b	b	b	b	b	a	b	a	b	b	a	a	a	a	b	a	a	a
138	wsnp_Ex_c2972_5477975	xiwa3249	40.628		a	a	b	a	b	a	b	b	b	b	b	a	a	a	a	a	a	b	a	a	a	a	b	b	a	b	b	b	b	b	b	b	a	b	a	b	b	a	a	a	a	b	a	a	a
139	Xcfd59	Xcfd59	41.798		a	a	b	a	b	a	a	b	b	b	b	a	a	a	a	a	a	b	a	a	a	a	b	b	a	b	b	b	b	b	b	b	a	b	a	a	a	a	a	a	a	b	a	a	a
140	wsnp_Ra_c24776_34331660	xiwa7779	45.702		a	a	a	a	b	a	b	b	b	b	a	a	a	a	a	a	a	b	a	a	a	a	a	b	a	b	b	b	a	a	b	b	a	b	a	b	b	a	a	a	b	b	b	a	a
141	wsnp_Ra_c4481_8119609	xiwa7945	46.125		a	a	a	a	b	a	b	b	b	b	a	a	a	a	a	a	a	b	a	a	a	a	a	b	a	b	b	b	a	a	b	b	a	b	a	b	b	a	a	-	b	b	b	a	a
142	wsnp_Ex_c25628_34888253	xiwa2981	46.125		a	a	a	a	b	a	b	b	b	b	a	a	a	a	a	a	a	b	a	a	a	a	a	b	a	b	b	b	a	a	b	b	a	b	a	b	b	a	a	-	b	b	b	a	a
143	wsnp_Ex_rep_c101414_86781128	xiwa5011	46.125		a	a	a	a	b	a	b	b	b	b	a	a	a	a	a	a	a	b	a	a	a	a	a	b	a	b	b	b	a	a	b	b	a	b	a	b	b	a	a	-	b	b	b	a	a
144	wsnp_Ku_c37925_46678703	xiwa6971	46.125		a	a	a	a	b	a	b	b	b	b	a	a	a	a	a	a	a	b	a	a	a	a	a	b	a	b	b	b	a	a	b	b	a	b	a	b	b	a	a	-	b	b	b	a	a
145	wsnp_Ex_c25628_34888439	xiwa2982	46.125		a	a	a	a	b	a	b	b	b	b	a	a	a	a	a	a	a	b	a	a	a	a	a	b	a	b	b	b	a	a	b	b	a	b	a	b	b	a	a	b	b	b	b	a	a
146	wsnp_Ku_c4413_8008008	xiwa7065	46.125		a	a	a	a	b	a	b	b	b	b	a	a	a	a	a	a	a	b	a	a	a	a	a	b	a	b	b	b	a	a	b	b	a	b	a	b	b	a	a	b	b	b	b	a	a
147	wsnp_Ex_c10100_16600633	xiwa1279	46.125		a	a	a	a	b	a	b	b	b	b	a	a	a	a	a	a	a	b	a	a	a	a	a	b	a	b	b	b	a	a	b	b	a	b	a	b	b	a	a	b	b	b	b	a	a
148	wsnp_Ex_c35563_43690084	xiwa3528	46.125		a	a	a	a	b	a	b	b	b	b	a	a	a	a	a	a	a	b	a	a	a	a	a	b	a	b	b	b	a	a	b	b	a	b	a	b	b	a	a	b	b	b	b	a	a
149	wsnp_Ku_c37925_46679146	xiwa6972	46.125		a	a	a	a	b	a	b	b	b	b	a	a	a	a	a	a	a	b	a	a	a	a	a	b	a	b	b	b	a	a	b	b	a	b	a	b	b	a	a	b	b	b	b	a	a
150	wsnp_JD_c38260_27822778	xiwa6031	46.125		a	a	a	a	b	a	b	b	b	b	a	a	a	a	a	a	a	b	a	a	a	a	a	b	a	b	b	b	a	a	b	b	a	b	a	b	b	a	a	b	b	b	b	a	a
151	wsnp_Ex_c6817_11762714	xiwa4577	46.125		a	a	a	a	b	a	b	b	b	b	a	a	a	a	a	a	a	b	a	a	a	a	a	b	a	b	b	b	a	a	b	b	a	b	a	b	b	a	a	b	b	b	b	a	a
152	wsnp_Ex_rep_c103087_88124573	xiwa5084	46.125		a	a	a	a	b	a	b	b	b	b	a	a	a	a	a	a	a	b	a	a	a	a	a	b	a	b	b	b	a	a	b	b	a	b	a	b	b	a	a	b	b	b	b	a	a
153	wsnp_Ku_c47386_53862969	xiwa7104	46.125		a	a	a	a	b	a	b	b	b	b	a	a	a	a	a	a	a	b	a	a	a	a	a	b	a	b	b	b	a	a	b	b	a	b	a	b	b	a	a	b	b	b	b	a	a
154	wsnp_Ex_rep_c101414_86780996	xiwa5010	46.125		a	a	a	a	b	a	b	b	b	b	a	a	a	a	a	a	a	b	a	a	a	a	a	b	a	b	b	b	a	a	b	b	a	b	a	b	b	a	a	b	b	b	b	a	a
155	wsnp_BE403956A_Ta_2_3	xiwa42	46.125		a	a	a	a	b	a	b	b	b	b	a	a	a	a	a	a	a	b	a	a	a	a	a	b	a	b	b	b	a	a	b	b	a	b	a	b	b	a	a	b	b	b	b	a	a
156	wsnp_Ex_c4605_8241260	xiwa3957	46.125		a	a	a	a	b	a	b	b	b	b	a	a	a	a	a	a	a	b	a	a	a	a	a	b	a	b	b	b	a	a	b	b	a	b	a	b	b	a	a	b	b	b	b	a	a
157	wsnp_Ex_c3565_6520901	xiwa3532	46.125		a	a	a	a	b	a	b	b	b	b	a	a	a	a	a	a	a	b	a	a	a	a	a	b	a	b	b	b	a	a	b	b	a	b	a	b	b	a	a	b	b	b	b	a	a
158	wsnp_Ex_rep_c103087_88123733	xiwa5083	46.125		a	a	a	a	b	a	b	b	b	b	a	a	a	a	a	a	a	b	a	a	a	a	a	b	a	b	b	b	a	a	b	b	a	b	a	b	b	a	a	b	b	b	b	a	a
159	wsnp_BF475149A_Ta_2_1	xiwa490	46.125		a	a	a	a	b	a	b	b	b	b	a	a	a	a	a	a	a	b	a	a	a	a	a	b	a	b	b	b	a	a	b	b	a	b	a	b	b	a	a	b	b	b	b	a	a
160	wsnp_Ex_rep_c66562_64849366	xiwa5268	46.125		a	a	a	a	b	a	b	b	b	b	a	a	a	a	a	a	a	b	a	a	a	a	a	b	a	b	b	b	a	a	b	b	a	b	a	b	b	a	a	b	b	b	b	a	a
161	wsnp_Ex_c4605_8240189	xiwa3956	46.125		a	a	a	a	b	a	b	b	b	b	a	a	a	a	a	a	a	b	a	a	a	a	a	b	a	b	b	b	a	a	b	b	a	b	a	b	b	a	a	b	b	b	b	a	a
162	wsnp_Ex_c3565_6521098	xiwa3533	46.125		a	a	a	a	b	a	b	b	b	b	a	a	a	a	a	a	a	b	a	a	a	a	a	b	a	b	b	b	a	a	b	b	a	b	a	b	b	a	a	b	b	b	b	a	a
163	wsnp_Ex_rep_c101414_86780813	xiwa5009	46.125		a	a	a	a	b	a	b	b	b	b	a	a	a	a	a	a	a	b	a	a	a	a	a	b	a	b	b	b	a	a	b	b	a	b	a	b	b	a	a	b	b	b	b	a	a
164	wsnp_Ex_c6817_11761300	xiwa4576	46.125		a	a	a	a	b	a	b	b	b	b	a	a	a	a	a	a	a	b	a	a	a	a	a	b	a	b	b	b	a	a	b	b	a	b	a	b	b	a	a	b	b	b	b	a	a
165	wsnp_Ex_c5543_9763520	xiwa4265	46.125		a	a	a	a	b	a	b	b	b	b	a	a	a	a	a	a	a	b	a	a	a	a	a	b	a	b	b	b	a	a	b	b	a	b	a	b	b	a	a	b	b	b	b	a	a
166	wsnp_Ex_c4605_8239915	xiwa3955	46.125		a	a	a	a	b	a	b	b	b	b	a	a	a	a	a	a	a	b	a	a	a	a	a	b	a	b	b	b	a	a	b	b	a	b	a	b	b	a	a	b	b	b	b	a	a
167	wsnp_Ex_c3986_7217641	xiwa3695	46.125		a	a	a	a	b	a	b	b	b	b	a	a	a	a	a	a	a	b	a	a	a	a	a	b	a	b	b	b	a	a	b	b	a	b	a	b	b	a	a	b	b	b	b	a	a
168	wsnp_Ex_c18169_26977013	xiwa2287	46.357		a	a	a	a	b	a	b	b	b	b	a	a	a	a	a	a	a	b	a	a	a	a	a	b	a	b	b	b	a	a	a	b	a	b	a	b	b	a	a	b	b	b	b	a	a
169	wsnp_Ku_c17726_26872129	xiwa6636	47.325		a	a	a	a	b	a	b	b	b	b	a	a	a	a	a	a	a	b	a	a	a	a	b	b	a	b	b	b	a	a	b	b	a	b	a	a	a	a	a	b	b	b	b	a	a
170	wsnp_Ex_rep_c105541_89932598	xiwa5140	47.325		a	a	a	a	b	a	b	b	b	b	a	a	a	a	a	a	a	b	a	a	a	a	b	b	a	b	b	b	a	a	b	b	a	b	a	a	a	a	a	b	b	b	b	a	a
171	wsnp_Ex_c5634_9907829	xiwa4302	47.325		a	a	a	a	b	a	b	b	b	b	a	a	a	a	a	a	a	b	a	a	a	a	b	b	a	b	b	b	a	a	b	b	a	b	a	a	a	a	a	b	b	b	b	a	a
172	wsnp_Ex_c44049_50205614	xiwa3883	47.325		a	a	a	a	b	a	b	b	b	b	a	a	a	a	a	a	a	b	a	a	a	a	b	b	a	b	b	b	a	a	b	b	a	b	a	a	a	a	a	b	b	b	b	a	a
173	wsnp_Ex_c5634_9906981	xiwa4301	47.325		a	a	a	a	b	a	b	b	b	b	a	a	a	a	a	a	a	b	a	a	a	a	b	b	a	b	b	b	a	a	b	b	a	b	a	a	a	a	a	b	b	b	b	a	a
174	wsnp_Ex_c44049_50205904	xiwa3884	47.325		a	a	a	a	b	a	b	b	b	b	a	a	a	a	a	a	a	b	a	a	a	a	b	b	a	b	b	b	a	a	b	b	a	b	a	a	a	a	a	b	b	b	b	a	a
175	wsnp_Ex_c44049_50205457	xiwa3882	47.346		a	a	a	a	b	a	b	b	b	b	a	a	a	a	a	a	a	b	a	a	a	a	b	b	a	b	b	b	a	a	b	b	a	b	a	a	a	a	a	b	b	b	b	a	a
176	wsnp_Ex_c34821_43076533	xiwa3499	47.488		a	a	a	a	b	a	b	b	b	b	a	a	a	a	a	a	a	b	a	a	a	a	b	b	a	b	b	b	a	a	b	b	a	b	a	a	a	a	a	-	b	b	b	a	a
177	wsnp_Ex_c15383_23645972	xiwa2020	47.801		a	a	a	a	b	a	b	b	b	b	a	a	a	a	a	a	a	b	a	a	a	a	b	b	a	b	b	b	a	a	b	b	a	b	a	a	-	a	a	b	b	b	b	a	a
178	wsnp_Ex_c33831_42253707	xiwa3451	48.06		a	a	a	a	b	a	b	b	b	b	a	a	a	a	a	a	a	b	a	a	a	a	b	b	a	b	b	b	a	a	b	b	a	b	a	a	a	a	a	b	b	b	b	a	a
179	wsnp_Ku_c17243_26294668	xiwa6622	48.06		a	a	a	a	b	a	b	b	b	b	a	a	a	a	a	a	a	b	a	a	a	a	b	b	a	b	b	b	a	a	b	b	a	b	a	a	a	a	a	b	b	b	b	a	a
180	wsnp_Ex_c8885_14842394	xiwa4852	48.06		a	a	a	a	b	a	b	b	b	b	a	a	a	a	a	a	a	b	a	a	a	a	b	b	a	b	b	b	a	a	b	b	a	b	a	a	a	a	a	b	b	b	b	a	a
181	wsnp_Ex_c13564_21327699	xiwa1785	48.06		a	a	a	a	b	a	b	b	b	b	a	a	a	a	a	a	a	b	a	a	a	a	b	b	a	b	b	b	a	a	b	b	a	b	a	a	a	a	a	b	b	b	b	a	a
182	wsnp_Ex_c1374_2630879	xiwa1807	48.06		a	a	a	a	b	a	b	b	b	b	a	a	a	a	a	a	a	b	a	a	a	a	b	b	a	b	b	b	a	a	b	b	a	b	a	a	a	a	a	b	b	b	b	a	a
183	wsnp_Ex_rep_c101746_87053634	xiwa5031	48.06		a	a	a	a	b	a	b	b	b	b	a	a	a	a	a	a	a	b	a	a	a	a	b	b	a	b	b	b	a	a	b	b	a	b	a	a	a	a	a	b	b	b	b	a	a
184	wsnp_Ex_c34260_42602649	xiwa3472	48.06		a	a	a	a	b	a	b	b	b	b	a	a	a	a	a	a	a	b	a	a	a	a	b	b	a	b	b	b	a	a	b	b	a	b	a	a	a	a	a	b	b	b	b	a	a
185	wsnp_Ex_c2840_5247386	xiwa3160	48.06		a	a	a	a	b	a	b	b	b	b	a	a	a	a	a	a	a	b	a	a	a	a	b	b	a	b	b	b	a	a	b	b	a	b	a	a	a	a	a	b	b	b	b	a	a
186	wsnp_Ex_c22881_32098459	xiwa2762	48.06		a	a	a	a	b	a	b	b	b	b	a	a	a	a	a	a	a	b	a	a	a	a	b	b	a	b	b	b	a	a	b	b	a	b	a	a	a	a	a	b	b	b	b	a	a
187	wsnp_Ex_c2273_4259708	xiwa2744	48.06		a	a	a	a	b	a	b	b	b	b	a	a	a	a	a	a	a	b	a	a	a	a	b	b	a	b	b	b	a	a	b	b	a	b	a	a	a	a	a	b	b	b	b	a	a
188	wsnp_Ex_c34260_42602746	xiwa3473	48.06		a	a	a	a	b	a	b	b	b	b	a	a	a	a	a	a	a	b	a	a	a	a	b	b	a	b	b	b	a	a	b	b	a	b	a	a	a	a	a	b	b	b	b	a	a
189	wsnp_JD_c40990_29127031	xiwa6044	48.06		a	a	a	a	b	a	b	b	b	b	a	a	a	a	a	a	a	b	a	a	a	a	b	b	a	b	b	b	a	a	b	b	a	b	a	a	a	a	a	b	b	b	b	a	a
190	wsnp_Ku_c18611_27943266	xiwa6657	48.06		a	a	a	a	b	a	b	b	b	b	a	a	a	a	a	a	a	b	a	a	a	a	b	b	a	b	b	b	a	a	b	b	a	b	a	a	a	a	a	b	b	b	b	a	a
191	wsnp_Ra_rep_c74936_72685894	xiwa8198	48.06		a	a	a	a	b	a	b	b	b	b	a	a	a	a	a	a	a	b	a	a	a	a	b	b	a	b	b	b	a	a	b	b	a	b	a	a	a	a	a	b	b	b	b	a	a
192	wsnp_Ra_c18045_27024765	xiwa7677	48.06		a	a	a	a	b	a	b	b	b	b	a	a	a	a	a	a	a	b	a	a	a	a	b	b	a	b	b	b	a	a	b	b	a	b	a	a	a	a	a	b	b	b	b	a	a
193	wsnp_Ex_c21592_30743815	xiwa2630	48.076		a	a	a	a	b	a	b	b	b	b	a	a	a	a	a	a	a	b	a	a	a	a	b	b	a	b	b	b	a	a	b	b	a	b	a	a	a	a	a	-	b	b	b	a	a
194	wsnp_Ex_c2814_5203467	xiwa3144	48.096		a	a	a	a	b	a	b	b	b	b	a	a	a	a	a	a	a	b	a	a	a	a	b	b	a	b	b	b	a	a	b	b	a	b	a	a	a	a	a	-	b	b	b	a	a
195	wsnp_Ex_c21592_30743513	xiwa2629	48.096		a	a	a	a	b	a	b	b	b	b	a	a	a	a	a	a	a	b	a	a	a	a	b	b	a	b	b	b	a	a	b	b	a	b	a	a	a	a	a	-	b	b	b	a	a
196	wsnp_Ra_c11023_17980284	xiwa7557	48.096		a	a	a	a	b	a	b	b	b	b	a	a	a	a	a	a	a	b	a	a	a	a	b	b	a	b	b	b	a	a	b	b	a	b	a	a	a	a	a	-	b	b	b	a	a
197	wsnp_Ex_c3572_6533892	xiwa3538	48.096		a	a	a	a	b	a	b	b	b	b	a	a	a	a	a	a	a	b	a	a	a	a	b	b	a	b	b	b	a	a	b	b	a	b	a	a	a	a	a	-	b	b	b	a	a
198	wsnp_Ex_c3572_6531810	xiwa3536	48.096		a	a	a	a	b	a	b	b	b	b	a	a	a	a	a	a	a	b	a	a	a	a	b	b	a	b	b	b	a	a	b	b	a	b	a	a	a	a	a	-	b	b	b	a	a
199	wsnp_Ku_c3844_7053669	xiwa6985	48.096		a	a	a	a	b	a	b	b	b	b	a	a	a	a	a	a	a	b	a	a	a	a	b	b	a	b	b	b	a	a	b	b	a	b	a	a	a	a	a	-	b	b	b	a	a
200	wsnp_Ex_c7360_12617987	xiwa4661	48.23		a	a	a	a	b	a	b	b	b	b	a	a	a	a	a	a	a	b	a	a	a	a	a	b	a	b	b	b	a	a	b	b	a	b	a	a	a	a	a	b	b	b	b	a	a
201	wsnp_Ex_c41969_48673442	xiwa3806	48.23		a	a	a	a	b	a	b	b	b	b	a	a	a	a	a	a	a	b	a	a	a	a	a	b	a	b	b	b	a	a	b	b	a	b	a	a	a	a	a	b	b	b	b	a	a
202	wsnp_Ex_c3906_7086294	xiwa3666	48.267		a	a	a	a	b	a	b	b	b	b	a	a	a	a	a	a	a	b	a	a	a	a	a	b	a	b	b	b	a	a	b	b	a	b	a	a	a	a	a	-	b	b	b	a	a
203	wsnp_Ex_c3906_7086162	xiwa3665	48.267		a	a	a	a	b	a	b	b	b	b	a	a	a	a	a	a	a	b	a	a	a	a	a	b	a	b	b	b	a	a	b	b	a	b	a	a	a	a	a	-	b	b	b	a	a
204	wsnp_Ex_c1374_2630830	xiwa1806	48.459		a	a	a	a	b	a	b	b	b	b	a	a	a	a	a	a	a	b	a	a	a	a	b	b	a	b	b	b	a	a	b	b	a	b	a	a	a	a	a	a	b	b	b	a	a
205	wsnp_Ex_c12352_19708127	xiwa1613	48.459		a	a	a	a	b	a	b	b	b	b	a	a	a	a	a	a	a	b	a	a	a	a	b	b	a	b	b	b	a	a	b	b	a	b	a	a	a	a	a	a	b	b	b	a	a
206	wsnp_Ra_c6182_10833256	xiwa8026	48.459		a	a	a	a	b	a	b	b	b	b	a	a	a	a	a	a	a	b	a	a	a	a	b	b	a	b	b	b	a	a	b	b	a	b	a	a	a	a	a	a	b	b	b	a	a
207	wsnp_Ku_c3844_7053350	xiwa6984	48.459		a	a	a	a	b	a	b	b	b	b	a	a	a	a	a	a	a	b	a	a	a	a	b	b	a	b	b	b	a	a	b	b	a	b	a	a	a	a	a	a	b	b	b	a	a
208	wsnp_JD_c28928_23159662	xiwa5979	48.459		a	a	a	a	b	a	b	b	b	b	a	a	a	a	a	a	a	b	a	a	a	a	b	b	a	b	b	b	a	a	b	b	a	b	a	a	a	a	a	a	b	b	b	a	a
209	wsnp_Ku_c67495_66513940	xiwa7241	48.459		a	a	a	a	b	a	b	b	b	b	a	a	a	a	a	a	a	b	a	a	a	a	b	b	a	b	b	b	a	a	b	b	a	b	a	a	a	a	a	a	b	b	b	a	a
210	wsnp_JD_c24506_20670773	xiwa5952	48.459		a	a	a	a	b	a	b	b	b	b	a	a	a	a	a	a	a	b	a	a	a	a	b	b	a	b	b	b	a	a	b	b	a	b	a	a	a	a	a	a	b	b	b	a	a
211	wsnp_BF482891A_Ta_2_2	xiwa498	48.459		a	a	a	a	b	a	b	b	b	b	a	a	a	a	a	a	a	b	a	a	a	a	b	b	a	b	b	b	a	a	b	b	a	b	a	a	a	a	a	a	b	b	b	a	a
212	wsnp_Ex_rep_c66846_65240088	xiwa5310	52.832		a	a	a	a	b	a	a	a	b	b	a	a	a	a	a	a	a	b	a	a	b	a	a	b	a	b	b	b	a	a	b	b	a	b	a	a	a	a	a	b	b	b	b	a	a
213	wsnp_Ex_c572_1138339	xiwa4326	55.925		a	a	a	a	b	a	a	a	b	b	a	a	a	a	a	a	a	b	b	a	b	a	b	b	a	b	b	a	a	a	b	b	a	b	a	b	b	a	a	b	b	b	b	a	a
214	Xgwm357	Xgwm357	55.925		a	a	a	a	b	a	a	a	b	b	a	a	a	a	a	a	a	b	b	a	b	a	b	b	a	b	b	a	a	a	b	b	a	b	a	b	b	a	a	b	b	b	b	a	a
215	wsnp_Ex_c572_1138770	xiwa4328	55.925		a	a	a	a	b	a	a	a	b	b	a	a	a	a	a	a	a	b	b	a	b	a	b	b	a	b	b	a	a	a	b	b	a	b	a	b	b	a	a	b	b	b	b	a	a
216	wsnp_Ra_c2895_5488879	xiwa7824	55.925		a	a	a	a	b	a	a	a	b	b	a	a	a	a	a	a	a	b	b	a	b	a	b	b	a	b	b	a	a	a	b	b	a	b	a	b	b	a	a	b	b	b	b	a	a
217	wsnp_Ku_c4018_7333828	xiwa7021	55.925		a	a	a	a	b	a	a	a	b	b	a	a	a	a	a	a	a	b	b	a	b	a	b	b	a	b	b	a	a	a	b	b	a	b	a	b	b	a	a	b	b	b	b	a	a
218	wsnp_Ra_c32175_41221223	xiwa7862	58.301		a	a	a	a	b	a	a	a	b	b	a	a	a	a	a	a	a	b	b	b	b	a	b	b	a	b	b	a	a	a	b	b	a	b	a	b	b	b	a	b	b	b	b	a	a
219	wsnp_Ex_c4310_7770452	xiwa3857	58.301		a	a	a	a	b	a	a	a	b	b	a	a	a	a	a	a	a	b	b	b	b	a	b	b	a	b	b	a	a	a	b	b	a	b	a	b	b	b	a	b	b	b	b	a	a
220	wsnp_JD_c9291_10157217	xiwa6218	58.959		a	a	a	a	b	a	a	a	b	b	a	a	a	a	a	a	a	b	b	b	b	a	b	b	a	b	b	a	a	a	b	b	a	b	a	a	a	b	a	-	b	b	b	a	a
221	Xbarc83	Xbarc83	60.843		a	a	a	a	b	a	a	a	b	b	a	a	a	a	a	a	a	b	b	b	b	a	b	b	a	b	a	a	a	a	b	b	a	b	a	a	a	b	a	b	b	b	b	a	a
222	wsnp_Ra_c7818_13376644	xiwa8070	61.106		a	a	a	a	b	a	a	a	b	b	a	a	a	a	a	a	a	a	b	b	b	a	b	b	a	b	b	a	a	a	b	b	a	b	a	a	a	b	a	b	b	b	b	a	a
223	wsnp_Ex_rep_c70358_69302556	xiwa5692	61.106		a	a	a	a	b	a	a	a	b	b	a	a	a	a	a	a	a	a	b	b	b	a	b	b	a	b	b	a	a	a	b	b	a	b	a	a	a	b	a	b	b	b	b	a	a
224	wsnp_Ex_c16592_25117132	xiwa2152	61.225		a	a	a	a	b	a	a	a	b	b	a	a	a	a	a	a	a	a	b	b	b	a	b	b	a	b	b	a	a	a	b	b	a	b	a	a	a	b	a	b	b	b	b	a	a
225	wsnp_Ex_c44263_50363536	xiwa3891	61.803		a	a	a	a	b	a	a	a	b	b	a	a	a	a	a	a	a	b	b	b	b	a	b	b	a	b	a	a	a	a	b	b	a	b	a	a	a	b	a	-	b	b	b	a	a
226	wsnp_Ku_c21356_31093507	xiwa6709	62.445		a	a	a	a	b	a	a	a	b	b	a	a	a	a	a	a	a	a	b	b	b	a	b	b	a	b	a	a	a	a	b	b	a	b	a	a	a	b	a	b	b	b	b	a	a
227	wsnp_Ra_c12148_19539667	xiwa7577	62.445		a	a	a	a	b	a	a	a	b	b	a	a	a	a	a	a	a	a	b	b	b	a	b	b	a	b	a	a	a	a	b	b	a	b	a	a	a	b	a	b	b	b	b	a	a
228	wsnp_Ex_c27940_37101775	xiwa3134	62.506		a	a	a	a	b	a	a	a	b	b	a	a	a	a	a	a	a	a	b	b	b	a	b	b	a	b	a	a	a	a	b	b	a	b	a	a	a	b	a	-	b	b	b	a	a
229	wsnp_Ku_c24239_34199356	xiwa6756	63.143		a	a	a	a	b	a	a	a	b	b	a	a	a	a	a	a	a	a	b	b	b	a	b	b	a	b	a	a	a	a	b	b	a	b	a	a	a	b	a	b	b	b	b	a	a
230	wsnp_Ex_c5192_9203682	xiwa4117	63.143		a	a	a	a	b	a	a	a	b	b	a	a	a	a	a	a	a	a	b	b	b	a	b	b	a	b	a	a	a	a	b	b	a	b	a	a	a	b	a	b	b	b	b	a	a
231	wsnp_Ex_c5192_9203100	xiwa4116	63.276		a	a	a	a	b	a	a	a	b	b	a	a	a	a	a	a	a	a	b	b	b	a	b	b	a	b	a	a	a	a	b	b	a	b	a	a	a	b	a	b	b	b	b	a	a
232	wsnp_Ex_c12336_19686808	xiwa1608	63.814		a	a	b	a	b	a	a	a	b	b	a	a	a	a	a	a	a	a	b	b	b	a	b	b	b	b	a	a	a	a	b	b	a	b	a	b	b	b	a	a	b	b	b	a	a
233	wsnp_Ku_c23926_33870364	xiwa6751	65.004		a	a	a	a	b	a	a	a	b	b	a	a	a	a	a	a	a	b	b	b	b	b	b	b	a	b	a	a	a	a	b	b	a	b	a	a	a	b	a	-	b	b	b	a	b
234	wsnp_Ex_c8588_14419007	xiwa4816	65.004		a	a	a	a	b	a	a	a	b	b	a	a	a	a	a	a	a	b	b	b	b	b	b	b	a	b	a	a	a	a	b	b	a	b	a	a	a	b	a	-	b	b	b	a	b
235	wsnp_Ex_c34344_42677360	xiwa3477	65.275		a	a	a	a	b	a	a	a	b	b	a	a	a	a	a	a	a	a	b	b	b	b	b	b	a	b	a	a	a	a	b	b	a	b	a	a	a	b	a	b	b	b	b	a	b
236	wsnp_Ex_c12165_19452361	xiwa1594	65.275		a	a	a	a	b	a	a	a	b	b	a	a	a	a	a	a	a	a	b	b	b	b	b	b	a	b	a	a	a	a	b	b	a	b	a	a	a	b	a	b	b	b	b	a	b
237	wsnp_Ra_c37745_45806931	xiwa7898	65.275		a	a	a	a	b	a	a	a	b	b	a	a	a	a	a	a	a	a	b	b	b	b	b	b	a	b	a	a	a	a	b	b	a	b	a	a	a	b	a	b	b	b	b	a	b
238	wsnp_Ku_c39878_48218985	xiwa7018	65.275		a	a	a	a	b	a	a	a	b	b	a	a	a	a	a	a	a	a	b	b	b	b	b	b	a	b	a	a	a	a	b	b	a	b	a	a	a	b	a	b	b	b	b	a	b
239	wsnp_Ex_rep_c66628_64934660	xiwa5277	65.346		a	a	a	a	b	a	a	a	b	b	a	a	a	a	a	a	a	a	b	b	b	b	b	b	a	b	a	a	a	a	b	b	a	b	a	a	a	b	a	-	b	b	b	a	b
240	wsnp_Ex_c34344_42676379	xiwa3475	65.346		a	a	a	a	b	a	a	a	b	b	a	a	a	a	a	a	a	a	b	b	b	b	b	b	a	b	a	a	a	a	b	b	a	b	a	a	a	b	a	-	b	b	b	a	b
241	wsnp_Ex_c37470_45211843	xiwa3613	65.676		a	a	a	a	b	a	a	a	b	b	a	a	a	a	a	a	a	a	b	b	b	b	b	b	a	b	a	a	a	a	b	b	a	b	a	a	a	b	a	a	b	b	b	a	b
242	wsnp_Ex_c42282_48900922	xiwa3820	65.676		a	a	a	a	b	a	a	a	b	b	a	a	a	a	a	a	a	a	b	b	b	b	b	b	a	b	a	a	a	a	b	b	a	b	a	a	a	b	a	a	b	b	b	a	b
[truncated: 51 more columns]

## Sheet: 1A2 
1	wsnp_Ex_c55986_58282517	xiwa4283	0	a	a	a	a	b	a	b	a	b	b	a	b	a	b	a	a	a	a	b	b	b	b	a	b	a	a	a	a	a	a	a	b	a	a	a	a	a	b	a	b	b	a	b	a	b	b
2	wsnp_Ra_c3270_6136601	xiwa7869	3.339	a	a	a	a	b	a	b	a	b	b	a	b	a	b	a	a	a	b	a	b	b	b	a	a	a	a	a	a	a	a	a	b	a	a	a	b	b	b	a	a	b	a	b	a	b	b
3	wsnp_Ra_c3270_6136110	xiwa7868	3.339	a	a	a	a	b	a	b	a	b	b	a	b	a	b	a	a	a	b	a	b	b	b	a	a	a	a	a	a	a	a	a	b	a	a	a	b	b	b	a	a	b	a	b	a	b	b
4	wsnp_Ku_c15214_23756800	xiwa6553	3.713	a	a	a	a	b	a	b	a	b	b	a	b	a	b	a	a	a	b	a	b	b	b	a	a	a	a	a	a	a	a	a	b	a	a	a	b	b	b	a	b	b	a	b	a	b	b
5	wsnp_BG314157A_Ta_2_1	xiwa560	4.135	a	a	a	a	b	a	b	a	b	b	a	b	a	b	a	a	a	a	a	b	b	b	a	a	a	a	a	a	a	a	a	b	a	a	a	a	a	b	a	b	b	a	b	a	b	b
6	wsnp_Ra_c33025_41968284	xiwa7871	5.044	a	a	a	a	b	a	b	a	b	b	a	b	a	b	a	a	a	b	a	b	b	b	a	a	a	a	a	a	a	a	a	b	a	a	a	a	a	b	a	b	b	a	b	a	b	b
7	wsnp_Ex_c3293_6072122	xiwa3419	6.718	a	a	a	a	b	a	b	a	b	b	a	b	a	b	a	a	a	b	a	b	b	-	a	a	a	a	a	a	a	a	a	b	a	a	a	a	a	b	a	a	b	a	b	a	b	b
8	wsnp_Ex_c3831_6965890	xiwa3637	6.755	a	a	a	a	b	a	b	a	b	b	a	b	a	b	a	a	a	b	a	b	b	b	a	a	a	a	a	a	a	a	a	b	a	a	a	a	a	b	a	a	b	a	b	a	b	b
9	wsnp_Ra_c9209_15425473	xiwa8101	7.087	a	a	a	a	b	a	b	a	b	b	a	b	a	b	a	a	a	b	a	b	b	b	a	a	a	a	a	a	a	a	a	b	a	a	a	a	a	b	a	b	b	a	b	a	b	b
10	wsnp_BM140362A_Ta_2_2	xiwa605	8.379	a	a	a	a	b	a	b	a	b	b	a	b	a	b	a	a	a	b	a	b	b	b	a	a	a	a	a	a	a	a	a	b	a	a	a	a	a	b	a	b	b	a	b	a	b	b
11	wsnp_CAP12_c1960_972031	xiwa931	8.379	a	a	a	a	b	a	b	a	b	b	a	b	a	b	a	a	a	b	a	b	b	b	a	a	a	a	a	a	a	a	a	b	a	a	a	a	a	b	a	b	b	a	b	a	b	b
12	wsnp_JG_c3720_1558699	xiwa6341	9.912	a	a	a	a	b	a	b	a	b	b	a	b	a	b	a	a	a	a	a	b	b	b	a	a	a	a	b	a	a	a	a	b	a	b	a	a	a	b	a	a	b	a	b	a	b	b
13	wsnp_Ex_c9722_16062937	xiwa4955	10.825	a	a	a	a	b	a	b	a	b	b	a	b	a	b	a	a	a	b	a	b	b	b	a	a	a	a	b	a	a	a	a	b	a	b	b	a	a	b	a	a	b	a	b	a	b	b
14	wsnp_Ex_c32590_41222878	xiwa3406	11.11	a	a	a	a	b	a	b	a	b	b	a	b	a	b	a	a	a	b	a	b	b	b	a	a	a	a	b	a	a	a	a	b	a	b	b	a	a	b	a	-	b	a	b	a	b	b
15	wsnp_JD_c6544_7697235	xiwa6144	11.151	a	a	a	a	b	a	b	a	b	b	a	b	a	b	a	a	a	b	a	b	b	b	a	a	a	a	b	a	a	a	a	b	a	b	b	a	a	b	a	b	b	a	b	a	b	b
16	wsnp_JD_c6544_7697412	xiwa6145	11.151	a	a	a	a	b	a	b	a	b	b	a	b	a	b	a	a	a	b	a	b	b	b	a	a	a	a	b	a	a	a	a	b	a	b	b	a	a	b	a	b	b	a	b	a	b	b
17	wsnp_JD_c107_174016	xiwa5776	11.151	a	a	a	a	b	a	b	a	b	b	a	b	a	b	a	a	a	b	a	b	b	b	a	a	a	a	b	a	a	a	a	b	a	b	b	a	a	b	a	b	b	a	b	a	b	b
18	wsnp_BM137879A_Ta_2_1	xiwa601	11.151	a	a	a	a	b	a	b	a	b	b	a	b	a	b	a	a	a	b	a	b	b	b	a	a	a	a	b	a	a	a	a	b	a	b	b	a	a	b	a	b	b	a	b	a	b	b
19	wsnp_JD_c6544_7697578	xiwa6146	11.151	a	a	a	a	b	a	b	a	b	b	a	b	a	b	a	a	a	b	a	b	b	b	a	a	a	a	b	a	a	a	a	b	a	b	b	a	a	b	a	b	b	a	b	a	b	b
20	wsnp_Ex_c1997_3755945	xiwa2484	11.151	a	a	a	a	b	a	b	a	b	b	a	b	a	b	a	a	a	b	a	b	b	b	a	a	a	a	b	a	a	a	a	b	a	b	b	a	a	b	a	b	b	a	b	a	b	b
21	wsnp_Ex_c1997_3757721	xiwa2491	11.151	a	a	a	a	b	a	b	a	b	b	a	b	a	b	a	a	a	b	a	b	b	b	a	a	a	a	b	a	a	a	a	b	a	b	b	a	a	b	a	b	b	a	b	a	b	b
22	wsnp_Ex_c15088_23268345	xiwa1979	11.151	a	a	a	a	b	a	b	a	b	b	a	b	a	b	a	a	a	b	a	b	b	b	a	a	a	a	b	a	a	a	a	b	a	b	b	a	a	b	a	b	b	a	b	a	b	b
23	wsnp_Ex_c1997_3756118	xiwa2485	11.151	a	a	a	a	b	a	b	a	b	b	a	b	a	b	a	a	a	b	a	b	b	b	a	a	a	a	b	a	a	a	a	b	a	b	b	a	a	b	a	b	b	a	b	a	b	b
24	wsnp_Ex_c1997_3757496	xiwa2489	11.151	a	a	a	a	b	a	b	a	b	b	a	b	a	b	a	a	a	b	a	b	b	b	a	a	a	a	b	a	a	a	a	b	a	b	b	a	a	b	a	b	b	a	b	a	b	b
25	wsnp_Ex_c22284_31478675	xiwa2703	11.151	a	a	a	a	b	a	b	a	b	b	a	b	a	b	a	a	a	b	a	b	b	b	a	a	a	a	b	a	a	a	a	b	a	b	b	a	a	b	a	b	b	a	b	a	b	b
26	Xcfa2129	Xcfa2129	11.151	a	a	a	a	b	a	b	a	b	b	a	b	a	b	a	a	a	b	a	b	b	b	a	a	a	a	b	a	a	a	a	b	a	b	b	a	a	b	a	b	b	a	b	a	b	b
27	wsnp_Ex_c5060_8985678	xiwa4080	12.311	a	a	a	a	b	b	b	a	b	b	a	b	a	b	a	a	a	b	a	b	b	b	a	a	a	a	b	a	a	a	a	b	a	b	b	a	a	b	a	b	b	a	b	a	b	b
28	wsnp_CAP7_c3472_1623955	xiwa1081	14.766	a	b	a	a	b	b	b	a	b	b	a	b	b	b	a	a	a	b	a	b	b	b	a	a	a	a	b	a	a	a	a	b	a	b	b	a	a	b	a	b	b	a	b	a	b	b
29	wsnp_Ex_c6563_11378632	xiwa4537	14.796	a	b	a	a	b	b	b	a	b	b	a	b	b	b	a	a	a	b	a	b	b	b	a	a	a	a	b	a	a	a	a	b	a	b	b	a	a	b	a	-	b	a	b	a	b	b
30	wsnp_Ex_c6563_11378565	xiwa4536	14.976	a	b	a	a	b	b	b	a	b	b	a	b	b	b	a	a	a	b	a	b	b	b	a	a	a	a	b	a	a	a	a	b	a	b	b	a	a	b	a	a	b	a	b	a	b	b
31	wsnp_Ex_c6563_11378915	xiwa4538	14.976	a	b	a	a	b	b	b	a	b	b	a	b	b	b	a	a	a	b	a	b	b	b	a	a	a	a	b	a	a	a	a	b	a	b	b	a	a	b	a	a	b	a	b	a	b	b
32	wsnp_BG606986A_Ta_2_1	xiwa577	17.125	a	b	a	a	b	b	b	a	b	b	a	b	b	b	a	a	a	b	a	b	b	b	a	a	a	a	b	a	a	a	a	b	a	b	b	a	a	b	a	b	b	a	b	a	b	b
33	wsnp_BG606986A_Ta_2_4	xiwa578	17.194	a	b	a	a	b	b	b	a	b	b	a	b	b	b	a	a	a	b	a	b	b	b	a	a	a	a	b	a	a	a	a	b	a	b	b	a	a	b	a	a	b	a	b	a	b	b
34	wsnp_Ex_c33452_41938013	xiwa3434	20.796	a	b	a	a	b	b	b	a	a	b	a	b	b	b	a	a	a	b	a	b	b	b	a	a	a	b	b	a	a	a	a	b	b	b	b	a	a	b	a	b	b	a	b	a	b	b
35	wsnp_Ex_c33452_41938159	xiwa3435	20.796	a	b	a	a	b	b	b	a	a	b	a	b	b	b	a	a	a	b	a	b	b	b	a	a	a	b	b	a	a	a	a	b	b	b	b	a	a	b	a	b	b	a	b	a	b	b
36	wsnp_Ex_c26688_35918122	xiwa3060	23.838	a	b	a	b	b	b	b	a	a	b	a	b	b	b	a	b	a	a	a	b	b	b	a	a	a	b	b	a	a	a	a	b	b	b	b	a	a	b	a	b	b	a	b	a	b	b
37	wsnp_BE443588A_Ta_2_1	xiwa135	23.838	a	b	a	b	b	b	b	a	a	b	a	b	b	b	a	b	a	a	a	b	b	b	a	a	a	b	b	a	a	a	a	b	b	b	b	a	a	b	a	b	b	a	b	a	b	b
38	wsnp_CAP8_c4785_2322876	xiwa1195	23.838	a	b	a	b	b	b	b	a	a	b	a	b	b	b	a	b	a	a	a	b	b	b	a	a	a	b	b	a	a	a	a	b	b	b	b	a	a	b	a	b	b	a	b	a	b	b
39	wsnp_RFL_Contig2409_1937215	xiwa8334	23.838	a	b	a	b	b	b	b	a	a	b	a	b	b	b	a	b	a	a	a	b	b	b	a	a	a	b	b	a	a	a	a	b	b	b	b	a	a	b	a	b	b	a	b	a	b	b
40	wsnp_Ex_c4612_8254533	xiwa3962	23.838	a	b	a	b	b	b	b	a	a	b	a	b	b	b	a	b	a	a	a	b	b	b	a	a	a	b	b	a	a	a	a	b	b	b	b	a	a	b	a	b	b	a	b	a	b	b
41	wsnp_JD_c5144_6266384	xiwa6091	23.838	a	b	a	b	b	b	b	a	a	b	a	b	b	b	a	b	a	a	a	b	b	b	a	a	a	b	b	a	a	a	a	b	b	b	b	a	a	b	a	b	b	a	b	a	b	b
42	wsnp_Ex_c28900_37982485	xiwa3195	24.52	a	b	a	b	b	b	b	a	a	b	a	b	b	b	a	b	a	b	a	b	b	b	a	a	a	b	b	a	a	a	a	b	b	b	b	a	a	b	b	b	b	a	b	a	b	b
43	wsnp_BE443588A_Ta_2_2	xiwa136	24.52	a	b	a	b	b	b	b	a	a	b	a	b	b	b	a	b	a	b	a	b	b	b	a	a	a	b	b	a	a	a	a	b	b	b	b	a	a	b	b	b	b	a	b	a	b	b
44	wsnp_CAP11_c1815_982483	xiwa691	24.52	a	b	a	b	b	b	b	a	a	b	a	b	b	b	a	b	a	b	a	b	b	b	a	a	a	b	b	a	a	a	a	b	b	b	b	a	a	b	b	b	b	a	b	a	b	b
45	wsnp_Ku_c3804_6986527	xiwa6975	28.953	a	b	a	b	b	b	a	a	a	b	a	b	b	b	b	b	a	b	a	b	b	b	a	a	a	b	b	a	b	a	a	b	b	b	a	a	a	b	b	b	b	b	b	a	b	b
46	wsnp_JD_c4904_6034093	xiwa6081	28.953	a	b	a	b	b	b	a	a	a	b	a	b	b	b	b	b	a	b	a	b	b	b	a	a	a	b	b	a	b	a	a	b	b	b	a	a	a	b	b	b	b	b	b	a	b	b
47	wsnp_CAP8_rep_c3938_1936666	xiwa1225	29.59	a	b	a	b	b	b	a	a	a	b	a	b	b	b	b	b	a	a	a	b	b	b	a	a	a	b	b	a	b	a	a	b	b	b	a	a	a	b	a	a	b	b	b	a	b	b
[truncated: 50 more columns]

## Sheet: 1A3 
1	wsnp_Ex_c18499_27344859	xiwa2317	0	b	a	b	b	b	b	a	a	a	b	a	b	b	b	b	a	b	b	a	a	b	a	a	a	a	b	b	a	a	b	b	b	a	b	b	a	a	b	a	b	a	b	b	a	a	a
2	wsnp_Ex_c9343_15514687	xiwa4898	0.671	b	a	b	b	b	b	a	a	a	b	a	b	b	b	b	a	b	b	a	a	b	a	a	a	a	b	b	a	a	b	b	b	a	b	b	a	a	b	a	a	a	b	b	a	a	a
3	wsnp_Ex_c9918_16332583	xiwa4978	0.859	b	a	b	b	b	b	a	a	a	b	a	b	b	b	b	a	b	b	a	a	b	a	a	a	a	b	b	a	a	b	b	b	a	b	b	a	a	b	a	b	a	b	b	a	a	a
4	wsnp_Ex_c9343_15514531	xiwa4897	1.346	b	a	b	b	b	b	b	a	a	b	a	b	b	b	b	a	b	b	a	a	b	a	a	a	a	b	b	a	a	b	b	b	a	b	b	a	a	b	a	b	a	b	b	a	a	a
5	wsnp_Ex_rep_c68058_66805898	xiwa5491	1.346	b	a	b	b	b	b	b	a	a	b	a	b	b	b	b	a	b	b	a	a	b	a	a	a	a	b	b	a	a	b	b	b	a	b	b	a	a	b	a	b	a	b	b	a	a	a
6	wsnp_Ex_c25730_34991010	xiwa2994	1.346	b	a	b	b	b	b	b	a	a	b	a	b	b	b	b	a	b	b	a	a	b	a	a	a	a	b	b	a	a	b	b	b	a	b	b	a	a	b	a	b	a	b	b	a	a	a
7	wsnp_Ex_c3201_5910659	xiwa3378	2.918	b	a	b	b	b	b	-	a	a	b	a	b	b	b	b	a	b	b	a	a	b	a	a	a	a	b	b	a	a	b	b	b	a	b	b	a	a	b	a	a	a	b	b	a	a	b
8	wsnp_Ex_c3201_5910642	xiwa3377	3.403	b	a	b	b	b	b	-	a	a	b	a	b	b	b	b	a	b	b	a	a	b	a	a	a	a	b	b	a	a	b	b	b	a	b	b	a	a	b	a	a	a	b	b	a	a	b
9	wsnp_Ex_c15377_23637176	xiwa2015	9.169	b	a	b	b	a	b	b	b	a	b	a	b	b	b	b	a	b	b	a	a	b	a	a	a	a	b	b	a	a	b	a	a	a	b	b	b	b	a	a	b	a	b	b	b	a	b
10	wsnp_Ex_rep_c103474_88421290	xiwa5097	9.201	b	a	b	b	a	b	b	b	a	b	a	b	b	b	b	a	b	b	a	a	b	a	a	a	a	b	b	a	a	b	a	a	a	b	b	b	b	a	a	-	a	b	b	b	a	b
11	wsnp_Ex_c36911_44767554	xiwa3590	9.201	b	a	b	b	a	b	b	b	a	b	a	b	b	b	b	a	b	b	a	a	b	a	a	a	a	b	b	a	a	b	a	a	a	b	b	b	b	a	a	-	a	b	b	b	a	b
12	wsnp_Ex_c9600_15889471	xiwa4943	13.539	b	a	b	b	a	b	b	b	a	b	a	b	b	a	b	a	b	b	a	a	b	a	a	a	b	b	b	a	a	b	a	a	b	b	a	a	a	b	a	b	a	b	b	b	a	b
13	wsnp_Ku_c754_1559354	xiwa7290	14.562	b	a	b	b	a	b	b	b	a	b	a	b	b	a	b	a	b	b	a	a	b	a	a	a	a	b	b	a	a	b	a	a	b	b	a	a	a	b	a	a	a	b	b	b	a	b
14	wsnp_RFL_Contig3850_4199825	xiwa8523	15.027	b	a	b	b	a	b	b	b	a	b	a	b	b	a	b	a	b	b	a	a	b	a	a	a	b	b	b	a	a	b	a	a	b	b	a	a	a	b	a	b	a	b	b	b	a	b
15	wsnp_Ex_c52086_55808126	xiwa4120	17.269	b	a	b	b	a	b	b	b	a	b	a	b	a	a	b	a	b	b	a	a	b	a	a	a	b	b	b	a	a	b	a	a	b	b	a	a	a	b	a	b	a	b	b	b	a	b
16	wsnp_Ex_c52086_55808363	xiwa4122	17.269	b	a	b	b	a	b	b	b	a	b	a	b	a	a	b	a	b	b	a	a	b	a	a	a	b	b	b	a	a	b	a	a	b	b	a	a	a	b	a	b	a	b	b	b	a	b
17	wsnp_Ex_c46670_52108070	xiwa3977	17.693	b	a	b	b	a	b	b	b	a	b	a	b	a	a	b	a	b	b	a	a	b	a	a	a	b	b	b	a	a	b	a	a	b	b	a	a	a	b	a	a	a	b	b	b	a	b
18	wsnp_Ex_c52086_55808193	xiwa4121	17.693	b	a	b	b	a	b	b	b	a	b	a	b	a	a	b	a	b	b	a	a	b	a	a	a	b	b	b	a	a	b	a	a	b	b	a	a	a	b	a	a	a	b	b	b	a	b
19	wsnp_Ex_c52086_55808824	xiwa4123	17.693	b	a	b	b	a	b	b	b	a	b	a	b	a	a	b	a	b	b	a	a	b	a	a	a	b	b	b	a	a	b	a	a	b	b	a	a	a	b	a	a	a	b	b	b	a	b
[truncated: 50 more columns]

## Sheet: 1B
wsnp_Ku_rep_c103074_89905152	Xiwa7399	0	a	a	a	a	b	b	a	b	b	b	a	b	b	b	b	a	b	b	a	a	a	b	a	a	b	a	b	a	a	b	a	a	a	a	b	b	b	b	b	b	b	b	b	a	b	a	a
wsnp_Ku_rep_c103074_89904851	Xiwa7398	0.5	a	a	a	a	b	b	a	b	b	b	a	b	b	b	b	a	b	b	a	a	a	b	a	a	b	a	b	a	a	b	a	a	a	a	b	b	b	b	b	b	b	b	b	a	b	a	a
wsnp_Ex_c5469_9655534	Xiwa4242	1.613	a	a	a	a	b	b	a	b	b	b	a	b	b	b	b	a	b	b	a	a	a	b	a	a	b	a	b	a	a	b	a	a	a	a	b	a	a	b	b	b	b	b	b	a	b	a	a
wsnp_BE405749B_Ta_2_1	Xiwa61	2.067	a	a	a	a	b	b	b	b	b	b	a	b	b	b	b	a	b	b	a	a	a	b	a	a	b	a	b	a	a	b	a	a	a	a	b	a	a	b	b	b	b	b	b	a	b	a	a
wsnp_Ex_c50340_54659660	Xiwa4073	2.421	a	a	a	a	b	b	b	b	b	b	a	b	b	b	b	a	b	b	a	a	a	b	a	a	b	a	b	a	a	b	a	a	a	a	b	a	a	b	b	b	b	b	b	a	b	a	a
wsnp_Ex_c1085_2078686	Xiwa1396	3.291	a	a	a	a	b	b	b	b	b	b	a	b	b	b	b	a	b	b	a	a	a	b	a	a	a	a	b	a	a	b	a	a	a	a	b	a	a	b	b	b	b	b	b	a	b	a	a
wsnp_Ku_c1615_3178276	Xiwa6582	3.963	a	a	a	a	b	b	a	b	b	b	a	b	b	a	b	a	b	b	a	a	a	-	a	a	-	a	b	a	a	b	a	a	a	a	b	a	a	b	b	b	b	-	b	a	b	a	a
wsnp_Ex_c14273_22230844	Xiwa1883	21.17	b	a	b	b	b	b	a	b	b	b	b	b	b	b	b	b	a	a	b	b	a	b	a	a	b	a	a	a	a	a	b	a	a	a	b	a	a	b	b	b	a	b	a	a	b	a	b
	Xgwm413	21.755	b	a	a	b	a	b	a	a	b	b	a	b	b	b	b	b	b	a	b	b	a	a	a	b	a	b	a	a	a	-	b	b	a	a	b	a	a	a	a	a	a	a	a	a	b	b	b
	Xbarc8	23.85	b	a	b	b	b	b	a	b	b	b	a	b	b	b	b	b	b	a	b	b	a	a	a	b	a	a	a	a	a	a	a	a	a	a	b	a	a	b	a	a	a	a	a	a	b	b	b
wsnp_Ex_c25782_35041189	Xiwa2998	26.254	b	a	b	b	b	b	a	b	b	b	a	b	b	b	b	b	b	-	b	b	a	b	a	b	a	b	a	a	a	a	b	a	a	a	b	a	a	b	b	-	a	a	a	a	b	a	b
wsnp_Ra_c12151_19543036	Xiwa7578	26.483	b	a	b	b	b	b	a	b	b	b	a	b	b	b	b	b	b	a	b	b	a	b	a	b	b	b	a	a	a	a	b	a	a	a	b	a	a	b	b	a	a	a	a	a	b	a	b
	Xwmc500.1	27.365	-	a	b	b	b	b	a	b	-	b	-	b	b	b	b	-	a	a	b	b	a	b	a	a	b	a	a	a	a	a	b	a	a	a	b	a	a	b	a	a	a	a	a	a	b	a	b
wsnp_Ex_c22364_31560642	Xiwa2707	28.303	b	a	b	b	b	b	a	b	b	b	a	b	b	b	b	b	b	b	b	b	a	b	a	a	a	b	a	a	a	a	b	a	a	a	b	a	a	b	b	b	a	a	a	a	b	a	b
wsnp_CAP8_c4576_2228073	Xiwa1191	29.168	b	a	b	b	b	b	a	b	b	b	a	b	b	b	b	b	b	-	b	b	a	b	a	a	b	b	a	a	a	a	b	a	a	a	b	a	a	b	b	-	a	a	a	a	b	a	b
wsnp_Ex_c28287_37424983	Xiwa3155	31.281	b	a	b	b	b	b	a	b	b	b	a	b	b	b	b	b	b	a	b	b	a	b	a	a	a	b	a	a	a	a	b	a	a	a	b	b	b	b	a	a	a	a	a	a	b	a	b
wsnp_Ra_c19335_28504388	Xiwa7703	31.281	b	a	b	b	b	b	a	b	b	b	a	b	b	b	b	b	b	a	b	b	a	b	a	a	a	b	a	a	a	a	b	a	a	a	b	b	b	b	a	a	a	a	a	a	b	a	b
wsnp_Ex_c12063_19310114	Xiwa1578	31.281	b	a	b	b	b	b	a	b	b	b	a	b	b	b	b	b	b	a	b	b	a	b	a	a	a	b	a	a	a	a	b	a	a	a	b	b	b	b	a	a	a	a	a	a	b	a	b
wsnp_Ku_c11987_19473555	Xiwa6449	31.66	b	a	b	b	b	b	a	b	b	b	a	b	b	b	b	b	b	a	b	b	a	b	a	a	b	b	a	a	a	a	b	a	a	a	b	b	b	b	a	a	a	a	a	a	b	a	b
wsnp_Ku_c11987_19472688	Xiwa6448	31.66	b	a	b	b	b	b	a	b	b	b	a	b	b	b	b	b	b	a	b	b	a	b	a	a	b	b	a	a	a	a	b	a	a	a	b	b	b	b	a	a	a	a	a	a	b	a	b
wsnp_Ku_c11987_19473636	Xiwa6450	31.66	b	a	b	b	b	b	a	b	b	b	a	b	b	b	b	b	b	a	b	b	a	b	a	a	b	b	a	a	a	a	b	a	a	a	b	b	b	b	a	a	a	a	a	a	b	a	b
wsnp_Ex_c14832_22953512	Xiwa1947	31.66	b	a	b	b	b	b	a	b	b	b	a	b	b	b	b	b	b	a	b	b	a	b	a	a	b	b	a	a	a	a	b	a	a	a	b	b	b	b	a	a	a	a	a	a	b	a	b
wsnp_Ex_c6417_11155739	Xiwa4504	31.66	b	a	b	b	b	b	a	b	b	b	a	b	b	b	b	b	b	a	b	b	a	b	a	a	b	b	a	a	a	a	b	a	a	a	b	b	b	b	a	a	a	a	a	a	b	a	b
	Xwmc500.2	33.16	-	a	b	b	b	b	a	b	-	b	-	b	b	b	b	-	b	a	b	b	a	b	a	a	b	a	a	a	a	a	b	a	a	a	b	b	b	b	a	a	a	a	a	a	b	a	b
wsnp_Ra_rep_c111777_93910754	Xiwa8148	39.326	a	a	a	b	b	b	a	b	a	b	a	b	b	a	b	b	a	b	b	a	a	b	a	b	b	b	a	a	a	a	b	a	a	a	b	a	a	a	b	b	a	a	a	a	b	b	b
wsnp_JD_c4444_5575748	Xiwa6062	40.679	a	a	a	b	b	b	a	b	a	b	a	b	b	a	b	b	a	b	b	a	a	b	a	b	a	b	a	a	a	a	b	a	a	a	b	b	b	b	b	a	a	a	a	a	b	b	b
wsnp_Ex_c10869_17671164	Xiwa1399	41.211	a	a	a	b	b	b	a	b	a	b	a	b	b	a	b	b	b	b	b	a	a	b	a	b	a	b	a	a	a	a	b	a	a	a	b	b	b	a	b	b	a	a	a	a	b	b	b
wsnp_BE637864B_Ta_1_1	Xiwa403	41.38	a	a	a	b	b	b	a	b	a	b	a	b	b	a	b	b	b	b	b	a	a	b	a	b	a	b	a	a	a	a	b	a	a	a	b	b	b	a	b	a	a	a	a	a	b	b	b
	Xbarc137	41.921	a	a	a	b	b	b	a	b	a	b	a	b	b	a	b	b	b	a	b	a	a	a	a	b	a	b	a	a	a	a	b	a	a	a	b	b	b	a	b	a	a	a	a	a	b	b	b
	Xgwm273	43.026	a	a	a	b	b	b	-	b	a	b	a	b	b	a	b	b	b	a	b	a	a	a	a	b	a	b	a	a	a	a	b	a	a	a	b	b	b	a	b	a	a	a	a	a	b	b	b
	Xgwm11	43.219	a	a	a	b	b	b	a	b	a	b	a	b	b	a	b	b	b	a	b	a	a	a	a	b	a	b	a	a	a	a	b	a	a	a	b	b	b	a	a	a	a	a	a	a	b	b	b
	Xwmc611	43.988	a	a	-	b	b	b	b	b	a	b	a	-	b	a	b	b	b	a	b	a	a	a	a	b	-	b	a	a	a	a	b	a	a	a	b	b	b	-	a	-	a	a	a	a	b	b	b
	Xgwm131	47.885	a	a	a	b	b	b	b	b	a	b	a	b	b	a	b	b	a	a	b	a	a	a	a	b	-	b	a	a	a	a	b	a	a	a	b	-	a	-	a	a	a	a	b	a	b	b	b
	Xwmc694	50.039	a	a	b	b	b	b	a	a	a	b	a	b	b	a	b	a	a	a	b	a	a	a	a	b	a	b	a	b	a	-	b	a	a	a	b	b	b	b	a	a	a	a	b	a	b	b	b
wsnp_Ex_c17707_26454940	Xiwa2254	52.395	a	a	b	b	b	b	a	b	a	b	a	b	b	a	b	a	a	a	b	a	a	b	a	b	b	b	a	a	a	a	b	a	a	a	b	b	b	b	a	b	a	a	b	a	b	b	b
wsnp_BE495786B_Ta_2_1	Xiwa269	52.395	a	a	b	b	b	b	a	b	a	b	a	b	b	a	b	a	a	a	b	a	a	b	a	b	b	b	a	a	a	a	b	a	a	a	b	b	b	b	a	b	a	a	b	a	b	b	b
wsnp_Ra_c29782_39115548	Xiwa7836	52.395	a	a	b	b	b	b	a	b	a	b	a	b	b	a	b	a	a	a	b	a	a	b	a	b	b	b	a	a	a	a	b	a	a	a	b	b	b	b	a	b	a	a	b	a	b	b	b
wsnp_JD_c5659_6814240	Xiwa6107	52.395	a	a	b	b	b	b	a	b	a	b	a	b	b	a	b	a	a	a	b	a	a	b	a	b	b	b	a	a	a	a	b	a	a	a	b	b	b	b	a	b	a	a	b	a	b	b	b
wsnp_BE495786B_Ta_2_2	Xiwa270	52.395	a	a	b	b	b	b	a	b	a	b	a	b	b	a	b	a	a	a	b	a	a	b	a	b	b	b	a	a	a	a	b	a	a	a	b	b	b	b	a	b	a	a	b	a	b	b	b
wsnp_Ex_c5679_9976893	Xiwa4316	52.395	a	a	b	b	b	b	a	b	a	b	a	b	b	a	b	a	a	a	b	a	a	b	a	b	b	b	a	a	a	a	b	a	a	a	b	b	b	b	a	b	a	a	b	a	b	b	b
wsnp_Ra_c19148_28288923	Xiwa7700	52.395	a	a	b	b	b	b	a	b	a	b	a	b	b	a	b	a	a	a	b	a	a	b	a	b	b	b	a	a	a	a	b	a	a	a	b	b	b	b	a	b	a	a	b	a	b	b	b
wsnp_JD_c2636_3554874	Xiwa5962	56.268	a	a	b	b	a	b	a	b	a	b	b	a	a	a	b	a	a	b	b	a	a	b	a	a	b	b	a	a	a	a	b	a	a	a	b	b	b	a	a	b	a	a	b	a	b	b	b
wsnp_Ex_c39616_46871127	Xiwa3684	56.377	a	a	b	b	a	b	a	b	a	b	b	a	a	a	b	a	a	b	b	a	a	b	a	b	a	b	a	a	a	a	b	a	a	a	b	b	b	a	a	-	a	a	b	a	b	b	b
wsnp_Ex_rep_c66389_64589189	Xiwa5229	56.641	a	a	b	b	a	b	a	b	a	b	b	a	a	a	b	a	a	b	b	a	a	b	a	b	b	b	a	a	a	a	b	a	a	a	b	b	b	a	a	a	a	a	b	a	b	b	b
wsnp_CAP11_rep_c4185_1977142	Xiwa854	56.713	a	a	b	b	b	b	a	b	a	b	b	a	a	a	b	a	b	b	b	a	a	b	a	b	b	b	a	a	a	a	b	a	a	a	b	b	b	a	a	b	a	a	b	a	b	b	b
wsnp_BG274294B_Ta_2_3	Xiwa540	56.81	a	a	b	b	b	b	a	b	a	b	b	a	a	a	b	a	b	b	b	a	a	b	a	b	b	b	a	a	a	a	b	a	a	a	b	b	b	a	a	b	a	a	b	a	b	b	b
wsnp_CAP12_c257_143515	Xiwa946	57.086	a	a	b	b	a	b	a	b	a	b	b	a	a	a	b	a	b	b	b	a	a	b	a	b	b	b	a	a	a	a	b	a	a	a	b	b	b	a	a	b	a	a	b	a	b	b	b
wsnp_Ex_c7447_12752449	Xiwa4681	57.213	a	a	b	b	b	b	a	b	a	b	b	a	a	a	b	a	b	b	b	a	a	b	a	b	b	b	a	a	a	a	b	a	a	a	b	b	b	a	a	a	a	a	b	a	b	b	b
wsnp_BF485168B_Ta_2_1	Xiwa515	57.39	a	a	b	b	b	b	a	b	a	b	b	a	a	a	b	a	b	b	b	a	a	b	a	b	b	b	a	a	a	a	b	a	a	a	b	b	b	a	a	a	a	a	b	a	b	b	b
wsnp_Ex_c7447_12751589	Xiwa4680	57.467	a	a	b	b	b	b	a	b	a	b	b	a	a	a	b	a	b	b	b	a	a	b	a	b	b	b	a	a	a	a	b	a	a	a	b	b	b	a	a	a	a	a	b	a	b	b	b
wsnp_Ex_c1440_2764867	Xiwa1890	59.67	a	a	a	b	a	b	a	b	a	b	b	a	a	a	b	a	b	b	b	a	a	b	a	b	b	b	a	a	a	a	b	a	a	a	b	a	a	a	a	b	a	a	b	a	b	b	b
wsnp_Ex_c21559_30710510	Xiwa2626	59.679	a	a	a	b	a	b	a	b	a	b	b	a	a	a	b	a	b	b	b	a	a	b	a	b	b	b	a	a	a	a	b	a	a	a	b	a	a	a	a	-	a	a	b	a	b	b	b
wsnp_Ex_c1440_2764269	Xiwa1889	59.679	a	a	a	b	a	b	a	b	a	b	b	a	a	a	b	a	b	b	b	a	a	b	a	b	b	b	a	a	a	a	b	a	a	a	b	a	a	a	a	-	a	a	b	a	b	b	b
wsnp_Ex_c4808_8584315	Xiwa4006	60.484	a	a	a	b	a	b	a	b	a	b	b	a	a	a	b	a	a	b	b	a	a	b	a	b	b	b	a	a	a	a	b	a	a	a	b	a	a	a	a	a	a	a	b	a	b	b	b
	Xcfa2129	62.288	a	a	b	b	a	b	b	b	a	b	b	a	a	a	b	a	a	b	b	a	a	a	b	a	b	b	a	a	a	a	b	a	a	a	b	b	a	b	a	a	a	a	b	a	b	b	b
wsnp_Ra_c26947_36495207	Xiwa7803	64.648	a	a	a	b	a	b	a	b	a	b	b	a	a	a	b	a	a	b	b	a	a	b	a	a	a	b	a	a	a	a	b	a	a	a	b	a	a	a	a	a	a	b	b	a	a	b	b
wsnp_RFL_Contig1047_63602	Xiwa8219	65.006	a	a	a	b	a	b	a	b	a	b	b	a	a	a	b	a	a	b	b	a	a	b	a	a	a	b	a	a	a	a	b	a	a	a	b	a	a	a	a	a	a	b	b	a	a	b	b
wsnp_Ex_c27644_36826484	Xiwa3120	65.813	a	a	b	b	a	b	b	b	a	b	b	a	a	a	b	a	a	b	b	a	a	b	a	a	b	b	a	a	a	a	b	a	a	a	b	a	a	a	a	a	a	b	b	a	a	b	b
wsnp_JD_c100_159424	Xiwa5769	71.092	a	a	b	b	a	a	b	b	a	a	b	b	a	a	b	a	a	b	b	a	a	b	a	a	b	b	a	a	a	a	b	a	b	a	b	b	b	b	a	a	b	b	b	b	a	b	b
wsnp_JD_rep_c63201_40318622	Xiwa6294	73.751	a	a	b	b	a	a	b	b	a	a	b	a	a	a	b	a	a	b	b	a	a	b	a	a	b	b	a	a	a	a	b	a	b	a	b	a	a	b	b	a	a	b	b	b	a	b	b
wsnp_Ku_c41261_49287074	Xiwa7037	75.663	a	a	b	b	a	a	b	b	a	a	b	b	a	a	b	a	a	b	b	a	a	b	a	a	b	b	a	a	a	a	b	a	b	a	b	a	a	b	a	b	a	b	b	b	a	b	b
wsnp_Ex_c194_381656	Xiwa2411	75.663	a	a	b	b	a	a	b	b	a	a	b	b	a	a	b	a	a	b	b	a	a	b	a	a	b	b	a	a	a	a	b	a	b	a	b	a	a	b	a	b	a	b	b	b	a	b	b
wsnp_Ex_c18384_27213023	Xiwa2308	76.408	-	-	b	b	a	-	b	b	-	-	b	b	a	-	b	a	a	b	b	a	-	b	-	a	b	b	a	-	-	a	b	-	b	a	b	a	a	b	-	b	a	b	b	b	-	b	b
	Xwmc206	84.313	b	a	b	b	b	a	a	b	a	b	a	b	a	a	b	a	a	b	a	a	a	b	b	b	b	b	a	a	a	-	b	a	b	a	b	a	a	a	a	a	a	b	b	b	a	b	a
wsnp_RFL_Contig395_4387107	Xiwa8542	86.72	b	a	b	b	a	a	a	b	a	a	b	b	a	a	b	a	a	b	a	a	a	a	a	a	a	b	a	b	a	a	a	a	b	b	b	a	a	b	a	a	a	b	b	b	a	b	b
wsnp_CAP11_c1902_1022590	Xiwa696	91.354	b	a	b	b	a	b	a	b	a	a	b	b	a	a	b	b	a	b	a	a	a	b	a	a	b	b	a	b	a	a	a	a	b	b	b	b	b	b	b	a	a	b	b	b	a	b	b
wsnp_RFL_Contig3951_4390396	Xiwa8543	91.354	b	a	b	b	a	b	a	b	a	a	b	b	a	a	b	b	a	b	a	a	a	b	a	a	b	b	a	b	a	a	a	a	b	b	b	b	b	b	b	a	a	b	b	b	a	b	b
wsnp_CAP12_c1337_682349	Xiwa920	102.391	b	a	a	a	b	a	a	b	a	a	b	b	a	a	a	b	b	b	a	b	a	a	a	b	a	b	a	b	a	a	a	b	b	b	b	a	a	b	b	a	a	b	a	b	a	a	b
wsnp_CAP12_c1337_682282	Xiwa919	102.391	b	a	a	a	b	a	a	b	a	a	b	b	a	a	a	b	b	b	a	b	a	a	a	b	a	b	a	b	a	a	a	b	b	b	b	a	a	b	b	a	a	b	a	b	a	a	b
wsnp_Ra_rep_c106049_89905448	Xiwa8123	102.577	b	-	a	-	b	a	-	b	a	a	b	b	a	a	a	b	b	b	a	b	a	a	a	b	a	b	a	b	a	-	a	b	b	b	b	a	a	b	b	a	a	b	a	b	a	a	b
wsnp_Ra_c53181_56932563	Xiwa7992	103.525	b	a	a	a	b	a	a	b	a	a	b	b	a	a	a	b	b	b	a	b	a	a	a	b	a	b	a	b	a	a	a	b	b	b	b	b	b	b	b	a	a	b	a	b	a	a	b
wsnp_RFL_Contig2403_1927045	Xiwa8332	103.586	b	a	a	a	b	a	a	b	a	a	b	b	a	a	a	b	b	b	a	b	a	a	a	b	a	b	a	b	a	a	a	b	b	b	b	b	b	b	b	a	a	b	a	b	a	a	b
	Xwmc44	105.137	b	b	-	a	b	a	a	-	a	a	b	b	a	a	a	b	b	b	a	b	a	b	b	b	a	b	a	b	a	-	a	b	b	b	b	b	b	b	b	a	a	b	a	b	a	-	b
	Xwmc830	105.675	b	b	a	a	b	a	a	-	a	a	b	b	a	a	a	b	b	b	a	b	a	b	b	b	a	b	a	b	a	-	a	b	b	b	b	a	a	b	b	a	a	b	a	b	a	a	b
wsnp_Ex_c38849_46284348	Xiwa3660	106.977	b	a	a	a	b	a	a	a	a	a	b	b	a	a	a	b	b	b	a	b	a	a	b	b	a	b	a	b	a	a	a	b	b	b	b	a	a	b	b	a	a	b	a	b	a	a	b
wsnp_Ex_c4436_7981188	Xiwa3893	107.476	b	a	a	a	b	a	a	a	a	a	b	b	a	a	a	b	b	b	a	a	a	a	b	b	a	b	a	b	a	a	a	b	b	b	b	a	a	b	b	a	a	b	a	b	a	a	b
wsnp_RFL_Contig4298_4993464	Xiwa8581	110.342	b	a	a	a	b	a	a	a	a	a	b	b	b	a	a	b	b	b	a	a	a	a	b	b	a	b	a	b	a	a	-	b	b	b	b	a	a	b	b	a	a	b	a	b	a	a	b
	Xgwm259	112.257	b	b	a	a	b	a	a	a	b	a	b	b	a	b	a	b	b	b	a	a	a	b	b	b	a	b	a	b	a	-	a	b	b	b	b	a	a	b	b	a	a	b	a	b	a	a	b
wsnp_Ex_c13606_21380703	Xiwa1791	116.152	b	a	b	a	b	a	b	a	b	a	b	b	a	a	a	b	b	b	a	a	a	a	b	b	a	b	a	b	a	a	a	b	b	b	b	b	b	b	b	b	a	b	a	b	a	a	b
wsnp_Ra_c35998_44436619	Xiwa7892	118.689	b	a	b	a	b	a	b	a	b	a	b	b	a	a	a	b	b	b	a	a	a	a	b	b	a	b	a	b	a	a	a	a	b	b	b	b	b	b	b	a	b	b	a	b	a	a	b
wsnp_Ex_c29452_38489374	Xiwa3238	124.465	b	a	b	a	b	a	a	a	b	a	b	b	a	a	a	b	b	b	b	a	a	b	b	b	a	b	a	b	a	a	b	a	b	b	b	b	b	b	b	b	b	b	a	b	a	a	b
wsnp_Ex_c649_1279852	Xiwa4525	126.32	b	a	b	a	b	a	a	a	b	a	b	b	b	a	a	b	b	b	b	a	a	b	b	b	a	b	a	b	a	a	b	a	b	b	b	b	b	b	b	b	b	b	a	b	a	a	b
	Xbarc80	130.514	b	a	a	a	b	a	a	a	b	b	b	a	b	a	a	b	b	b	b	a	a	b	b	b	a	b	a	b	a	a	b	a	a	b	b	a	a	b	b	a	b	b	a	b	a	a	a
wsnp_Ex_c750_1474351	Xiwa4694	131.21	b	a	a	a	b	a	a	a	b	b	b	a	b	a	a	b	b	b	b	a	a	a	b	b	a	b	a	b	a	a	b	a	a	b	b	a	a	b	b	a	b	b	a	b	a	a	a
wsnp_BG274687B_Ta_2_1	Xiwa545	132.018	b	a	a	a	b	a	a	a	b	b	b	a	b	a	a	b	b	b	b	a	a	a	b	b	a	b	a	b	a	a	b	a	a	b	b	a	a	b	b	b	b	b	a	b	a	a	a
wsnp_Ex_c750_1474300	Xiwa4693	132.018	b	a	a	a	b	a	a	a	b	b	b	a	b	a	a	b	b	b	b	a	a	a	b	b	a	b	a	b	a	a	b	a	a	b	b	a	a	b	b	b	b	b	a	b	a	a	a
wsnp_Ex_c955_1827567	Xiwa4935	132.348	b	a	a	a	b	a	a	a	b	b	b	a	b	a	a	b	b	b	b	a	a	a	b	b	a	b	a	b	a	a	b	a	a	b	b	-	-	b	b	b	b	b	a	b	a	a	a
wsnp_Ku_c13952_22097856	Xiwa6511	135.21	b	a	b	a	b	a	a	a	b	b	b	a	b	a	a	b	b	b	b	a	a	b	b	b	a	b	a	b	a	a	b	a	a	b	b	b	b	b	b	b	b	b	a	b	a	a	a
wsnp_Ku_c13952_22097895	Xiwa6512	135.594	b	a	b	a	b	a	a	a	b	b	b	a	b	a	a	b	b	b	b	a	a	b	b	b	a	b	a	b	a	a	b	a	a	b	b	b	b	b	b	b	b	b	a	b	a	a	a
wsnp_Ex_c17990_26770146	Xiwa2278	136.125	b	a	b	a	b	a	a	a	b	b	b	a	b	a	a	b	b	b	a	a	a	b	b	b	a	b	a	b	a	a	b	a	a	b	b	b	b	b	b	b	b	b	a	b	a	a	a
wsnp_Ex_c17990_26769859	Xiwa2277	136.125	b	a	b	a	b	a	a	a	b	b	b	a	b	a	a	b	b	b	a	a	a	b	b	b	a	b	a	b	a	a	b	a	a	b	b	b	b	b	b	b	b	b	a	b	a	a	a
[truncated: 49 more columns]

## Sheet: 1D
	1D1
	Xgdm33.2	Xgdm33.2	0	a	a	b	a	b	b	b	b	a	b	b	b	b	a	a	a	a	a	b	a	b	b	a	b	a	b	b	a	b	a	b	b	b	b	a	a	a	b	a	a	b	a	b	a	b	b
	wsnp_JD_c5316_6447231	Xiwa6094	0.782	a	a	b	a	b	b	b	b	a	b	b	b	b	-	a	a	a	a	b	a	b	b	a	b	b	b	b	a	b	a	b	b	b	b	a	a	a	b	-	a	b	a	b	a	b	b
	wsnp_Ex_c278_538158	Xiwa3124	6.359	a	a	b	a	b	b	b	a	a	b	b	b	b	b	a	a	a	a	b	a	b	b	b	b	-	b	b	a	b	a	a	b	b	b	a	a	a	b	b	a	b	a	b	a	a	b
	wsnp_Ex_c278_538285	Xiwa3125	6.77	a	a	b	a	b	b	b	a	a	b	b	b	b	b	a	a	a	a	b	a	b	b	b	b	a	b	b	a	b	a	b	b	b	b	a	a	a	b	b	a	b	a	b	a	a	b
	wsnp_JD_c3091_4079762	Xiwa5996	9.177	a	a	b	a	b	b	b	a	a	b	b	b	b	b	a	a	a	a	b	a	b	b	b	b	a	b	b	a	a	a	b	b	b	b	a	a	a	b	b	b	b	a	b	a	a	b
	wsnp_Ex_c41048_47969948	Xiwa3753	9.177	a	a	b	a	b	b	b	a	a	b	b	b	b	b	a	a	a	a	b	a	b	b	b	b	a	b	b	a	a	a	b	b	b	b	a	a	a	b	b	b	b	a	b	a	a	b
	Xwmc432	Xwmc432	20.55	a	a	b	a	b	b	b	b	a	a	a	b	b	a	a	a	a	a	b	a	b	b	b	b	a	a	b	a	a	-	b	a	b	a	a	a	a	a	b	a	b	a	b	a	a	b
	wsnp_Ra_c2633_5017265	Xiwa7797	25.556	a	a	-	a	b	b	b	a	a	a	a	b	b	b	a	a	a	-	b	a	b	a	b	-	a	a	b	a	a	a	b	b	b	a	a	a	a	a	-	-	b	a	b	a	a	b
	wsnp_Ex_c1358_2602235	Xiwa1789	25.591	a	a	b	a	b	b	b	a	a	a	a	b	b	b	a	a	a	b	b	a	b	a	b	b	a	a	b	a	a	a	b	b	b	a	a	a	a	a	-	-	b	a	b	a	a	b
	wsnp_Ex_c1358_2601510	Xiwa1788	25.689	a	a	b	a	b	b	b	a	a	a	a	b	b	b	a	a	a	b	b	a	b	a	b	b	a	a	b	a	a	a	b	b	b	a	a	a	a	a	a	-	b	a	b	a	a	b
	wsnp_Ex_c17884_26647833	Xiwa2268	25.698	a	a	b	a	b	b	b	a	a	a	a	b	b	b	a	a	a	b	b	a	b	a	b	b	a	a	b	a	a	a	b	b	b	a	a	a	a	a	-	a	b	a	b	a	a	b
	1D2
		Xcfd65	0	b	a	a	b	a	b	a	b	b	b	a	a	b	a	a	a	b	a	b	b	a	b	a	a	a	b	a	a	a	a	a	a	b	b	a	b	b	b	a	a	a	b	b	b	b	a
		Xcfd59	2.556	b	a	a	b	a	b	a	b	b	b	a	a	b	a	a	a	b	a	b	b	a	b	a	a	a	b	a	a	a	a	a	a	b	b	a	a	a	b	a	a	a	a	b	b	b	b
		Xbarc119	7.068	b	a	b	b	-	b	a	b	a	b	a	a	b	a	a	a	b	a	a	b	b	b	a	a	a	b	a	b	a	-	a	a	b	b	b	a	a	a	a	b	a	a	b	b	a	b
	wsnp_CAP11_c1043_618449	Xiwa642	8.573	b	a	a	b	a	b	a	b	a	b	a	a	b	a	a	a	b	b	a	b	b	a	a	a	a	b	a	a	a	a	a	a	b	b	b	a	a	b	b	b	a	a	b	b	a	b
	wsnp_CAP12_c633_339740	Xiwa980	9.614	b	a	b	b	a	b	a	b	a	b	a	a	b	a	a	a	b	b	a	b	b	a	a	a	a	b	a	a	a	a	a	a	b	b	b	a	a	a	b	b	a	a	b	b	a	b
	wsnp_BE586140D_Ta_2_2	Xiwa362	9.787	b	a	b	b	a	b	a	b	a	b	a	a	b	a	a	a	b	b	a	b	b	a	a	a	a	b	a	a	a	a	a	a	b	b	b	a	a	a	b	b	a	a	b	b	a	b
	wsnp_BE405518D_Ta_2_3	Xiwa57	9.883	b	a	b	b	a	b	a	b	a	b	a	a	b	a	a	a	b	b	a	b	b	a	a	a	a	b	a	a	a	a	a	a	b	b	b	a	a	a	b	-	a	a	b	b	a	b
	wsnp_Ex_rep_c101500_86856679	Xiwa5020	10.639	b	a	b	b	a	b	a	b	a	b	a	a	b	a	a	a	b	b	a	b	b	a	a	a	a	b	a	a	a	a	a	a	b	b	b	a	a	a	-	-	a	a	b	b	a	b
	wsnp_Ex_rep_c101500_86856438	Xiwa5019	10.818	b	a	b	b	a	b	a	b	a	b	a	a	b	a	a	a	b	b	a	b	b	a	a	a	a	b	a	a	a	a	a	a	b	b	b	a	a	a	a	a	a	a	b	b	a	b
	wsnp_Ex_rep_c101500_86856089	Xiwa5018	10.818	b	a	b	b	a	b	a	b	a	b	a	a	b	a	a	a	b	b	a	b	b	a	a	a	a	b	a	a	a	a	a	a	b	b	b	a	a	a	a	a	a	a	b	b	a	b
	wsnp_Ex_c6974_12025571	Xiwa4598	10.818	b	a	b	b	a	b	a	b	a	b	a	a	b	a	a	a	b	b	a	b	b	a	a	a	a	b	a	a	a	a	a	a	b	b	b	a	a	a	a	a	a	a	b	b	a	b
	wsnp_Ex_c15717_24067142	Xiwa2056	12.107	b	a	b	b	a	b	a	b	a	b	a	a	b	a	a	a	b	b	a	b	b	a	a	a	a	b	a	a	a	a	a	a	b	b	b	a	a	a	-	-	a	a	b	b	a	b
	wsnp_Ex_c12012_19240943	Xiwa1573	12.254	b	a	b	b	a	b	a	b	a	b	a	a	b	a	a	a	b	b	a	b	b	a	a	a	a	b	a	a	a	a	a	a	b	b	b	a	a	a	a	-	a	a	b	b	a	b
	wsnp_Ex_c12012_19240904	Xiwa1572	12.343	b	a	b	b	a	b	a	b	a	b	a	a	b	a	a	a	b	b	a	b	b	a	a	a	a	b	a	a	a	a	a	a	b	b	b	a	a	a	a	b	a	a	b	b	a	b
	wsnp_Ku_c19622_29138795	Xiwa6675	12.343	b	a	b	b	a	b	a	b	a	b	a	a	b	a	a	a	b	b	a	b	b	a	a	a	a	b	a	a	a	a	a	a	b	b	b	a	a	a	a	b	a	a	b	b	a	b
		Xgwm337	17.832	b	a	b	b	-	b	a	-	a	b	a	a	b	a	a	a	a	a	a	b	b	b	a	b	a	b	a	b	a	-	a	a	b	a	b	a	a	a	a	b	a	b	b	b	b	-
		Xcfa2129	30.993	a	b	-	b	a	a	b	b	a	a	a	a	b	b	a	a	b	a	b	b	b	b	-	a	b	b	a	b	b	b	a	b	b	b	a	-	b	-	a	a	a	a	a	b	-	b
		Xcfd48	36.418	a	b	b	b	a	a	b	b	a	a	a	a	b	a	a	a	b	b	a	b	b	a	a	a	b	b	a	b	a	b	a	b	b	b	a	b	b	b	-	a	a	a	a	b	b	a
	wsnp_Ex_c35886_43949442	Xiwa3547	53.429	b	b	b	a	a	a	b	b	a	a	a	a	a	a	a	a	b	a	a	b	b	b	a	a	b	a	a	a	a	b	a	b	b	b	a	a	a	b	b	b	a	b	b	b	b	a
	wsnp_Ex_c35886_43950574	Xiwa3549	53.429	b	b	b	a	a	a	b	b	a	a	a	a	a	a	a	a	b	a	a	b	b	b	a	a	b	a	a	a	a	b	a	b	b	b	a	a	a	b	b	b	a	b	b	b	b	a
	wsnp_Ex_c35886_43950102	Xiwa3548	53.429	b	b	b	a	a	a	b	b	a	a	a	a	a	a	a	a	b	a	a	b	b	b	a	a	b	a	a	a	a	b	a	b	b	b	a	a	a	b	b	b	a	b	b	b	b	a
	wsnp_Ex_rep_c71376_70138381	Xiwa5731	53.429	b	b	b	a	a	a	b	b	a	a	a	a	a	a	a	a	b	a	a	b	b	b	a	a	b	a	a	a	a	b	a	b	b	b	a	a	a	b	b	b	a	b	b	b	b	a
[truncated: 50 more columns]

## Sheet: 2A
1	wsnp_Ex_c61879_61748626	xiwa4441	0		b	a	b	a	a	a	b	b	a	b	a	b	b	a	a	a	a	a	a	b	a	b	b	b	a	b	b	b	a	a	b	a	b	b	a	b	b	a	a	b	b	b	a	b	a
2	wsnp_Ex_c2939_5423698	xiwa3235	1.249		b	a	b	a	a	a	b	b	a	b	a	b	b	a	a	a	a	a	a	b	a	b	b	b	a	b	b	b	a	a	b	a	b	b	a	b	b	a	a	a	b	b	a	b	a
3	wsnp_Ex_c22202_31392780	xiwa2696	3.194		b	a	b	a	a	a	b	b	a	b	a	b	b	a	a	a	a	a	a	b	a	b	a	b	a	b	b	b	a	a	b	a	b	b	a	a	a	a	a	a	b	b	a	b	a
4	wsnp_Ex_c15740_24096817	xiwa2059	3.592		b	a	a	a	a	a	b	b	a	b	a	b	b	a	a	a	a	a	a	b	a	b	a	b	a	b	b	b	a	a	b	a	b	b	a	a	a	a	a	a	b	b	a	b	a
5	wsnp_Ku_rep_c104307_90809337	xiwa7410	3.592		b	a	a	a	a	a	b	b	a	b	a	b	b	a	a	a	a	a	a	b	a	b	a	b	a	b	b	b	a	a	b	a	b	b	a	a	a	a	a	a	b	b	a	b	a
6	wsnp_Ex_c5412_9564346	xiwa4213	5.825		b	b	a	a	a	a	b	b	a	a	a	a	b	a	a	a	a	a	a	a	a	a	a	a	a	a	b	b	a	a	a	a	b	b	b	a	a	a	a	a	b	b	a	b	a
7	Xwmc149	Xwmc149	7.827		b	b	b	a	a	-	b	b	a	a	a	a	b	a	a	a	a	a	a	a	a	a	b	a	a	a	b	a	a	-	b	a	b	b	b	a	a	a	a	a	b	b	a	b	a
8	wsnp_Ex_c5412_9564550	xiwa4215	8.349		b	b	b	a	a	a	b	b	a	a	a	a	b	a	a	a	a	a	a	a	a	a	a	a	a	a	b	b	a	a	b	a	b	b	b	a	a	a	a	b	b	b	a	b	a
9	wsnp_Ex_c5412_9564046	xiwa4212	8.884		b	b	b	a	a	a	b	b	a	a	a	a	b	a	a	a	a	a	a	a	a	a	a	a	a	a	b	b	a	a	b	a	b	b	b	a	a	a	a	b	b	b	a	b	a
10	wsnp_Ex_c19556_28530231	xiwa2433	10.462		b	b	b	a	a	a	b	b	a	a	a	b	b	a	a	a	a	a	a	b	a	b	a	b	a	b	b	b	a	a	b	a	b	b	b	a	a	a	a	b	b	b	a	b	a
11	wsnp_Ex_c19556_28530243	xiwa2434	10.462		b	b	b	a	a	a	b	b	a	a	a	b	b	a	a	a	a	a	a	b	a	b	a	b	a	b	b	b	a	a	b	a	b	b	b	a	a	a	a	b	b	b	a	b	a
12	wsnp_Ex_c2033_3814035	xiwa2526	11.002		b	b	b	a	a	a	b	b	a	a	a	a	b	a	a	a	a	a	a	b	a	b	a	b	a	b	b	b	a	a	b	a	b	b	b	a	a	a	a	a	b	b	a	b	a
13	wsnp_Ex_c30481_39394826	xiwa3280	13.92		b	b	b	a	a	a	b	b	a	a	a	a	b	a	a	a	a	a	a	a	b	b	a	b	a	a	a	b	a	a	a	a	b	b	b	a	a	a	a	a	b	b	a	a	a
14	wsnp_Ku_c1292_2572110	xiwa6478	14.178		b	b	b	a	a	a	b	b	a	a	a	a	b	a	a	a	a	a	a	a	b	b	a	b	a	a	a	b	a	a	-	a	b	b	b	a	a	a	a	a	b	b	a	a	a
15	wsnp_Ex_c866_1684236	xiwa4830	14.655		b	b	b	a	a	a	b	b	a	a	a	a	b	a	a	a	a	a	a	a	b	b	a	b	a	a	a	b	a	a	a	b	b	b	b	a	a	a	a	a	b	b	a	a	a
16	wsnp_Ku_c1292_2572053	xiwa6477	15.275		b	b	b	a	a	a	b	b	a	a	a	a	b	a	a	a	a	a	a	a	b	b	a	b	a	a	a	b	a	a	b	a	b	b	b	a	a	a	a	a	b	b	a	a	a
17	wsnp_JD_rep_c48914_33168544	xiwa6250	16.244		b	b	b	a	b	b	b	b	a	b	b	a	b	a	a	a	a	b	b	a	b	b	a	b	a	a	a	b	a	a	-	b	b	b	b	a	a	a	a	-	b	b	a	a	a
18	Xgwm359	Xgwm359	19.006		b	a	b	a	-	a	b	-	a	b	b	b	b	-	a	a	a	b	b	b	a	a	-	b	a	b	b	a	a	-	b	-	a	b	a	-	-	a	b	a	b	b	a	b	a
19	wsnp_Ku_c15567_24224400	xiwa6565	19.572		b	b	b	a	b	b	a	a	a	a	a	a	b	a	a	a	a	a	b	a	b	b	b	b	a	b	a	a	a	a	b	a	b	b	b	a	a	a	a	a	b	b	a	a	a
20	wsnp_Ku_c15567_24223777	xiwa6564	19.572		b	b	b	a	b	b	a	a	a	a	a	a	b	a	a	a	a	a	b	a	b	b	b	b	a	b	a	a	a	a	b	a	b	b	b	a	a	a	a	a	b	b	a	a	a
21	wsnp_Ku_c15567_24224486	xiwa6566	19.572		b	b	b	a	b	b	a	a	a	a	a	a	b	a	a	a	a	a	b	a	b	b	b	b	a	b	a	a	a	a	b	a	b	b	b	a	a	a	a	a	b	b	a	a	a
22	wsnp_Ex_c22645_31845530	xiwa2730	19.764		b	b	b	a	b	b	a	a	a	a	a	a	b	a	a	a	a	a	b	a	b	b	b	b	a	b	a	a	a	a	b	a	b	b	b	a	a	a	a	-	b	b	a	a	a
23	wsnp_Ex_c22645_31845564	xiwa2731	19.827		b	b	b	a	b	b	a	a	a	a	a	a	b	a	a	a	a	a	b	a	b	b	b	b	a	b	a	a	a	a	b	a	b	b	b	a	a	a	a	b	b	b	a	a	a
24	wsnp_Ex_c15822_24204224	xiwa2067	19.827		b	b	b	a	b	b	a	a	a	a	a	a	b	a	a	a	a	a	b	a	b	b	b	b	a	b	a	a	a	a	b	a	b	b	b	a	a	a	a	b	b	b	a	a	a
25	wsnp_RFL_Contig3085_3007861	xiwa8424	19.827		b	b	b	a	b	b	a	a	a	a	a	a	b	a	a	a	a	a	b	a	b	b	b	b	a	b	a	a	a	a	b	a	b	b	b	a	a	a	a	b	b	b	a	a	a
26	wsnp_JD_c12088_12411845	xiwa5793	26.782		a	a	a	a	b	b	a	a	a	a	a	a	b	a	a	a	a	a	a	a	a	b	b	b	a	b	a	a	a	a	b	a	b	b	a	a	a	a	a	a	b	b	a	a	b
27	wsnp_Ex_rep_c101526_86881619	xiwa5023	27.02		a	a	a	a	b	b	b	a	a	a	a	a	b	b	a	a	a	a	a	a	a	b	b	b	a	b	a	a	a	a	b	a	b	b	a	a	a	a	a	a	b	b	a	a	b
28	wsnp_Ex_rep_c101526_86881496	xiwa5022	27.026		a	a	a	a	b	b	-	a	a	a	a	a	b	-	a	a	a	a	a	a	a	b	b	b	a	b	a	a	a	a	b	a	b	b	a	a	a	a	a	a	b	b	a	a	b
29	wsnp_Ex_c2887_5330426	xiwa3193	27.386		a	a	a	a	b	b	-	a	a	a	a	a	b	-	a	a	a	a	a	a	a	b	b	b	a	b	a	a	a	a	b	a	b	b	a	a	a	a	a	a	b	b	a	a	b
30	wsnp_Ex_c15325_23564654	xiwa2005	27.406		a	a	a	a	b	b	b	a	a	a	a	a	b	b	a	a	a	a	a	a	a	b	b	b	a	b	a	a	a	a	b	a	b	b	a	a	a	a	a	a	b	b	a	a	b
31	wsnp_BG314532A_Ta_2_1	xiwa562	27.406		a	a	a	a	b	b	b	a	a	a	a	a	b	b	a	a	a	a	a	a	a	b	b	b	a	b	a	a	a	a	b	a	b	b	a	a	a	a	a	a	b	b	a	a	b
32	wsnp_Ex_rep_c68113_66877517	xiwa5495	27.406		a	a	a	a	b	b	b	a	a	a	a	a	b	b	a	a	a	a	a	a	a	b	b	b	a	b	a	a	a	a	b	a	b	b	a	a	a	a	a	a	b	b	a	a	b
33	wsnp_CAP11_rep_c8768_3788007	xiwa901	27.406		a	a	a	a	b	b	b	a	a	a	a	a	b	b	a	a	a	a	a	a	a	b	b	b	a	b	a	a	a	a	b	a	b	b	a	a	a	a	a	a	b	b	a	a	b
34	wsnp_Ex_c2887_5330787	xiwa3194	27.406		a	a	a	a	b	b	b	a	a	a	a	a	b	b	a	a	a	a	a	a	a	b	b	b	a	b	a	a	a	a	b	a	b	b	a	a	a	a	a	a	b	b	a	a	b
35	wsnp_JD_c13086_13174510	xiwa5824	27.406		a	a	a	a	b	b	b	a	a	a	a	a	b	b	a	a	a	a	a	a	a	b	b	b	a	b	a	a	a	a	b	a	b	b	a	a	a	a	a	a	b	b	a	a	b
36	wsnp_JD_c18695_17091254	xiwa5893	27.406		a	a	a	a	b	b	b	a	a	a	a	a	b	b	a	a	a	a	a	a	a	b	b	b	a	b	a	a	a	a	b	a	b	b	a	a	a	a	a	a	b	b	a	a	b
37	wsnp_CAP12_c901_472535	xiwa991	27.406		a	a	a	a	b	b	b	a	a	a	a	a	b	b	a	a	a	a	a	a	a	b	b	b	a	b	a	a	a	a	b	a	b	b	a	a	a	a	a	a	b	b	a	a	b
38	wsnp_Ex_c15325_23565794	xiwa2006	27.428		a	a	a	a	b	b	-	a	a	a	a	a	b	-	a	a	a	a	a	a	a	b	b	b	a	b	a	a	a	a	b	a	b	b	a	a	a	a	a	a	b	b	a	a	b
39	wsnp_Ex_c15325_23565935	xiwa2007	27.428		a	a	a	a	b	b	-	a	a	a	a	a	b	-	a	a	a	a	a	a	a	b	b	b	a	b	a	a	a	a	b	a	b	b	a	a	a	a	a	a	b	b	a	a	b
40	wsnp_Ex_c26406_35653828	xiwa3047	29.158		b	b	b	a	b	a	a	a	a	a	b	b	b	a	a	a	a	b	b	b	a	a	b	b	a	b	b	b	a	a	b	a	a	a	a	a	a	a	a	-	a	b	a	a	a
41	wsnp_Ex_c36242_44232473	xiwa3570	30.181		a	a	a	a	b	b	a	a	a	a	a	a	b	a	a	a	a	a	a	a	a	b	b	b	a	b	a	a	a	a	b	a	b	b	a	a	a	a	a	a	b	b	b	a	b
42	wsnp_Ex_c36242_44232305	xiwa3569	30.509		a	a	a	a	b	b	-	a	a	a	a	a	b	-	a	a	a	a	a	a	a	b	b	b	a	b	a	a	a	a	b	a	b	b	a	a	a	a	-	a	b	b	b	a	b
43	wsnp_Ex_c4847_8646784	xiwa4027	30.564		a	a	a	a	b	b	b	a	a	a	a	a	b	b	a	a	a	a	a	a	a	b	b	b	a	b	a	a	a	a	b	a	b	b	a	a	a	a	b	a	b	b	b	a	b
44	wsnp_Ex_c4847_8646583	xiwa4026	30.564		a	a	a	a	b	b	b	a	a	a	a	a	b	b	a	a	a	a	a	a	a	b	b	b	a	b	a	a	a	a	b	a	b	b	a	a	a	a	b	a	b	b	b	a	b
45	wsnp_Ex_c41913_48628356	xiwa3802	31.11		a	a	a	a	b	b	b	a	a	a	a	a	b	b	a	a	a	a	a	a	a	b	b	b	a	b	a	a	a	a	b	a	b	b	a	a	a	a	b	a	b	b	b	a	b
46	wsnp_Ex_c41913_48628389	xiwa3803	31.11		a	a	a	a	b	b	b	a	a	a	a	a	b	b	a	a	a	a	a	a	a	b	b	b	a	b	a	a	a	a	b	a	b	b	a	a	a	a	b	a	b	b	b	a	b
47	wsnp_Ex_c20370_29434410	xiwa2531	31.11		a	a	a	a	b	b	b	a	a	a	a	a	b	b	a	a	a	a	a	a	a	b	b	b	a	b	a	a	a	a	b	a	b	b	a	a	a	a	b	a	b	b	b	a	b
48	wsnp_Ex_c11748_18884081	xiwa1534	32.13		b	b	b	a	a	a	a	a	a	a	a	b	b	a	a	b	a	a	a	b	b	a	b	b	a	a	b	b	a	a	b	b	a	b	b	b	b	b	b	b	b	b	b	a	a
49	wsnp_Ex_c1767_3341220	xiwa2245	32.682		a	a	a	a	b	b	b	a	a	a	a	a	b	b	a	a	a	a	a	a	a	b	b	b	a	b	a	a	a	a	b	a	b	a	a	a	a	a	b	b	b	b	b	a	b
50	wsnp_Ex_c47157_52450090	xiwa3988	33.081		b	b	-	a	a	a	a	a	a	a	a	b	b	a	a	b	a	a	a	b	b	b	b	b	a	a	b	b	a	a	b	b	a	b	-	b	b	b	b	b	b	b	b	a	a
51	wsnp_Ex_rep_c69124_68035904	xiwa5586	34.032		a	a	a	a	b	b	a	a	a	a	a	a	b	b	a	a	a	a	a	a	a	b	b	b	a	b	a	a	a	a	b	a	a	a	a	a	a	b	a	a	b	b	b	a	b
52	wsnp_JG_c926_520103	xiwa6369	34.032		a	a	a	a	b	b	a	a	a	a	a	a	b	b	a	a	a	a	a	a	a	b	b	b	a	b	a	a	a	a	b	a	a	a	a	a	a	b	a	a	b	b	b	a	b
53	wsnp_Ex_rep_c101866_87158671	xiwa5037	34.032		a	a	a	a	b	b	a	a	a	a	a	a	b	b	a	a	a	a	a	a	a	b	b	b	a	b	a	a	a	a	b	a	a	a	a	a	a	b	a	a	b	b	b	a	b
54	wsnp_Ex_rep_c69124_68035485	xiwa5585	34.351		a	a	a	a	b	b	-	a	a	a	a	a	b	b	a	a	a	a	a	a	a	b	b	b	a	b	a	a	a	a	b	a	a	a	a	a	a	b	-	a	b	b	b	a	b
55	wsnp_Ra_c19526_28719561	xiwa7705	34.351		a	a	a	a	b	b	-	a	a	a	a	a	b	b	a	a	a	a	a	a	a	b	b	b	a	b	a	a	a	a	b	a	a	a	a	a	a	b	-	a	b	b	b	a	b
56	wsnp_Ex_c16677_25220222	xiwa2159	34.376		a	a	a	a	b	b	a	a	a	a	a	a	b	b	a	a	a	a	a	a	a	b	b	b	a	b	a	a	a	a	b	a	a	a	a	a	a	b	b	a	b	b	b	a	b
57	wsnp_Ku_c6826_11860405	xiwa7248	34.455		a	a	a	a	b	b	b	a	a	a	a	a	b	b	a	a	a	a	a	a	a	b	b	b	a	b	a	a	a	a	b	a	a	a	a	a	a	b	b	a	b	b	b	a	b
58	wsnp_Ku_c14099_22301373	xiwa6514	34.455		a	a	a	a	b	b	b	a	a	a	a	a	b	b	a	a	a	a	a	a	a	b	b	b	a	b	a	a	a	a	b	a	a	a	a	a	a	b	b	a	b	b	b	a	b
59	wsnp_Ex_c1782_3365844	xiwa2259	34.455		a	a	a	a	b	b	b	a	a	a	a	a	b	b	a	a	a	a	a	a	a	b	b	b	a	b	a	a	a	a	b	a	a	a	a	a	a	b	b	a	b	b	b	a	b
60	wsnp_Ku_rep_c102140_89178676	xiwa7389	34.455		a	a	a	a	b	b	b	a	a	a	a	a	b	b	a	a	a	a	a	a	a	b	b	b	a	b	a	a	a	a	b	a	a	a	a	a	a	b	b	a	b	b	b	a	b
61	wsnp_Ex_c12219_19526749	xiwa1597	34.455		a	a	a	a	b	b	b	a	a	a	a	a	b	b	a	a	a	a	a	a	a	b	b	b	a	b	a	a	a	a	b	a	a	a	a	a	a	b	b	a	b	b	b	a	b
62	wsnp_Ex_c60588_60977198	xiwa4410	34.455		a	a	a	a	b	b	b	a	a	a	a	a	b	b	a	a	a	a	a	a	a	b	b	b	a	b	a	a	a	a	b	a	a	a	a	a	a	b	b	a	b	b	b	a	b
63	wsnp_JD_c6436_7600132	xiwa6139	34.455		a	a	a	a	b	b	b	a	a	a	a	a	b	b	a	a	a	a	a	a	a	b	b	b	a	b	a	a	a	a	b	a	a	a	a	a	a	b	b	a	b	b	b	a	b
64	wsnp_Ra_c12275_19707323	xiwa7583	35.109		b	b	b	a	a	a	a	a	a	a	a	b	b	a	a	b	a	a	a	b	b	a	b	b	b	a	b	b	a	a	b	b	a	b	b	a	a	b	b	b	b	b	b	a	a
65	wsnp_JD_rep_c61500_39461849	xiwa6286	35.109		b	b	b	a	a	a	a	a	a	a	a	b	b	a	a	b	a	a	a	b	b	a	b	b	b	a	b	b	a	a	b	b	a	b	b	a	a	b	b	b	b	b	b	a	a
66	wsnp_Ex_rep_c71983_70544041	xiwa5733	35.109		b	b	b	a	a	a	a	a	a	a	a	b	b	a	a	b	a	a	a	b	b	a	b	b	b	a	b	b	a	a	b	b	a	b	b	a	a	b	b	b	b	b	b	a	a
67	wsnp_Ku_c52392_57380726	xiwa7149	35.109		b	b	b	a	a	a	a	a	a	a	a	b	b	a	a	b	a	a	a	b	b	a	b	b	b	a	b	b	a	a	b	b	a	b	b	a	a	b	b	b	b	b	b	a	a
68	wsnp_Ku_c28467_38394887	xiwa6844	37.184		b	b	b	a	a	a	a	a	a	a	a	b	b	a	a	b	a	-	a	b	b	a	b	b	b	a	b	b	a	a	b	b	a	b	b	b	b	b	b	a	b	b	b	a	a
69	wsnp_BG263521A_Ta_2_2	xiwa534	38.942		a	a	a	a	b	b	a	a	a	b	a	a	b	a	a	a	a	a	a	a	a	b	b	b	a	b	a	a	a	a	b	a	a	b	a	a	a	b	a	a	b	b	b	a	a
70	wsnp_BG263521A_Ta_2_1	xiwa533	38.942		a	a	a	a	b	b	a	a	a	b	a	a	b	a	a	a	a	a	a	a	a	b	b	b	a	b	a	a	a	a	b	a	a	b	a	a	a	b	a	a	b	b	b	a	a
71	wsnp_Ex_c22862_32074455	xiwa2758	38.942		a	a	a	a	b	b	a	a	a	b	a	a	b	a	a	a	a	a	a	a	a	b	b	b	a	b	a	a	a	a	b	a	a	b	a	a	a	b	a	a	b	b	b	a	a
72	Xgwm296	Xgwm296	39.076		a	a	b	a	b	a	a	a	a	a	b	a	b	a	a	b	a	b	b	b	a	a	b	b	a	a	b	b	a	-	b	-	b	a	-	b	b	-	b	a	a	b	a	a	a
73	wsnp_Ex_rep_c67264_65795361	xiwa5378	40.806		a	a	a	a	b	b	a	a	a	b	a	a	b	a	a	a	a	a	a	a	a	b	b	b	a	b	a	a	a	a	b	a	a	b	a	a	a	b	a	a	b	b	b	a	a
74	wsnp_Ex_rep_c66709_65042923	xiwa5293	41.482		a	a	a	a	b	b	a	a	a	b	a	a	b	a	a	a	a	b	a	a	a	b	b	b	a	b	a	a	a	a	b	a	a	b	a	a	a	b	a	b	b	b	b	a	a
75	wsnp_Ex_c51288_55279360	xiwa4099	42.309		a	a	a	a	b	-	a	a	a	b	a	a	b	a	a	a	a	-	a	a	a	b	b	b	b	b	a	a	a	a	-	a	a	b	a	a	a	b	a	b	b	-	b	a	a
76	wsnp_Ku_c2413_4626451	xiwa6753	43.278		a	a	a	a	b	b	a	a	a	b	a	a	b	a	a	a	a	b	a	a	a	b	b	b	b	b	a	a	a	a	b	a	a	b	a	a	a	b	a	b	b	b	b	a	a
77	wsnp_Ex_c42720_49228237	xiwa3839	43.278		a	a	a	a	b	b	a	a	a	b	a	a	b	a	a	a	a	b	a	a	a	b	b	b	b	b	a	a	a	a	b	a	a	b	a	a	a	b	a	b	b	b	b	a	a
78	wsnp_BF145580A_Ta_2_2	xiwa412	44.621		a	a	a	a	b	b	a	a	a	b	a	a	b	a	a	a	a	b	a	a	a	b	b	b	b	b	a	a	a	a	b	a	a	b	a	a	a	b	a	b	b	a	b	a	a
79	wsnp_CAP11_rep_c8469_3658252	xiwa887	44.621		a	a	a	a	b	b	a	a	a	b	a	a	b	a	a	a	a	b	a	a	a	b	b	b	b	b	a	a	a	a	b	a	a	b	a	a	a	b	a	b	b	a	b	a	a
80	wsnp_BF145580A_Ta_2_1	xiwa411	44.621		a	a	a	a	b	b	a	a	a	b	a	a	b	a	a	a	a	b	a	a	a	b	b	b	b	b	a	a	a	a	b	a	a	b	a	a	a	b	a	b	b	a	b	a	a
81	wsnp_BE442788A_Ta_2_1	xiwa111	44.621		a	a	a	a	b	b	a	a	a	b	a	a	b	a	a	a	a	b	a	a	a	b	b	b	b	b	a	a	a	a	b	a	a	b	a	a	a	b	a	b	b	a	b	a	a
82	wsnp_CAP11_c838_518859	xiwa812	44.964		a	a	a	a	b	b	a	a	a	b	a	a	b	a	a	a	a	b	a	a	a	b	b	b	a	b	a	a	a	a	b	a	a	b	a	a	a	b	a	b	b	a	b	a	a
83	wsnp_BE406351A_Ta_2_3	xiwa71	45.234		a	a	a	a	b	b	a	a	a	b	a	a	b	a	a	a	a	b	a	a	a	b	b	b	b	b	a	a	a	a	b	a	a	b	a	a	a	b	a	b	b	a	b	a	a
84	wsnp_BE406351A_Ta_2_1	xiwa69	45.234		a	a	a	a	b	b	a	a	a	b	a	a	b	a	a	a	a	b	a	a	a	b	b	b	b	b	a	a	a	a	b	a	a	b	a	a	a	b	a	b	b	a	b	a	a
85	wsnp_BE403597A_Ta_2_1	xiwa32	45.234		a	a	a	a	b	b	a	a	a	b	a	a	b	a	a	a	a	b	a	a	a	b	b	b	b	b	a	a	a	a	b	a	a	b	a	a	a	b	a	b	b	a	b	a	a
86	wsnp_BE406351A_Ta_2_2	xiwa70	45.234		a	a	a	a	b	b	a	a	a	b	a	a	b	a	a	a	a	b	a	a	a	b	b	b	b	b	a	a	a	a	b	a	a	b	a	a	a	b	a	b	b	a	b	a	a
87	wsnp_Ex_c28204_37349164	xiwa3151	45.234		a	a	a	a	b	b	a	a	a	b	a	a	b	a	a	a	a	b	a	a	a	b	b	b	b	b	a	a	a	a	b	a	a	b	a	a	a	b	a	b	b	a	b	a	a
88	wsnp_BE403597A_Ta_2_2	xiwa33	45.236		a	a	a	a	b	b	a	a	a	b	a	a	b	a	a	a	a	b	a	a	a	b	b	b	b	b	a	a	a	a	b	a	a	b	a	a	a	b	a	-	b	a	b	a	a
89	wsnp_Ex_c2337_4379619	xiwa2807	45.852		a	a	a	a	b	b	a	a	a	b	a	a	b	a	a	a	a	b	a	a	a	b	b	b	b	b	a	b	a	a	b	a	a	b	a	a	a	b	a	b	b	a	b	a	a
90	wsnp_Ex_c32910_41489631	xiwa3417	46.132		a	a	a	a	b	b	a	a	a	b	a	a	b	a	a	a	a	b	a	a	a	b	b	b	b	b	a	b	a	a	b	a	a	b	a	a	a	b	a	b	b	a	b	a	a
91	wsnp_Ra_c8430_14289874	xiwa8078	48.579		a	a	a	a	b	b	a	a	a	b	b	a	b	a	a	a	a	b	a	a	a	b	b	b	b	b	a	b	a	a	b	a	a	b	a	a	a	b	a	b	a	a	b	a	a
92	wsnp_Ra_c4503_8155485	xiwa7947	49.157		a	a	a	a	b	b	a	a	a	b	a	a	b	a	a	a	a	b	a	a	a	b	b	b	b	b	a	b	a	a	b	a	a	b	a	a	a	b	a	b	a	a	b	a	a
93	Xwmc407	Xwmc407	55.391		a	a	a	a	b	a	a	a	b	a	b	a	a	a	-	b	b	b	b	b	a	a	b	b	a	b	b	b	a	-	b	a	a	a	b	b	-	a	b	b	a	b	b	b	a
94	wsnp_Ex_rep_c69799_68760822	xiwa5639	56.386		a	a	-	-	-	a	a	a	a	b	a	a	b	a	a	a	-	a	a	a	a	a	a	a	a	b	a	b	b	-	b	a	b	b	a	a	-	b	-	a	b	-	b	a	a
95	wsnp_JD_c514_782019	xiwa6090	56.413		a	a	a	a	a	a	a	a	a	b	a	a	b	a	a	a	a	a	a	a	a	a	a	a	a	b	a	b	b	a	b	a	b	b	a	a	a	b	b	a	b	a	b	a	a
96	wsnp_Ex_c5984_10493714	xiwa4396	56.413		a	a	a	a	a	a	a	a	a	b	a	a	b	a	a	a	a	a	a	a	a	a	a	a	a	b	a	b	b	a	b	a	b	b	a	a	a	b	b	a	b	a	b	a	a
97	wsnp_JD_c514_781859	xiwa6089	56.413		a	a	a	a	a	a	a	a	a	b	a	a	b	a	a	a	a	a	a	a	a	a	a	a	a	b	a	b	b	a	b	a	b	b	a	a	a	b	b	a	b	a	b	a	a
98	wsnp_Ex_rep_c69014_67914888	xiwa5574	56.413		a	a	a	a	a	a	a	a	a	b	a	a	b	a	a	a	a	a	a	a	a	a	a	a	a	b	a	b	b	a	b	a	b	b	a	a	a	b	b	a	b	a	b	a	a
99	wsnp_Ex_rep_c69799_68761171	xiwa5640	56.413		a	a	a	a	a	a	a	a	a	b	a	a	b	a	a	a	a	a	a	a	a	a	a	a	a	b	a	b	b	a	b	a	b	b	a	a	a	b	b	a	b	a	b	a	a
100	wsnp_Ex_rep_c67751_66428606	xiwa5449	56.413		a	a	a	a	a	a	a	a	a	b	a	a	b	a	a	a	a	a	a	a	a	a	a	a	a	b	a	b	b	a	b	a	b	b	a	a	a	b	b	a	b	a	b	a	a
101	wsnp_Ex_rep_c67530_66144244	xiwa5409	56.413		a	a	a	a	a	a	a	a	a	b	a	a	b	a	a	a	a	a	a	a	a	a	a	a	a	b	a	b	b	a	b	a	b	b	a	a	a	b	b	a	b	a	b	a	a
102	wsnp_Ex_c40280_47375312	xiwa3718	56.413		a	a	a	a	a	a	a	a	a	b	a	a	b	a	a	a	a	a	a	a	a	a	a	a	a	b	a	b	b	a	b	a	b	b	a	a	a	b	b	a	b	a	b	a	a
103	wsnp_Ex_c28942_38018762	xiwa3199	56.413		a	a	a	a	a	a	a	a	a	b	a	a	b	a	a	a	a	a	a	a	a	a	a	a	a	b	a	b	b	a	b	a	b	b	a	a	a	b	b	a	b	a	b	a	a
104	wsnp_JD_rep_c50243_34277175	xiwa6270	56.449		a	a	a	a	a	a	a	a	a	b	a	a	b	a	a	a	a	a	a	a	a	a	a	a	a	b	a	b	b	a	b	a	b	b	a	a	a	b	-	a	b	a	b	a	a
105	wsnp_Ra_c107797_91270622	xiwa7547	56.449		a	a	a	a	a	a	a	a	a	b	a	a	b	a	a	a	a	a	a	a	a	a	a	a	a	b	a	b	b	a	b	a	b	b	a	a	a	b	-	a	b	a	b	a	a
106	wsnp_Ex_c28133_37275403	xiwa3143	56.774		a	b	b	a	b	a	a	b	b	a	b	a	a	a	a	b	b	b	b	b	a	a	b	b	a	b	b	b	a	a	b	a	a	a	b	a	a	a	b	a	a	b	b	b	a
107	wsnp_Ex_c322_624793	xiwa3382	56.906		a	b	b	a	b	a	a	b	b	a	b	a	a	a	a	b	b	b	b	b	a	a	b	b	a	b	b	b	a	a	-	a	a	a	b	a	a	a	b	-	a	b	b	b	a
108	wsnp_Ex_c342_670415	xiwa3469	57.801		a	b	b	a	b	a	b	b	b	a	b	a	a	b	a	b	b	b	b	b	a	a	b	b	a	b	b	b	a	a	b	a	a	a	b	a	a	a	b	b	a	a	b	b	a
109	wsnp_Ex_c342_670243	xiwa3468	57.801		a	b	b	a	b	a	b	b	b	a	b	a	a	b	a	b	b	b	b	b	a	a	b	b	a	b	b	b	a	a	b	a	a	a	b	a	a	a	b	b	a	a	b	b	a
110	Xbarc124	Xbarc124	59.964		a	b	a	b	b	a	a	a	b	a	b	a	a	a	b	b	b	b	b	b	a	a	b	b	a	b	b	b	a	-	b	a	a	a	b	a	a	a	b	b	a	a	b	b	a
111	Xgwm636	Xgwm636	60.382		a	b	-	b	b	a	a	a	b	a	-	a	a	a	b	b	b	b	b	b	a	a	b	b	a	b	b	b	a	-	b	a	a	a	b	-	-	-	b	b	a	a	b	b	a
112	wsnp_Ex_c36049_44083089	xiwa3556	61.154		a	b	b	b	b	a	a	b	b	a	b	a	a	a	b	b	b	b	b	b	a	a	b	b	a	b	b	b	a	a	b	a	a	a	b	a	a	a	b	a	a	a	b	a	a
113	wsnp_Ex_c10084_16572374	xiwa1275	61.297		b	b	a	a	a	a	a	a	a	b	a	a	b	a	a	a	a	a	b	a	a	a	b	b	a	b	a	a	a	a	b	a	b	b	a	a	a	a	a	a	b	b	b	a	a
114	Xgwm497	Xgwm497	62.513		a	b	b	b	b	a	a	a	b	a	b	a	a	a	b	b	b	b	b	b	a	a	b	b	a	b	b	b	a	-	b	a	a	a	b	a	b	a	b	b	a	a	b	b	a
115	wsnp_Ex_c11950_19164191	xiwa1563	64.123		a	b	-	b	b	a	-	b	b	a	-	a	a	-	b	b	-	b	b	b	a	b	b	b	a	b	b	b	a	a	b	a	a	a	b	b	b	b	b	-	a	a	b	a	a
116	wsnp_Ex_c11950_19164041	xiwa1562	64.31		a	b	-	b	b	a	a	b	b	a	b	a	a	a	b	b	b	b	b	b	a	b	b	b	a	b	b	b	a	a	b	a	a	a	b	b	b	b	b	a	a	a	b	a	a
117	wsnp_Ex_c2772_5130007	xiwa3122	65.929		a	b	b	b	b	a	-	b	b	a	b	a	a	-	b	b	b	b	b	b	a	a	b	b	a	b	b	b	a	a	b	a	a	a	b	b	b	a	b	-	a	a	b	b	a
118	wsnp_CAP12_c510_276361	xiwa970	67.629		b	b	a	a	a	b	b	b	a	b	b	b	b	a	a	a	a	b	b	b	a	a	b	a	a	b	a	b	a	a	b	a	b	b	a	a	a	b	a	a	a	b	b	a	a
119	wsnp_Ra_rep_c69398_66825550	xiwa8157	67.629		b	b	a	a	a	b	b	b	a	b	b	b	b	a	a	a	a	b	b	b	a	a	b	a	a	b	a	b	a	a	b	a	b	b	a	a	a	b	a	a	a	b	b	a	a
120	wsnp_Ex_rep_c101615_86954680	xiwa5025	68.052		a	b	a	a	a	b	b	b	a	b	b	b	b	a	a	a	a	b	b	b	a	a	b	a	a	b	a	b	a	a	b	a	b	b	a	a	a	b	a	a	a	b	b	a	a
121	wsnp_Ex_c16627_25162391	xiwa2157	69.087		-	b	b	a	a	b	b	b	a	b	b	b	b	a	a	a	a	b	b	b	a	b	b	a	a	b	a	b	a	a	b	a	b	b	b	a	a	b	a	a	a	b	b	a	a
122	wsnp_Ex_c59095_60108185	xiwa4375	70.648		-	b	b	a	a	b	b	b	a	b	b	b	b	a	a	a	a	b	b	b	a	b	b	a	a	b	a	b	a	a	b	a	b	b	b	b	b	b	a	a	a	b	b	a	a
123	wsnp_Ra_c32271_41304469	xiwa7864	70.788		a	b	b	a	a	b	b	b	a	b	b	b	b	a	a	a	a	b	b	b	a	b	b	a	a	b	a	b	a	a	b	a	b	b	b	b	b	b	a	a	a	b	b	a	a
124	wsnp_Ex_c59095_60108118	xiwa4374	72.419		a	b	b	a	a	b	b	-	a	b	a	b	b	a	a	a	a	b	b	b	a	b	b	a	a	b	a	b	a	a	b	a	b	b	b	b	b	b	a	a	a	b	b	a	a
125	wsnp_Ex_rep_c67848_66550913	xiwa5462	75.789		b	b	b	a	a	b	a	a	a	b	b	b	b	a	a	a	a	b	b	a	a	b	b	a	a	b	a	a	a	a	b	a	b	b	b	b	b	b	a	a	b	b	b	a	a
126	wsnp_Ku_c54793_58953037	xiwa7166	75.789		b	b	b	a	a	b	a	a	a	b	b	b	b	a	a	a	a	b	b	a	a	b	b	a	a	b	a	a	a	a	b	a	b	b	b	b	b	b	a	a	b	b	b	a	a
127	wsnp_Ex_c11827_18986376	xiwa1539	86.413		b	a	b	a	a	b	b	b	a	b	b	b	a	b	a	a	a	b	b	a	b	b	b	a	a	b	a	b	a	a	b	b	b	b	a	a	a	b	a	a	b	a	a	a	b
128	wsnp_JD_c6872_7985864	xiwa6155	86.685		b	a	b	a	a	b	b	b	a	b	b	b	a	-	a	a	a	-	b	a	b	b	b	a	a	b	a	b	a	a	b	b	b	b	a	a	a	b	a	a	b	a	a	a	b
129	wsnp_Ex_rep_c102390_87572532	xiwa5066	86.685		b	a	b	a	a	b	b	b	a	b	b	b	a	-	a	a	a	-	b	a	b	b	b	a	a	b	a	b	a	a	b	b	b	b	a	a	a	b	a	a	b	a	a	a	b
130	wsnp_Ku_c33884_43306422	xiwa6931	86.742		b	a	b	a	a	b	b	b	a	b	b	b	a	a	a	a	a	a	b	a	b	b	b	a	a	b	a	b	a	a	b	b	b	b	a	a	a	b	a	a	b	a	a	a	b
131	wsnp_CAP11_c1711_934478	xiwa684	87.84		b	a	b	a	a	b	b	b	a	b	a	b	a	a	a	a	a	-	b	a	b	b	b	a	a	b	a	b	a	a	a	b	b	b	a	a	a	b	a	-	-	a	a	a	b
132	wsnp_Ex_c41007_47932833	xiwa3752	88.038		b	a	b	a	a	b	b	-	a	b	-	b	a	a	a	a	a	-	b	a	-	b	b	a	a	b	a	b	-	a	a	b	b	b	a	a	a	b	a	-	-	a	a	a	b
133	wsnp_Ex_c45_98113	xiwa3920	93.813		b	a	b	a	a	b	a	a	a	b	b	b	a	a	a	a	a	a	b	b	b	b	b	b	a	b	a	b	a	a	a	b	b	b	a	a	a	a	a	a	a	a	a	a	b
134	wsnp_Ex_c45_97816	xiwa3919	94.5		b	a	b	a	a	b	a	a	a	b	b	b	a	b	a	a	a	b	b	b	b	b	b	b	a	b	a	b	a	a	a	b	b	b	a	a	a	a	a	b	a	a	a	a	b
135	wsnp_Ex_c15681_24015303	xiwa2051	94.767		b	a	b	a	a	b	a	a	a	b	b	b	a	b	a	a	a	b	b	b	b	b	b	b	a	b	a	b	a	a	a	b	b	b	a	a	a	a	a	b	a	a	a	a	b
136	wsnp_Ex_c15681_24016359	xiwa2053	95.138		b	a	b	a	a	b	a	a	a	b	b	b	a	-	a	a	a	-	b	b	b	b	b	b	b	b	a	b	a	a	a	b	b	b	a	a	a	a	a	a	a	a	a	a	b
137	wsnp_Ex_c15681_24015996	xiwa2052	96.734		b	a	b	a	a	b	a	a	a	b	b	b	a	b	a	a	a	b	b	b	b	b	b	b	b	b	a	b	a	a	a	b	b	b	a	b	b	a	a	b	a	a	a	a	b
138	wsnp_JD_c16315_15513268	xiwa5872	97.382		b	a	b	a	a	b	a	a	a	b	b	b	a	b	a	a	a	b	b	b	b	b	b	b	a	b	a	b	a	a	a	b	b	b	a	b	b	a	a	b	a	a	a	a	b
139	wsnp_Ex_rep_c70299_69243835	xiwa5686	97.382		b	a	b	a	a	b	a	a	a	b	b	b	a	b	a	a	a	b	b	b	b	b	b	b	a	b	a	b	a	a	a	b	b	b	a	b	b	a	a	b	a	a	a	a	b
140	wsnp_Ex_rep_c70299_69243401	xiwa5685	98.356		b	a	b	a	a	b	a	a	a	b	b	b	a	a	a	a	a	a	b	b	b	b	b	b	a	b	a	b	a	a	a	b	b	b	a	b	b	a	a	a	a	a	a	a	b
141	wsnp_Ex_c5740_10081171	xiwa4336	98.356		b	a	b	a	a	b	a	a	a	b	b	b	a	a	a	a	a	a	b	b	b	b	b	b	a	b	a	b	a	a	a	b	b	b	a	b	b	a	a	a	a	a	a	a	b
142	wsnp_JD_c13946_13810300	xiwa5840	103.276		b	a	a	a	a	a	b	a	a	b	b	a	a	b	a	b	a	b	a	b	b	b	b	b	a	a	a	b	a	a	a	b	b	b	a	a	a	a	a	a	a	a	a	a	b
143	wsnp_Ku_c26323_36285601	xiwa6797	106.355		b	a	a	a	a	a	b	a	a	b	b	a	a	a	a	a	b	a	a	b	b	a	b	b	a	a	a	b	a	a	a	b	b	b	a	a	a	a	a	a	a	a	a	a	a
144	wsnp_Ku_c26323_36285697	xiwa6798	106.355		b	a	a	a	a	a	b	a	a	b	b	a	a	a	a	a	b	a	a	b	b	a	b	b	a	a	a	b	a	a	a	b	b	b	a	a	a	a	a	a	a	a	a	a	a
145	wsnp_Ex_c14639_22695091	xiwa1917	107.713		b	a	a	a	a	a	b	a	a	b	b	a	a	b	a	b	b	b	a	b	b	a	b	b	a	a	a	b	a	a	a	b	b	b	a	a	a	a	a	a	a	a	a	a	a
146	wsnp_Ex_c4098_7407204	xiwa3743	107.713		b	a	a	a	a	a	b	a	a	b	b	a	a	b	a	b	b	b	a	b	b	a	b	b	a	a	a	b	a	a	a	b	b	b	a	a	a	a	a	a	a	a	a	a	a
147	wsnp_Ku_c4045_7380115	xiwa7031	107.713		b	a	a	a	a	a	b	a	a	b	b	a	a	b	a	b	b	b	a	b	b	a	b	b	a	a	a	b	a	a	a	b	b	b	a	a	a	a	a	a	a	a	a	a	a
148	Xgwm356	Xgwm356	110.844		b	a	a	a	b	a	b	-	a	b	b	a	a	a	a	b	a	a	a	b	b	a	b	b	a	a	a	b	a	-	a	b	b	b	a	-	-	a	b	a	a	a	a	a	a
[truncated: 51 more columns]

## Sheet: 2B1
	wsnp_Ku_c3663_6748611	Xiwa6957	0	b	b	b	b	b	b	b	a	b	b	b	b	b	b	b	b	b	a	a	a	b	b	b	b	b	a	a	b	b	b	b	b	b	b	b	b	b	a	a	a	a	b	b	a	b	b
	wsnp_JD_c930_1368255	Xiwa6219	5.088	a	a	b	b	b	a	a	a	a	a	a	b	a	a	b	a	b	a	b	b	a	b	a	b	a	a	a	a	b	a	b	b	b	b	b	b	b	a	b	b	a	b	b	b	b	b
	wsnp_Ex_c25688_34949297	Xiwa2988	5.168	a	a	b	b	b	a	a	a	a	a	a	b	a	a	b	a	-	a	b	b	a	b	a	b	a	a	a	a	b	a	b	b	b	b	b	b	b	a	b	b	a	b	b	b	b	b
	wsnp_Ex_c3685_6723631	Xiwa3589	6.862	a	a	b	b	b	a	a	a	a	a	a	b	a	a	a	a	b	a	b	b	a	b	a	b	a	a	a	a	a	a	b	b	b	b	b	b	b	a	b	a	a	b	b	b	b	b
	wsnp_Ex_c25445_34710489	Xiwa2973	10.016	a	a	b	a	b	a	a	a	a	a	a	b	a	a	a	a	b	b	b	a	a	b	b	b	a	a	a	a	a	a	b	b	b	b	b	b	b	a	b	b	a	b	b	b	b	b
	wsnp_Ex_c7776_13247365	Xiwa4723	11.376	a	a	b	a	b	a	a	a	a	a	a	b	a	a	a	a	-	a	b	a	a	b	b	b	a	a	a	a	a	a	b	b	b	b	b	b	b	a	b	b	a	b	b	b	b	b
	wsnp_JD_c640_960796	Xiwa6138	11.393	a	a	b	a	b	a	a	a	a	a	a	b	a	a	a	a	a	a	b	a	a	b	b	b	a	a	a	a	a	a	b	b	b	b	b	b	b	a	b	b	a	b	b	b	b	b
	wsnp_Ex_c7776_13247654	Xiwa4724	11.825	a	a	b	a	b	a	a	a	a	a	a	b	a	a	a	a	b	a	b	a	a	b	b	b	a	a	a	a	a	a	b	b	b	b	b	b	b	a	b	b	a	b	b	b	b	b
	wsnp_Ra_rep_c106727_90434958	Xiwa8128	13.82	a	a	b	a	b	a	a	a	a	a	a	b	a	a	a	a	a	a	b	a	a	b	b	b	a	a	a	a	a	a	b	b	b	b	b	b	b	a	b	a	a	b	b	b	b	b
	wsnp_Ex_c10961_17803258	Xiwa1413	16.563	b	a	b	b	b	b	a	a	a	a	a	b	b	a	b	a	-	a	a	a	a	b	b	b	a	a	a	a	a	a	a	b	b	b	b	b	b	a	a	a	a	b	a	a	b	b
	wsnp_Ex_c19516_28480964	Xiwa2424	17.103	b	a	b	b	b	b	a	a	a	a	a	b	b	a	b	a	b	a	a	a	a	b	b	b	a	a	a	a	a	a	a	b	b	b	b	b	b	a	a	a	a	b	a	a	b	b
	wsnp_JD_rep_c49438_33652645	Xiwa6262	19.54	b	a	b	b	b	b	a	a	a	a	a	b	b	a	b	a	-	b	a	a	a	b	b	b	a	a	a	a	a	a	a	b	b	b	b	-	-	b	a	b	a	b	a	a	b	b
	wsnp_Ex_rep_c67619_66272272	Xiwa5424	20.372	b	a	b	b	b	b	a	a	a	a	a	b	b	a	b	a	a	a	a	a	a	b	b	b	a	a	a	a	a	a	a	b	b	b	b	a	a	a	a	-	a	b	a	a	b	b
	Xwmc243	Xwmc243	30.914	a	b	b	b	b	a	b	a	b	b	a	b	a	a	a	a	a	a	a	a	b	a	b	b	a	a	a	a	a	-	b	a	a	b	b	a	a	a	a	b	b	a	b	b	a	a
	wsnp_Ra_rep_c106119_89961852	Xiwa8124	33.583	a	a	b	b	b	a	b	a	b	b	a	b	a	a	a	a	a	a	a	a	b	a	b	b	b	a	a	a	a	b	b	a	a	b	b	a	a	a	b	b	b	a	b	b	a	a
	wsnp_Ra_rep_c117300_96881829	Xiwa8152	34.062	a	a	b	b	b	a	a	a	b	b	a	b	a	a	a	a	a	a	a	a	b	a	b	b	b	a	a	a	a	b	b	a	a	b	b	a	a	a	b	b	b	a	b	b	a	a
	wsnp_Ku_c2486_4751695	Xiwa6767	35.716	a	a	b	b	b	a	b	a	a	b	a	b	a	a	a	a	a	a	a	a	b	a	b	b	a	a	a	a	a	b	b	a	b	b	b	a	a	a	b	b	b	a	b	b	a	a
	wsnp_Ex_rep_c67011_65463819	Xiwa5344	36.275	a	a	b	b	b	a	a	a	a	b	a	b	a	a	a	a	a	a	a	a	b	a	b	b	-	a	a	a	a	b	b	a	b	b	b	a	a	a	b	b	b	a	b	b	a	a
	wsnp_RFL_Contig3118_3061389	Xiwa8430	36.36	a	a	b	b	b	a	a	a	a	b	a	b	a	a	a	a	a	a	a	a	b	a	b	b	a	a	a	a	a	b	b	a	b	b	b	a	a	a	b	b	b	a	b	b	a	a
	wsnp_Ku_c2486_4751761	Xiwa6768	36.36	a	a	b	b	b	a	a	a	a	b	a	b	a	a	a	a	a	a	a	a	b	a	b	b	a	a	a	a	a	b	b	a	b	b	b	a	a	a	b	b	b	a	b	b	a	a
	wsnp_Ra_c19083_28215239	Xiwa7697	41.3	a	a	b	b	b	a	b	a	b	b	a	b	a	b	b	b	a	a	b	b	b	a	b	b	a	a	a	a	a	b	b	a	a	b	b	b	b	a	b	b	b	a	b	b	a	a
	wsnp_Ex_c14162_22093694	Xiwa1869	45.561	b	b	b	b	a	b	b	b	a	b	a	a	a	a	b	a	a	a	a	b	b	b	b	b	a	b	b	b	a	a	b	b	a	a	b	b	b	b	b	b	a	a	b	b	b	a
	Xbarc10	Xbarc10	47.318	a	b	b	b	a	a	b	b	b	b	a	b	a	a	a	b	a	a	b	b	b	a	b	b	a	a	a	a	a	-	b	b	a	b	b	a	a	a	a	b	b	b	b	b	a	a
	wsnp_Ex_c163_321026	Xiwa2117	48.93	a	a	b	a	a	a	b	b	b	b	b	b	a	a	a	b	a	a	b	b	b	a	b	b	a	a	a	a	a	a	b	a	a	b	a	a	a	a	b	b	b	b	b	b	a	b
	wsnp_JD_c16562_15675482	Xiwa5874	48.984	b	b	b	b	a	b	b	b	a	b	a	a	a	a	b	a	a	a	a	b	b	b	b	b	a	b	b	b	a	a	b	b	a	a	b	b	b	b	a	b	a	a	b	a	b	a
	wsnp_Ex_c56027_58308093	Xiwa4285	49.831	a	a	b	a	a	a	b	b	a	b	a	b	a	a	a	b	a	a	b	b	b	a	b	b	a	a	a	a	a	a	b	a	a	b	b	b	b	a	b	b	b	b	b	b	a	b
	wsnp_Ex_c56027_58306755	Xiwa4284	50.433	a	a	b	a	a	a	b	b	a	b	a	b	a	a	a	b	a	a	b	b	b	a	b	b	a	a	a	a	a	a	b	a	a	b	b	b	b	a	b	b	b	b	b	b	a	b
	wsnp_Ku_c4962_8872507	Xiwa7120	51.674	a	a	b	a	a	a	b	b	b	b	a	b	a	a	a	b	a	a	b	b	b	a	b	b	a	a	a	a	a	a	b	a	a	b	b	a	a	a	b	b	b	b	b	b	a	b
	wsnp_Ex_rep_c71023_69867676	Xiwa5721	51.951	a	a	b	a	a	a	b	b	b	b	a	b	a	a	a	b	a	a	b	b	b	a	b	b	a	a	a	a	a	a	b	a	a	b	b	a	a	a	b	b	b	b	b	b	a	b
	wsnp_Ex_rep_c72511_70872203	Xiwa5736	52.522	a	a	b	a	a	a	b	b	b	b	a	b	a	a	a	b	a	a	b	b	b	a	b	b	a	a	a	a	a	a	b	a	a	b	b	a	a	a	b	b	b	b	b	b	a	b
	wsnp_Ex_c1962_3696265	Xiwa2440	53.03	a	a	b	a	a	a	b	b	b	b	a	b	a	a	a	b	a	a	b	b	b	a	b	b	a	a	a	a	a	a	b	a	a	b	b	a	a	a	b	b	b	b	b	b	a	b
	wsnp_Ex_c1962_3697716	Xiwa2443	53.121	a	a	b	a	a	a	b	b	b	b	a	b	a	a	a	b	a	a	b	b	b	a	b	b	a	a	a	a	a	a	b	a	a	b	b	a	a	a	b	b	b	b	b	b	a	b
	wsnp_Ex_c1962_3696626	Xiwa2441	53.121	a	a	b	a	a	a	b	b	b	b	a	b	a	a	a	b	a	a	b	b	b	a	b	b	a	a	a	a	a	a	b	a	a	b	b	a	a	a	b	b	b	b	b	b	a	b
	wsnp_Ex_c1962_3697351	Xiwa2442	53.155	a	a	b	a	a	a	b	b	b	b	-	b	a	a	a	b	a	a	b	b	b	a	b	b	a	a	a	a	a	a	b	a	a	b	b	a	a	a	b	b	b	b	b	b	a	b
	wsnp_Ku_c2562_4879681	Xiwa6781	53.799	b	b	b	b	b	a	a	b	a	b	a	b	b	b	b	b	b	a	a	b	b	b	b	b	b	b	b	b	b	a	b	b	a	b	a	a	a	b	a	b	b	a	b	b	b	b
	wsnp_Ex_rep_c70571_69488416	Xiwa5697	57.996	a	b	a	a	a	a	b	b	a	b	a	b	b	a	a	a	a	a	a	b	b	a	b	a	a	a	b	a	a	a	b	b	a	b	a	a	a	a	b	b	b	b	b	b	a	a
	wsnp_JD_c3732_4781170	Xiwa6026	58.959	a	b	a	a	a	a	b	b	a	b	a	b	b	a	a	a	a	b	a	b	b	b	b	a	a	a	b	b	a	a	b	b	a	b	b	b	b	a	b	b	b	b	b	b	b	a
	wsnp_Ku_c31_62657	Xiwa6893	58.959	a	b	a	a	a	a	b	b	a	b	a	b	b	a	a	a	a	b	a	b	b	b	b	a	a	a	b	b	a	a	b	b	a	b	b	b	b	a	b	b	b	b	b	b	b	a
	wsnp_Ku_c34759_44069854	Xiwa6943	59.13	a	b	a	a	a	a	b	b	a	b	a	b	b	a	a	a	a	a	a	b	b	b	b	a	a	a	b	b	a	a	-	b	a	b	b	b	b	a	b	a	b	b	b	b	b	a
	wsnp_RFL_Contig1380_498125	Xiwa8243	60.111	a	b	a	a	a	a	b	b	a	b	b	b	b	a	a	a	a	-	a	b	b	b	b	a	a	a	b	b	a	a	b	b	a	b	b	b	b	b	b	b	b	b	b	b	b	a
	Xwmc597	Xwmc597	60.745	a	b	a	a	a	a	b	b	a	b	a	b	b	a	a	a	a	a	-	b	b	b	-	a	a	a	b	b	a	a	b	-	a	b	b	b	b	b	a	b	b	b	b	b	b	b
	wsnp_Ex_c21092_30220702	Xiwa2572	62.534	a	a	a	a	a	a	b	b	a	b	-	b	a	b	b	b	a	a	a	b	b	a	b	-	b	a	b	a	a	a	b	a	a	b	a	a	a	a	b	b	b	b	b	b	a	a
	wsnp_Ex_c21092_30220342	Xiwa2571	62.61	a	a	a	a	a	a	b	b	a	b	a	b	a	b	b	b	a	a	a	b	b	a	b	b	b	a	b	a	a	a	b	a	a	b	a	a	a	a	b	b	b	b	b	b	a	a
	wsnp_Ex_c7246_12443506	Xiwa4642	68.384	a	b	b	a	a	a	a	b	a	b	a	b	b	a	a	b	a	a	a	b	b	b	b	a	a	a	b	b	a	a	b	b	a	b	a	a	a	a	a	b	a	a	b	b	b	a
	wsnp_Ex_c57_116914	Xiwa4323	68.458	a	b	b	a	a	a	a	b	a	b	a	b	b	a	a	b	a	a	a	b	b	b	b	a	a	a	b	b	a	a	b	b	a	b	a	a	a	a	a	b	a	a	b	b	b	a
	wsnp_Ex_c30_66389	Xiwa3257	68.937	a	b	b	a	a	a	a	b	a	b	a	b	b	a	a	b	a	a	a	b	b	b	b	a	a	a	b	b	a	a	b	b	a	b	b	a	a	a	a	b	a	a	b	b	b	a
	wsnp_Ex_c38739_46196393	Xiwa3657	69.581	b	b	b	a	a	a	a	b	a	b	b	b	b	a	a	b	a	b	a	b	b	b	b	a	a	a	b	b	a	a	b	b	a	b	b	b	b	b	a	a	a	a	b	b	b	a
	wsnp_Ku_c3042_5706318	Xiwa6875	69.832	b	b	b	a	a	a	a	b	a	b	a	b	b	a	a	b	a	a	a	b	b	b	b	a	a	a	b	b	a	a	b	b	a	b	a	a	a	b	a	a	a	a	b	b	b	a
	wsnp_Ex_rep_c102216_87433489	Xiwa5059	69.836	b	b	b	a	a	a	a	b	a	b	-	b	b	a	a	b	a	a	a	b	b	b	b	a	a	a	b	b	a	a	b	b	a	b	a	a	a	b	a	a	a	a	b	b	b	a
	wsnp_Ex_c3769_6861195	Xiwa3622	69.879	b	b	b	a	a	a	a	b	a	b	a	b	b	a	a	b	a	a	a	b	b	b	b	a	a	a	b	b	a	a	b	b	a	b	a	a	a	b	a	a	a	a	b	b	b	a
	wsnp_Ku_c2725_5163091	Xiwa6818	70.099	b	b	b	a	a	a	a	b	a	b	a	b	b	a	a	b	a	a	a	b	b	b	b	a	a	a	b	b	a	a	b	b	a	b	a	a	a	b	a	a	a	a	b	b	b	a
	wsnp_Ex_c1459_2797709	Xiwa1912	70.099	b	b	b	a	a	a	a	b	a	b	a	b	b	a	a	b	a	a	a	b	b	b	b	a	a	a	b	b	a	a	b	b	a	b	a	a	a	b	a	a	a	a	b	b	b	a
	wsnp_Ex_c2557_4761174	Xiwa2977	70.099	b	b	b	a	a	a	a	b	a	b	a	b	b	a	a	b	a	a	a	b	b	b	b	a	a	a	b	b	a	a	b	b	a	b	a	a	a	b	a	a	a	a	b	b	b	a
	wsnp_CAP7_c2233_1085003	Xiwa1059	70.408	b	b	b	a	a	a	a	b	a	b	a	b	b	a	a	b	a	a	a	b	b	b	b	a	a	a	b	b	a	a	b	b	a	b	b	b	b	b	a	a	a	a	b	b	b	a
	wsnp_Ex_c14771_22883575	Xiwa1938	70.408	b	b	b	a	a	a	a	b	a	b	a	b	b	a	a	b	a	a	a	b	b	b	b	a	a	a	b	b	a	a	b	b	a	b	b	b	b	b	a	a	a	a	b	b	b	a
	wsnp_Ku_c12900_20727771	Xiwa6476	70.408	b	b	b	a	a	a	a	b	a	b	a	b	b	a	a	b	a	a	a	b	b	b	b	a	a	a	b	b	a	a	b	b	a	b	b	b	b	b	a	a	a	a	b	b	b	a
	wsnp_CAP8_c303_286918	Xiwa1179	70.482	b	b	b	a	a	a	a	b	a	b	a	b	b	a	a	b	a	b	a	b	b	b	b	a	a	a	b	b	a	a	b	b	a	b	b	b	b	b	a	a	a	a	b	b	b	a
	wsnp_Ex_c38739_46195930	Xiwa3656	70.558	b	b	b	a	a	a	a	b	a	b	a	b	b	a	a	b	a	b	a	b	b	b	b	a	a	a	b	b	a	a	b	b	a	b	b	b	b	b	a	a	a	a	b	b	b	a
	wsnp_BF291736B_Ta_1_1	Xiwa439	70.561	b	b	b	a	a	a	a	b	a	b	a	b	b	a	a	b	a	b	a	b	b	b	b	a	a	a	b	b	a	a	b	b	a	b	b	b	b	b	a	a	a	a	b	b	b	a
	wsnp_Ku_c13905_22034406	Xiwa6509	70.882	a	b	b	a	a	a	a	b	a	b	a	b	b	a	a	b	a	a	a	b	b	b	b	a	a	a	b	b	a	a	b	b	a	b	b	b	b	b	a	a	a	a	b	b	b	a
	wsnp_Ra_c16822_25566950	Xiwa7661	70.995	a	b	b	a	a	a	a	b	a	b	a	b	b	a	a	b	a	b	a	b	b	b	b	a	a	a	b	b	a	a	b	b	a	b	b	b	b	b	a	b	a	a	b	b	b	a
	wsnp_Ex_rep_c106004_90240692	Xiwa5147	71.009	a	b	b	a	a	a	a	b	a	b	a	b	b	a	a	b	a	-	a	b	b	b	b	a	a	a	b	b	a	a	b	b	a	b	b	b	b	b	a	-	a	a	b	b	b	a
	wsnp_Ex_c27867_37030229	Xiwa3127	71.085	a	b	b	a	a	a	a	b	a	b	a	b	b	a	a	b	a	-	a	b	b	b	b	a	a	a	b	b	a	a	b	b	a	b	b	b	b	b	a	-	a	a	b	b	b	a
	wsnp_Ex_c13351_21042379	Xiwa1763	71.085	a	b	b	a	a	a	a	b	a	b	a	b	b	a	a	b	a	-	a	b	b	b	b	a	a	a	b	b	a	a	b	b	a	b	b	b	b	b	a	-	a	a	b	b	b	a
	wsnp_Ex_c27867_37030045	Xiwa3126	71.085	a	b	b	a	a	a	a	b	a	b	a	b	b	a	a	b	a	-	a	b	b	b	b	a	a	a	b	b	a	a	b	b	a	b	b	b	b	b	a	-	a	a	b	b	b	a
	wsnp_Ku_c15336_23908130	Xiwa6554	71.175	a	b	b	a	a	a	a	b	a	b	b	b	b	a	a	b	a	b	a	b	b	b	b	a	a	a	b	b	a	a	b	b	a	b	b	b	b	b	a	b	a	a	b	b	b	a
	wsnp_Ex_c62844_62315607	Xiwa4472	71.241	a	b	b	a	a	a	a	b	a	b	a	b	b	a	a	b	a	b	a	b	b	b	b	a	a	a	b	b	a	a	b	b	a	b	b	b	b	b	a	b	a	a	b	b	b	a
	wsnp_Ex_c22018_31193171	Xiwa2674	71.241	a	b	b	a	a	a	a	b	a	b	a	b	b	a	a	b	a	b	a	b	b	b	b	a	a	a	b	b	a	a	b	b	a	b	b	b	b	b	a	b	a	a	b	b	b	a
	wsnp_Ex_c3044_5620102	Xiwa3277	71.241	a	b	b	a	a	a	a	b	a	b	a	b	b	a	a	b	a	b	a	b	b	b	b	a	a	a	b	b	a	a	b	b	a	b	b	b	b	b	a	b	a	a	b	b	b	a
	wsnp_Ku_c15057_23553016	Xiwa6546	71.277	a	b	b	a	a	a	a	b	a	b	a	b	b	a	a	b	a	-	a	b	b	b	b	a	a	a	b	b	a	a	b	b	a	b	b	b	b	b	a	-	a	a	b	b	b	a
	wsnp_JD_c13359_13373795	Xiwa5830	71.294	a	b	b	a	a	a	a	b	a	b	a	b	b	a	a	b	a	b	a	b	b	b	b	a	a	a	b	b	a	a	b	b	a	b	b	b	b	b	a	b	a	a	b	b	b	a
	wsnp_Ex_c944_1810245	Xiwa4915	71.34	a	b	b	a	a	a	a	b	a	b	a	b	b	a	a	b	a	-	a	b	b	b	b	a	a	a	b	b	a	a	b	b	a	b	b	b	b	b	a	-	a	a	b	b	b	a
	wsnp_JD_rep_c64505_41132927	Xiwa6308	71.482	a	b	b	a	a	a	a	b	a	b	a	b	b	a	a	b	a	a	a	b	b	b	b	a	a	a	b	b	a	a	b	b	a	b	b	b	b	b	a	b	a	a	b	b	b	a
	wsnp_Ex_c22018_31192778	Xiwa2673	71.562	a	b	b	a	a	a	a	b	a	b	-	b	b	a	a	b	a	-	a	b	b	b	b	a	a	a	b	b	a	a	b	b	a	b	b	b	b	b	a	-	a	a	b	b	b	a
	wsnp_BE404601B_Ta_2_1	Xiwa50	71.626	a	b	b	a	a	a	a	b	a	b	a	b	b	a	a	b	a	a	a	b	b	b	b	a	a	a	b	b	a	a	b	b	a	b	b	b	b	b	a	a	a	a	b	b	b	a
	wsnp_Ku_c15057_23554067	Xiwa6547	71.626	a	b	b	a	a	a	a	b	a	b	a	b	b	a	a	b	a	a	a	b	b	b	b	a	a	a	b	b	a	a	b	b	a	b	b	b	b	b	a	a	a	a	b	b	b	a
	wsnp_JD_c2367_3220232	Xiwa5948	71.713	a	b	b	a	a	a	a	b	a	b	a	b	b	a	a	b	a	a	a	b	b	b	b	a	a	a	b	b	a	a	b	b	a	b	b	b	b	b	a	a	a	a	b	b	b	a
	wsnp_BE499478B_Ta_2_1	Xiwa328	72.228	a	b	b	a	a	a	a	b	a	b	a	b	b	a	a	b	a	a	a	b	b	b	b	a	a	a	b	b	a	a	b	b	a	b	a	b	b	a	a	b	a	a	b	b	b	a
	wsnp_Ex_rep_c67257_65786614	Xiwa5377	72.248	a	b	b	a	a	a	a	b	a	b	a	b	b	a	a	b	a	a	a	b	b	b	b	a	a	a	b	b	a	a	b	b	a	b	a	b	b	a	a	-	a	a	b	b	b	a
	wsnp_Ku_c11665_18999583	Xiwa6427	72.328	a	b	b	a	a	a	a	b	a	b	a	b	b	a	a	b	a	a	a	b	b	b	b	a	a	a	b	b	a	a	b	b	a	b	a	b	b	a	a	b	a	a	b	b	b	a
	wsnp_Ku_c18923_28319203	Xiwa6664	72.788	b	b	b	a	a	a	a	b	a	b	a	b	b	a	a	b	a	a	a	b	b	b	b	a	a	a	b	b	a	a	b	b	a	b	a	a	a	b	a	a	a	a	b	b	b	a
	wsnp_Ra_c46023_52004149	Xiwa7951	72.965	b	b	b	a	a	a	a	b	a	b	a	b	b	a	a	b	a	a	a	b	b	b	b	a	a	a	b	b	a	a	b	b	a	b	a	a	a	b	a	a	a	a	b	b	b	a
	wsnp_Ex_rep_c106085_90293854	Xiwa5149	72.965	b	b	b	a	a	a	a	b	a	b	a	b	b	a	a	b	a	a	a	b	b	b	b	a	a	a	b	b	a	a	b	b	a	b	a	a	a	b	a	a	a	a	b	b	b	a
	wsnp_Ex_c3764_6853627	Xiwa3621	72.965	b	b	b	a	a	a	a	b	a	b	a	b	b	a	a	b	a	a	a	b	b	b	b	a	a	a	b	b	a	a	b	b	a	b	a	a	a	b	a	a	a	a	b	b	b	a
	wsnp_Ex_c9935_16358436	Xiwa4983	72.965	b	b	b	a	a	a	a	b	a	b	a	b	b	a	a	b	a	a	a	b	b	b	b	a	a	a	b	b	a	a	b	b	a	b	a	a	a	b	a	a	a	a	b	b	b	a
	wsnp_Ku_c2725_5163093	Xiwa6819	72.965	b	b	b	a	a	a	a	b	a	b	a	b	b	a	a	b	a	a	a	b	b	b	b	a	a	a	b	b	a	a	b	b	a	b	a	a	a	b	a	a	a	a	b	b	b	a
	wsnp_Ex_c29108_38173309	Xiwa3213	72.996	b	b	b	a	a	a	a	b	a	b	-	b	b	a	a	b	a	a	a	b	b	b	b	a	a	a	b	b	a	a	b	b	a	b	a	a	a	b	a	a	a	a	b	b	b	a
	wsnp_Ex_c24273_33514325	Xiwa2885	72.997	b	b	b	a	a	a	a	b	a	b	a	b	b	a	a	b	a	a	a	b	b	b	b	a	a	a	b	b	a	a	b	b	a	b	a	a	a	b	a	a	a	a	b	b	b	a
	wsnp_Ex_c9935_16358536	Xiwa4984	73.085	b	b	b	a	a	a	a	b	a	b	-	b	b	a	a	b	a	a	a	b	b	b	b	a	a	a	b	b	a	a	b	b	a	b	a	a	a	b	a	a	a	a	b	b	b	a
	wsnp_Ex_c22010_31185837	Xiwa2671	73.553	a	b	b	a	a	a	a	b	a	b	a	b	b	a	a	b	a	a	a	b	b	b	b	a	a	a	b	b	a	a	b	b	a	b	a	a	a	a	a	b	a	a	b	b	b	a
	wsnp_Ex_c7738_13195349	Xiwa4720	73.826	a	b	b	a	a	a	a	b	a	b	a	b	b	a	a	b	a	a	a	b	b	b	b	a	a	a	b	b	a	a	b	b	a	b	a	a	a	a	a	b	a	a	b	b	b	a
	wsnp_JD_c767_1143876	Xiwa6177	74.313	a	b	b	a	a	a	a	b	a	b	a	b	b	a	a	b	a	a	a	b	b	b	b	a	a	a	b	b	a	a	b	b	a	b	b	a	a	a	a	-	a	a	b	b	b	a
	wsnp_Ex_c15089_23270614	Xiwa1981	76.271	b	b	b	a	a	a	-	b	a	a	a	b	b	a	a	b	a	b	a	b	b	b	b	a	a	a	b	b	a	a	b	b	a	b	b	b	b	b	-	-	a	a	b	b	b	a
	wsnp_Ex_c4328_7800187	Xiwa3860	76.831	b	b	b	a	a	a	a	b	a	a	a	b	b	a	a	b	a	b	a	b	b	b	b	a	a	a	b	b	a	a	b	b	a	b	b	b	b	b	a	a	a	a	b	b	b	a
	wsnp_Ex_c4328_7801438	Xiwa3861	76.831	b	b	b	a	a	a	a	b	a	a	a	b	b	a	a	b	a	b	a	b	b	b	b	a	a	a	b	b	a	a	b	b	a	b	b	b	b	b	a	a	a	a	b	b	b	a
	wsnp_Ex_c4328_7801724	Xiwa3862	76.831	b	b	b	a	a	a	a	b	a	a	a	b	b	a	a	b	a	b	a	b	b	b	b	a	a	a	b	b	a	a	b	b	a	b	b	b	b	b	a	a	a	a	b	b	b	a
	wsnp_Ex_c22423_31615798	Xiwa2714	76.959	b	b	b	a	a	a	a	b	a	a	a	b	b	a	a	b	a	b	a	b	b	b	b	a	a	a	b	b	a	a	b	b	a	b	b	b	b	b	a	a	a	a	b	b	b	a
	wsnp_RFL_Contig1418_565105	Xiwa8244	76.959	b	b	b	a	a	a	a	b	a	a	a	b	b	a	a	b	a	b	a	b	b	b	b	a	a	a	b	b	a	a	b	b	a	b	b	b	b	b	a	a	a	a	b	b	b	a
	wsnp_Ex_c15089_23270403	Xiwa1980	76.959	b	b	b	a	a	a	a	b	a	a	a	b	b	a	a	b	a	b	a	b	b	b	b	a	a	a	b	b	a	a	b	b	a	b	b	b	b	b	a	a	a	a	b	b	b	a
	wsnp_RFL_Contig3802_4108582	Xiwa8517	77.466	b	b	b	a	a	a	a	b	a	a	a	b	b	a	a	b	a	a	a	b	b	b	b	a	a	a	b	b	a	a	b	b	a	b	a	a	a	b	b	a	a	a	b	b	b	a
	wsnp_Ku_c33287_42805533	Xiwa6918	78.842	b	b	b	a	a	a	b	b	a	a	b	b	b	a	a	b	a	b	a	b	b	b	b	a	a	a	b	b	a	a	b	b	a	b	b	b	b	b	b	b	a	a	b	b	b	a
	Xbarc18	Xbarc18	80.306	b	b	b	a	a	a	a	-	a	a	a	b	b	a	a	b	a	a	a	b	b	a	b	a	a	a	b	a	a	-	b	b	a	b	a	a	a	b	a	b	a	a	b	b	b	b
	wsnp_BE403506B_Ta_1_2	Xiwa31	81.028	b	a	b	a	a	a	-	b	a	a	b	b	b	a	a	b	a	b	a	b	b	b	b	a	-	a	a	b	a	-	a	b	a	b	-	b	b	b	b	b	a	a	b	b	b	a
	wsnp_Ex_c17700_26446810	Xiwa2253	84.538	b	a	b	a	a	a	a	b	a	a	a	b	b	a	a	b	a	a	a	b	b	b	b	a	a	a	a	b	a	a	a	b	a	b	b	a	a	a	b	a	a	a	b	b	b	a
	wsnp_Ex_c18261_27078080	Xiwa2294	90.016	b	b	b	a	a	a	a	a	a	a	a	b	b	b	a	b	a	a	a	b	b	a	b	b	a	a	a	b	a	a	b	b	a	b	b	a	a	b	b	b	a	b	b	a	a	a
	wsnp_BE490267A_Ta_2_1	Xiwa226	90.016	b	b	b	a	a	a	a	a	a	a	a	b	b	b	a	b	a	a	a	b	b	a	b	b	a	a	a	b	a	a	b	b	a	b	b	a	a	b	b	b	a	b	b	a	a	a
	wsnp_Ex_rep_c67561_66189356	Xiwa5415	92.901	b	b	b	a	a	a	a	a	a	a	a	b	b	a	b	b	a	a	a	b	b	a	b	b	a	a	b	b	a	a	b	b	a	a	b	a	a	a	b	b	a	b	b	a	a	a
	wsnp_CAP11_rep_c4028_1902455	Xiwa833	92.901	b	b	b	a	a	a	a	a	a	a	a	b	b	a	b	b	a	a	a	b	b	a	b	b	a	a	b	b	a	a	b	b	a	a	b	a	a	a	b	b	a	b	b	a	a	a
	wsnp_JD_c52_87219	Xiwa6093	92.901	b	b	b	a	a	a	a	a	a	a	a	b	b	a	b	b	a	a	a	b	b	a	b	b	a	a	b	b	a	a	b	b	a	a	b	a	a	a	b	b	a	b	b	a	a	a
	wsnp_Ex_c9729_16071358	Xiwa4956	93.041	b	b	b	a	a	a	a	a	a	a	-	b	b	-	b	b	a	a	a	b	b	a	b	b	a	a	b	b	a	a	b	b	a	a	b	a	a	a	b	b	a	b	b	a	a	a
	wsnp_Ex_rep_c67561_66189279	Xiwa5414	93.055	b	b	b	a	a	a	a	a	a	a	a	b	b	-	b	b	a	a	a	b	b	a	b	b	a	a	b	b	a	a	b	b	a	a	b	a	a	a	b	b	a	b	b	a	a	a
	wsnp_Ex_rep_c67561_66188180	Xiwa5413	93.055	b	b	b	a	a	a	a	a	a	a	a	b	b	-	b	b	a	a	a	b	b	a	b	b	a	a	b	b	a	a	b	b	a	a	b	a	a	a	b	b	a	b	b	a	a	a
	wsnp_Ex_c24711_33964543	Xiwa2924	93.125	b	b	b	a	a	a	a	a	a	a	a	b	b	b	b	b	a	a	a	b	b	a	b	b	a	a	b	b	a	a	b	b	a	a	b	a	a	a	b	b	a	b	b	a	a	a
	wsnp_BF473744B_Ta_2_1	Xiwa469	93.125	b	b	b	a	a	a	a	a	a	a	a	b	b	b	b	b	a	a	a	b	b	a	b	b	a	a	b	b	a	a	b	b	a	a	b	a	a	a	b	b	a	b	b	a	a	a
	wsnp_Ex_c2445_4573233	Xiwa2903	93.125	b	b	b	a	a	a	a	a	a	a	a	b	b	b	b	b	a	a	a	b	b	a	b	b	a	a	b	b	a	a	b	b	a	a	b	a	a	a	b	b	a	b	b	a	a	a
	wsnp_JD_c11975_12326445	Xiwa5789	93.125	b	b	b	a	a	a	a	a	a	a	a	b	b	b	b	b	a	a	a	b	b	a	b	b	a	a	b	b	a	a	b	b	a	a	b	a	a	a	b	b	a	b	b	a	a	a
	wsnp_BF473744B_Ta_2_2	Xiwa470	93.125	b	b	b	a	a	a	a	a	a	a	a	b	b	b	b	b	a	a	a	b	b	a	b	b	a	a	b	b	a	a	b	b	a	a	b	a	a	a	b	b	a	b	b	a	a	a
	wsnp_Ex_c16425_24923837	Xiwa2131	93.125	b	b	b	a	a	a	a	a	a	a	a	b	b	b	b	b	a	a	a	b	b	a	b	b	a	a	b	b	a	a	b	b	a	a	b	a	a	a	b	b	a	b	b	a	a	a
	wsnp_Ex_c17845_26604587	Xiwa2261	93.764	b	b	b	a	a	a	a	a	a	a	a	b	b	b	b	b	a	a	a	b	b	a	b	b	a	a	b	b	a	a	b	b	a	a	b	a	a	a	b	b	a	b	b	a	a	a
	wsnp_JD_c47318_32176833	Xiwa6076	94.534	b	b	b	a	a	a	a	a	a	a	a	b	b	-	b	b	a	a	a	b	b	a	b	b	a	a	a	b	a	a	b	b	a	a	b	b	b	a	b	b	a	b	b	a	a	a
	wsnp_Ex_c46576_52042185	Xiwa3973	94.537	b	b	b	a	a	a	a	a	a	a	a	b	b	b	b	b	a	a	a	b	b	a	b	b	a	a	a	b	a	a	b	b	a	a	b	b	b	a	b	b	a	b	b	a	a	a
	wsnp_Ex_c47157_52450090	Xiwa3988	98.302	b	b	-	a	a	a	a	a	a	a	a	b	b	a	a	b	a	a	a	b	b	b	b	b	a	a	b	b	a	a	b	b	a	b	-	b	b	b	b	b	b	b	b	a	a	a
	wsnp_Ex_c12922_20472434	Xiwa1707	99.604	b	b	b	a	a	a	a	a	a	a	a	b	b	a	a	b	a	a	a	b	b	a	b	b	a	a	b	b	a	a	b	b	a	b	b	b	b	b	b	b	b	b	b	a	a	a
	wsnp_Ku_c9901_16493072	Xiwa7371	100.321	b	b	b	a	a	a	a	a	a	a	a	b	b	a	a	b	a	a	a	b	b	a	b	b	a	a	b	b	a	a	b	b	a	b	b	b	b	b	b	b	b	b	b	a	a	a
	wsnp_Ex_c5123_9089025	Xiwa4097	100.321	b	b	b	a	a	a	a	a	a	a	a	b	b	a	a	b	a	a	a	b	b	a	b	b	a	a	b	b	a	a	b	b	a	b	b	b	b	b	b	b	b	b	b	a	a	a
	wsnp_Ex_c2203_4129457	Xiwa2677	100.321	b	b	b	a	a	a	a	a	a	a	a	b	b	a	a	b	a	a	a	b	b	a	b	b	a	a	b	b	a	a	b	b	a	b	b	b	b	b	b	b	b	b	b	a	a	a
	wsnp_Ex_c2203_4129271	Xiwa2676	100.492	b	b	b	a	a	a	a	a	a	a	a	b	b	a	a	b	a	a	a	b	b	a	b	b	a	a	b	b	a	a	b	b	a	b	b	b	b	b	b	b	b	b	b	a	a	a
	wsnp_Ex_c11748_18884081	Xiwa1534	100.492	b	b	b	a	a	a	a	a	a	a	a	b	b	a	a	b	a	a	a	b	b	a	b	b	a	a	b	b	a	a	b	b	a	b	b	b	b	b	b	b	b	b	b	a	a	a
	wsnp_Ex_c22271_31463467	Xiwa2702	100.492	b	b	b	a	a	a	a	a	a	a	a	b	b	a	a	b	a	a	a	b	b	a	b	b	a	a	b	b	a	a	b	b	a	b	b	b	b	b	b	b	b	b	b	a	a	a
	wsnp_Ex_c22271_31463382	Xiwa2701	100.494	b	b	b	a	a	a	a	a	a	a	-	b	b	a	a	b	a	a	a	b	b	a	b	b	a	a	b	b	a	a	b	b	a	b	b	b	b	b	b	b	b	b	b	a	a	a
	wsnp_Ex_c5123_9088111	Xiwa4096	100.503	b	b	b	a	a	a	a	a	a	a	a	b	b	a	a	b	a	a	a	b	b	a	b	b	a	a	b	b	a	a	b	b	a	b	b	b	b	b	b	b	b	b	b	a	a	a
	wsnp_Ex_c1915_3618286	Xiwa2379	100.503	b	b	b	a	a	a	a	a	a	a	a	b	b	a	a	b	a	a	a	b	b	a	b	b	a	a	b	b	a	a	b	b	a	b	b	b	b	b	b	b	b	b	b	a	a	a
	wsnp_Ra_c54256_57628288	Xiwa7996	100.503	b	b	b	a	a	a	a	a	a	a	a	b	b	a	a	b	a	a	a	b	b	a	b	b	a	a	b	b	a	a	b	b	a	b	b	b	b	b	b	b	b	b	b	a	a	a
	wsnp_Ex_c2203_4130096	Xiwa2678	100.503	b	b	b	a	a	a	a	a	a	a	a	b	b	a	a	b	a	a	a	b	b	a	b	b	a	a	b	b	a	a	b	b	a	b	b	b	b	b	b	b	b	b	b	a	a	a
	wsnp_Ex_c5123_9087869	Xiwa4095	100.503	b	b	b	a	a	a	a	a	a	a	a	b	b	a	a	b	a	a	a	b	b	a	b	b	a	a	b	b	a	a	b	b	a	b	b	b	b	b	b	b	b	b	b	a	a	a
	wsnp_Ex_c5123_9089624	Xiwa4098	100.503	b	b	b	a	a	a	a	a	a	a	a	b	b	a	a	b	a	a	a	b	b	a	b	b	a	a	b	b	a	a	b	b	a	b	b	b	b	b	b	b	b	b	b	a	a	a
	wsnp_Ex_c16627_25162803	Xiwa2158	100.503	b	b	b	a	a	a	a	a	a	a	a	b	b	a	a	b	a	a	a	b	b	a	b	b	a	a	b	b	a	a	b	b	a	b	b	b	b	b	b	b	b	b	b	a	a	a
	wsnp_Ex_c2819_5213149	Xiwa3148	100.918	b	b	b	a	a	a	a	a	a	a	a	b	b	a	a	b	a	a	a	b	b	a	b	b	b	a	b	b	a	a	b	b	a	b	b	b	b	b	b	b	b	b	b	a	a	a
	wsnp_Ra_rep_c74497_72390803	Xiwa8195	101.154	b	b	b	a	a	a	a	a	a	a	a	b	b	a	a	b	a	a	a	b	b	a	b	b	b	a	b	b	a	a	b	b	a	b	b	b	b	b	b	b	b	b	b	a	a	a
	wsnp_JD_c4343_5462565	Xiwa6050	101.407	b	b	b	a	a	a	a	a	a	a	a	b	b	a	a	b	a	a	a	b	b	a	b	b	b	a	b	b	a	a	b	b	a	a	b	b	b	b	b	b	b	b	b	a	a	a
	wsnp_CAP11_rep_c4111_1943520	Xiwa839	102.826	b	b	b	a	a	a	a	a	a	a	a	b	b	a	a	b	a	a	a	b	b	a	b	b	b	a	b	b	a	a	b	b	a	b	b	a	a	b	b	b	b	b	b	a	a	a
	wsnp_JD_rep_c61500_39461849	Xiwa6286	103.041	b	b	b	a	a	a	a	a	a	a	a	b	b	a	a	b	a	a	a	b	b	a	b	b	b	a	b	b	a	a	b	b	a	b	b	a	a	b	b	b	b	b	b	a	a	a
	wsnp_Ku_c52392_57380726	Xiwa7149	103.041	b	b	b	a	a	a	a	a	a	a	a	b	b	a	a	b	a	a	a	b	b	a	b	b	b	a	b	b	a	a	b	b	a	b	b	a	a	b	b	b	b	b	b	a	a	a
	wsnp_Ex_rep_c71983_70544041	Xiwa5733	103.041	b	b	b	a	a	a	a	a	a	a	a	b	b	a	a	b	a	a	a	b	b	a	b	b	b	a	b	b	a	a	b	b	a	b	b	a	a	b	b	b	b	b	b	a	a	a
	wsnp_Ra_c12275_19707323	Xiwa7583	103.041	b	b	b	a	a	a	a	a	a	a	a	b	b	a	a	b	a	a	a	b	b	a	b	b	b	a	b	b	a	a	b	b	a	b	b	a	a	b	b	b	b	b	b	a	a	a
	wsnp_Ex_c5619_9884202	Xiwa4294	103.052	b	b	b	a	a	a	a	a	a	a	a	b	b	a	a	b	a	a	a	b	b	a	b	b	b	a	b	b	a	a	b	b	a	b	b	a	a	b	b	b	b	b	b	a	a	a
	wsnp_Ra_c10658_17500389	Xiwa7539	103.235	b	b	b	a	a	a	a	a	a	a	a	b	b	a	a	b	a	a	a	b	b	a	b	b	b	a	b	b	a	a	b	b	a	b	b	a	a	b	b	a	b	b	b	a	a	a
	wsnp_Ex_c1016_1943827	Xiwa1293	103.384	b	b	b	a	a	a	a	a	a	a	a	b	b	a	a	b	a	a	a	b	b	a	b	b	b	a	b	b	a	a	b	b	a	b	b	a	a	b	b	b	b	b	b	a	a	a
	wsnp_Ex_rep_c102127_87360034	Xiwa5051	103.577	b	b	b	a	a	a	a	a	a	a	b	b	b	a	a	b	a	a	a	b	b	a	b	b	b	a	b	b	a	a	b	b	a	b	b	a	a	b	b	b	b	b	b	a	a	a
	wsnp_Ex_c1016_1943126	Xiwa1291	104.087	b	b	b	a	a	a	a	a	a	a	a	b	b	a	a	b	a	a	a	b	b	a	b	b	b	a	b	b	a	a	b	b	a	a	b	a	a	b	b	a	b	b	b	a	a	a
	wsnp_Ex_c1016_1943573	Xiwa1292	104.087	b	b	b	a	a	a	a	a	a	a	a	b	b	a	a	b	a	a	a	b	b	a	b	b	b	a	b	b	a	a	b	b	a	a	b	a	a	b	b	a	b	b	b	a	a	a
	wsnp_Ex_c28627_37743031	Xiwa3176	104.741	b	b	b	a	a	a	a	a	a	a	a	b	b	a	a	b	a	a	a	b	b	a	b	b	b	a	b	b	a	a	b	b	a	b	b	a	a	b	b	b	b	b	b	a	a	a
	wsnp_Ex_c19772_28771627	Xiwa2459	105.225	b	b	b	a	a	a	a	a	a	a	a	b	b	a	a	b	a	a	a	b	b	a	b	b	a	a	b	b	a	a	b	b	a	b	b	a	a	b	b	b	b	b	b	a	a	a
	wsnp_Ex_rep_c101581_86924089	Xiwa5024	105.266	b	b	b	a	a	a	a	a	a	a	a	b	b	a	a	b	a	a	a	b	b	a	b	b	a	a	b	b	a	a	b	b	a	b	b	a	a	b	b	b	b	b	b	a	a	a
	wsnp_Ra_c4660_8405634	Xiwa7955	105.394	b	b	b	a	a	a	a	a	a	a	a	b	b	a	a	b	a	a	a	b	b	a	b	b	a	a	b	b	a	a	b	b	a	-	b	a	a	b	b	-	b	b	b	a	a	a
	wsnp_Ex_c13353_21046550	Xiwa1765	105.568	-	b	b	a	a	a	a	a	a	a	-	-	-	a	a	b	a	a	a	-	b	a	b	b	a	a	-	b	a	a	b	b	a	a	-	a	a	-	-	a	b	b	-	a	a	a
	wsnp_Ex_c24135_33382521	Xiwa2873	105.789	b	b	b	a	a	a	a	a	a	a	a	b	b	a	a	b	a	a	a	b	b	a	b	b	b	a	b	b	a	a	b	b	a	a	b	a	a	b	b	b	b	b	b	a	a	a
	wsnp_RFL_Contig1892_1042675	Xiwa8266	106.114	b	b	b	a	a	a	a	a	a	a	a	b	b	a	a	b	a	a	a	b	b	a	b	b	a	a	b	b	a	a	b	b	a	b	b	a	a	b	b	b	b	b	b	a	a	a
	wsnp_Ex_c3614_6602465	Xiwa3564	106.276	b	b	b	a	a	-	-	a	a	a	b	b	b	a	a	b	a	a	a	b	b	a	b	b	-	a	b	b	a	a	b	b	a	-	b	a	a	b	b	b	b	b	b	-	a	a
	wsnp_Ex_c45468_51254978	Xiwa3938	106.611	b	b	b	a	a	a	a	a	a	a	a	b	b	a	a	b	a	a	a	b	b	a	b	b	b	a	b	b	a	a	b	b	a	b	b	a	a	b	b	b	b	b	b	a	a	a
	wsnp_Ra_c15621_24073604	Xiwa7640	106.717	b	b	b	a	a	a	a	a	a	a	-	b	b	a	a	b	a	a	a	b	b	a	b	b	b	a	b	b	a	a	b	b	a	-	b	a	a	b	b	b	b	b	b	a	a	a
	wsnp_CAP7_c1592_791887	Xiwa1040	107.177	b	b	b	a	a	a	a	a	a	a	a	b	b	a	a	b	a	a	a	b	b	a	b	b	b	a	b	b	a	a	b	b	a	a	b	a	a	b	b	b	b	b	b	a	a	a
	wsnp_Ra_c62106_62286811	Xiwa8029	107.641	b	b	b	a	a	a	a	a	a	a	a	b	b	a	a	b	a	a	a	b	b	a	b	b	a	a	b	b	a	a	b	b	a	a	b	a	a	b	b	a	b	b	b	a	a	a
	wsnp_Ex_c52268_55928053	Xiwa4130	107.944	b	b	b	a	a	a	a	a	a	a	a	b	b	a	a	b	a	a	a	b	b	a	b	b	b	a	b	b	a	a	b	b	a	a	b	a	a	b	b	a	b	b	b	a	a	a
	wsnp_CAP7_c317_172502	Xiwa1076	107.944	b	b	b	a	a	a	a	a	a	a	a	b	b	a	a	b	a	a	a	b	b	a	b	b	b	a	b	b	a	a	b	b	a	a	b	a	a	b	b	a	b	b	b	a	a	a
	wsnp_Ex_c18686_27560445	Xiwa2343	109.938	b	b	b	a	a	a	a	a	a	a	b	a	b	b	b	b	a	a	b	b	b	a	b	b	a	a	b	b	a	a	b	b	a	b	b	a	a	b	b	b	b	b	b	a	a	a
	wsnp_Ex_c25943_35203857	Xiwa3010	110.401	b	b	b	a	a	a	a	a	a	a	a	a	b	b	b	b	a	a	a	b	b	a	b	b	a	a	b	b	a	a	b	b	a	b	b	a	a	b	b	b	b	b	b	a	a	a
	wsnp_Ex_c12223_19533198	Xiwa1599	110.401	b	b	b	a	a	a	a	a	a	a	a	a	b	b	b	b	a	a	a	b	b	a	b	b	a	a	b	b	a	a	b	b	a	b	b	a	a	b	b	b	b	b	b	a	a	a
	wsnp_RFL_Contig3273_3319580	Xiwa8449	110.583	b	b	b	a	a	a	a	a	a	a	a	a	b	b	b	b	a	a	a	b	b	a	b	b	b	a	b	b	a	a	b	b	a	b	b	a	a	b	b	b	b	b	b	a	a	a
	wsnp_RFL_Contig3917_4326857	Xiwa8534	110.583	b	b	b	a	a	a	a	a	a	a	a	a	b	b	b	b	a	a	a	b	b	a	b	b	b	a	b	b	a	a	b	b	a	b	b	a	a	b	b	b	b	b	b	a	a	a
	wsnp_Ex_c13865_21720307	Xiwa1821	110.647	b	b	b	a	a	a	a	a	a	a	a	a	b	b	b	b	a	a	a	b	b	a	b	b	b	a	b	b	a	a	b	b	a	b	b	a	a	b	b	b	b	b	b	a	a	a
	wsnp_Ex_c13865_21720466	Xiwa1822	110.647	b	b	b	a	a	a	a	a	a	a	a	a	b	b	b	b	a	a	a	b	b	a	b	b	b	a	b	b	a	a	b	b	a	b	b	a	a	b	b	b	b	b	b	a	a	a
	wsnp_Ex_c4024_7278036	Xiwa3714	111.069	b	b	b	a	a	a	a	a	a	a	a	a	b	b	b	b	a	a	a	b	b	a	b	b	a	a	b	b	a	a	b	b	a	b	b	a	a	b	b	b	b	b	b	a	a	a
	wsnp_Ex_rep_c67838_66536117	Xiwa5460	111.459	b	b	b	a	a	a	a	a	a	a	a	a	b	b	b	b	a	a	a	b	b	a	b	b	a	a	b	b	a	a	b	b	a	b	b	b	b	b	b	b	b	b	b	a	a	a
[truncated: 50 more columns]

## Sheet: 2B2
	Xwmc149	0		b	b	b	a	a	-	a	a	a	a	b	a	a	a	b	a	b	a	a	a	b	a	b	b	a	a	a	a	b	-	b	a	b	a	a	a	a	b	b	a	a	a	a	b	a	a
wsnp_Ex_c34303_42642389	Xiwa3474	8.549		b	b	b	a	b	a	a	a	a	b	b	a	a	b	b	a	b	a	b	a	b	a	b	b	a	a	b	a	b	b	b	a	b	a	a	b	b	b	a	a	a	a	b	b	a	b
wsnp_RFL_Contig3712_3953814	Xiwa8504	13.504		b	b	b	a	b	a	a	a	a	b	b	a	a	b	b	a	b	a	b	a	b	a	a	b	a	a	b	a	b	b	b	a	b	a	a	b	b	b	a	a	a	a	a	b	a	b
wsnp_Ex_c4690_8386386	Xiwa3982	13.504		b	b	b	a	b	a	a	a	a	b	b	a	a	b	b	a	b	a	b	a	b	a	a	b	a	a	b	a	b	b	b	a	b	a	a	b	b	b	a	a	a	a	a	b	a	b
wsnp_Ex_rep_c103381_88353000	Xiwa5093	14.256		b	b	b	a	b	a	a	a	a	b	b	a	a	b	b	a	b	a	b	a	b	a	a	b	a	a	b	a	b	b	b	a	b	a	a	b	b	b	a	b	a	a	a	b	a	b
wsnp_Ra_c58860_60407020	Xiwa8018	15.268		b	b	b	a	b	a	a	a	a	b	b	a	a	b	b	a	b	a	b	a	b	a	a	b	a	a	b	a	b	b	b	a	b	a	a	b	b	b	b	a	a	b	a	b	a	b
wsnp_Ex_c12675_20144479	Xiwa1667	15.525		b	b	b	a	b	a	a	a	a	b	b	a	a	b	b	a	b	a	b	a	b	a	a	b	a	a	b	a	b	b	b	a	b	a	a	b	b	b	-	-	a	b	a	b	a	b
wsnp_Ex_c31064_39902843	Xiwa3315	15.625		b	b	b	a	b	a	a	a	a	b	b	a	a	b	b	a	b	a	b	a	b	a	a	b	a	a	b	a	b	b	b	a	b	a	a	b	b	b	b	b	a	b	a	b	a	b
wsnp_Ex_c707_1391630	Xiwa4619	15.825		b	b	b	a	b	a	a	a	a	b	b	a	a	b	b	a	b	a	b	a	b	a	a	b	a	a	b	a	b	b	b	a	b	a	a	b	b	b	-	-	a	b	a	b	a	b
wsnp_Ex_c16074_24502385	Xiwa2094	16.126		b	b	b	a	b	a	a	a	a	b	b	a	a	b	b	a	b	a	b	a	b	a	a	b	a	a	b	a	b	b	b	a	b	a	a	b	b	b	b	b	a	b	a	b	a	b
wsnp_Ex_c21783_30944914	Xiwa2652	16.246		b	b	b	a	b	a	a	a	a	b	b	a	a	b	b	a	b	a	b	a	b	a	a	b	a	a	b	a	b	b	b	a	b	a	a	b	b	b	-	-	a	b	a	b	a	b
wsnp_Ex_c2066_3877373	Xiwa2551	16.474		b	b	b	a	b	a	a	a	a	b	b	a	a	b	b	a	b	a	b	a	b	a	a	b	a	a	b	a	b	b	b	a	b	a	a	-	-	b	a	b	a	b	a	b	a	b
wsnp_Ex_c15646_23969140	Xiwa2046	17.2		b	b	b	a	b	a	a	a	a	b	b	a	a	b	b	a	b	a	b	a	b	a	a	b	a	a	b	a	b	b	b	a	b	a	a	a	a	b	b	b	a	b	a	b	a	b
wsnp_Ex_rep_c67697_66363222	Xiwa5442	17.824		b	b	b	a	b	a	a	a	a	b	b	a	a	b	b	a	b	a	b	a	b	a	a	b	a	a	b	a	b	b	b	a	b	a	a	a	a	b	a	a	a	b	a	b	a	b
wsnp_Ex_c298_580660	Xiwa3252	18.411		b	b	b	a	b	a	a	a	a	b	b	a	a	b	b	a	b	a	b	a	b	a	a	b	a	a	b	a	b	b	b	a	b	a	a	a	a	b	a	-	a	a	a	b	a	b
wsnp_CAP11_c3226_1588070	Xiwa746	18.97		b	b	b	a	b	a	a	a	a	b	b	a	a	b	b	a	b	a	b	a	b	a	a	b	a	a	b	a	b	b	b	a	b	a	a	a	a	b	a	a	a	a	a	b	a	b
wsnp_Ra_c7049_12224017	Xiwa8055	19.54		b	b	b	a	b	a	a	a	a	b	b	a	a	b	b	a	b	a	b	a	b	a	a	b	a	a	b	a	b	b	a	a	b	a	a	a	a	b	a	a	a	a	a	b	a	b
wsnp_JD_c7305_8404286	Xiwa6164	31.155		b	b	b	a	b	a	a	a	a	a	b	a	a	b	b	a	b	a	a	a	b	a	a	a	a	b	b	a	b	b	a	a	b	a	b	b	b	b	a	a	b	b	a	a	a	b
wsnp_Ex_c25043_34305764	Xiwa2946	31.155		b	b	b	a	b	a	a	a	a	a	b	a	a	b	b	a	b	a	a	a	b	a	a	a	a	b	b	a	b	b	a	a	b	a	b	b	b	b	a	a	b	b	a	a	a	b
wsnp_BE489901D_Ta_2_1	Xiwa216	33.541		b	b	b	a	b	a	a	a	a	a	b	a	a	b	b	a	b	a	a	a	b	a	a	a	a	b	b	a	b	b	a	a	b	a	b	a	a	b	a	a	b	b	a	a	b	b
[truncated: 50 more columns]

## Sheet: 3A1
1		wsnp_Ku_c6602_11531957	Xiwa7230	0	b	b	b	a	b	b	b	b	b	b	a	b	a	b	b	a	a	a	a	b	b	b	b	a	a	b	a	b	b	b	b	b	b	b	b	b	b	b	a	a	b	b	b	b	b
2		wsnp_Ex_c25132_34396655	Xiwa2952	3.416	a	a	b	a	b	a	a	a	b	a	a	a	a	a	a	a	a	b	a	a	b	a	b	b	a	a	a	b	a	b	b	b	b	b	b	b	b	b	b	b	b	a	b	b	a
3		wsnp_Ex_c10014_16476905	Xiwa1269	5.418	a	b	b	a	b	a	a	a	b	a	a	b	a	a	a	a	a	a	a	a	b	a	b	b	a	a	a	b	b	b	b	b	b	b	b	b	b	b	a	a	b	a	b	a	a
4		wsnp_Ex_c10014_16477392	Xiwa1270	6.333	a	b	b	a	b	a	a	a	b	a	a	b	a	a	a	a	a	b	a	a	b	a	b	b	a	a	a	b	b	b	b	b	b	b	b	b	b	b	a	a	b	a	b	a	a
5		wsnp_Ex_c44375_50444756	Xiwa3894	6.978	a	b	b	a	b	a	a	a	b	a	a	b	a	a	a	a	a	a	a	a	b	a	b	b	a	a	a	b	b	b	b	b	b	b	b	b	b	b	a	a	b	a	b	a	a
6		wsnp_JD_c222_352320	Xiwa5934	15.377	a	b	a	a	b	a	b	b	b	a	a	b	a	a	a	a	a	a	a	a	b	a	b	a	a	a	a	b	b	b	a	b	b	b	a	a	a	b	a	a	b	b	b	a	a
7		wsnp_Ex_c22683_31887736	Xiwa2737	16.19	a	b	a	a	b	a	b	b	b	a	a	b	a	a	a	a	a	a	a	a	b	a	b	a	a	a	a	b	b	b	a	b	b	b	a	a	a	b	a	a	b	b	b	a	a
8		wsnp_Ex_c22683_31887799	Xiwa2738	16.19	a	b	a	a	b	a	b	b	b	a	a	b	a	a	a	a	a	a	a	a	b	a	b	a	a	a	a	b	b	b	a	b	b	b	a	a	a	b	a	a	b	b	b	a	a
9		wsnp_Ku_c10362_17156084	Xiwa6387	16.19	a	b	a	a	b	a	b	b	b	a	a	b	a	a	a	a	a	a	a	a	b	a	b	a	a	a	a	b	b	b	a	b	b	b	a	a	a	b	a	a	b	b	b	a	a
10		wsnp_RFL_Contig4398_5146811	Xiwa8587	16.386	a	b	a	a	b	a	b	b	b	a	a	b	a	a	a	a	a	-	a	a	b	a	b	a	a	a	a	b	b	b	a	b	b	b	a	a	a	b	a	a	b	b	b	a	a
11		wsnp_Ex_c2573_4788116	Xiwa2993	16.665	a	b	a	a	b	a	b	b	b	a	a	b	a	a	a	a	a	b	a	a	b	a	b	a	a	a	a	b	b	b	a	b	b	b	a	a	a	b	a	a	b	b	b	a	a
12		wsnp_RFL_Contig1999_1190396	Xiwa8280	16.665	a	b	a	a	b	a	b	b	b	a	a	b	a	a	a	a	a	b	a	a	b	a	b	a	a	a	a	b	b	b	a	b	b	b	a	a	a	b	a	a	b	b	b	a	a
13		wsnp_Ex_c50074_54480272	Xiwa4066	19.226	a	b	a	a	b	a	b	b	b	a	a	b	a	a	a	a	a	b	a	a	b	a	b	a	a	a	a	b	b	b	a	b	b	b	a	b	b	b	a	a	b	b	b	a	a
14		wsnp_Ra_rep_c106523_90273922	Xiwa8127	24.518	a	b	a	a	b	a	b	b	b	a	a	b	a	a	a	a	a	b	b	a	b	a	b	b	a	a	a	b	b	b	a	b	a	b	b	b	b	b	a	a	b	b	b	a	a
15		wsnp_CAP11_rep_c4157_1965583	Xiwa851	26.058	a	b	b	a	b	a	b	b	b	a	a	b	a	a	a	a	a	b	b	a	b	a	b	b	a	a	a	b	b	b	a	b	a	b	b	b	b	b	a	b	b	b	b	a	a
16		Xcfd2	Xcfd2.1	31.705	b	a	b	a	b	a	a	a	b	b	b	b	b	b	-	a	-	b	a	b	b	-	b	b	a	b	a	a	b	b	a	b	b	b	a	a	a	a	a	b	-	-	-	b	b
17		wsnp_Ra_c9738_16174002	Xiwa8106	32.497	a	b	b	b	b	a	b	b	b	a	a	b	b	b	b	a	a	b	b	b	b	a	b	b	a	a	a	b	b	b	a	b	a	a	b	a	a	b	a	a	b	b	a	a	a
18		wsnp_Ex_c4548_8166555	Xiwa3939	32.497	a	b	b	b	b	a	b	b	b	a	a	b	b	b	b	a	a	b	b	b	b	a	b	b	a	a	a	b	b	b	a	b	a	a	b	a	a	b	a	a	b	b	a	a	a
19		wsnp_Ra_c9738_16173810	Xiwa8105	32.497	a	b	b	b	b	a	b	b	b	a	a	b	b	b	b	a	a	b	b	b	b	a	b	b	a	a	a	b	b	b	a	b	a	a	b	a	a	b	a	a	b	b	a	a	a
20		wsnp_Ex_c8409_14170476	Xiwa4804	39.591	a	a	a	b	b	a	b	b	b	a	a	b	b	b	b	a	b	b	b	a	b	a	b	b	a	a	a	b	b	b	a	b	a	a	b	b	b	b	a	b	b	b	a	a	a
21		wsnp_Ex_c22683_31887517	Xiwa2736	44.478	a	b	a	a	b	a	b	b	a	a	b	b	a	a	a	a	a	b	b	a	a	a	b	a	a	b	a	b	-	b	a	-	b	a	-	b	b	b	a	-	a	b	a	a	a
22		wsnp_Ra_c5532_9788185	Xiwa8004	45.511	a	b	b	a	b	a	b	b	a	a	b	b	a	a	a	a	a	b	b	a	a	a	b	a	a	b	a	b	b	b	a	b	b	a	b	b	b	b	a	a	a	b	a	a	a
23		wsnp_Ku_c3817_7009093	Xiwa6976	45.511	a	b	b	a	b	a	b	b	a	a	b	b	a	a	a	a	a	b	b	a	a	a	b	a	a	b	a	b	b	b	a	b	b	a	b	b	b	b	a	a	a	b	a	a	a
24		wsnp_Ex_rep_c67635_66291944	Xiwa5427	46.053	a	b	-	a	b	a	b	b	a	a	b	-	a	a	a	-	a	b	b	a	a	a	b	a	a	b	a	b	b	b	a	b	b	a	-	b	b	b	a	-	a	b	a	a	a
25		wsnp_JD_c396_603720	Xiwa6038	46.164	a	b	b	a	b	a	b	b	a	a	b	b	-	a	a	-	-	b	b	a	-	a	-	a	a	-	-	b	b	b	a	b	b	a	b	b	b	-	a	-	a	b	a	a	a
26		wsnp_Ra_c9185_15386027	Xiwa8099	46.29	-	b	a	-	b	-	b	b	a	-	b	b	a	-	-	a	a	b	b	a	a	-	b	a	-	b	a	b	b	b	a	b	b	-	b	b	b	b	a	-	a	b	-	-	-
27		wsnp_Ra_c2339_4506620	Xiwa7771	46.6	a	b	b	a	b	a	b	b	a	a	b	b	a	a	a	a	a	b	b	a	a	a	b	a	a	b	a	b	b	b	a	b	b	a	b	b	b	b	a	a	a	b	a	a	a
28		wsnp_Ex_c15674_24004810	Xiwa2048	48.388	a	a	b	b	b	a	b	b	b	a	b	b	b	b	b	a	b	b	b	b	b	a	b	b	a	a	a	b	b	b	a	b	a	b	b	b	b	b	a	b	b	b	b	a	a
29		wsnp_Ex_c15674_24004513	Xiwa2047	48.766	a	a	b	b	b	a	b	b	b	a	b	b	b	b	b	a	b	b	b	b	b	a	b	b	a	a	a	b	b	b	a	b	a	b	b	b	b	b	a	b	b	b	b	a	a
30		wsnp_Ku_c4568_8243775	Xiwa7086	48.766	a	a	b	b	b	a	b	b	b	a	b	b	b	b	b	a	b	b	b	b	b	a	b	b	a	a	a	b	b	b	a	b	a	b	b	b	b	b	a	b	b	b	b	a	a
31		wsnp_Ex_c15674_24005648	Xiwa2049	49.283	a	a	b	b	b	a	b	b	b	a	b	b	b	b	b	a	b	b	b	b	b	a	b	b	a	a	a	b	b	b	a	b	a	b	b	b	b	b	a	b	b	b	b	a	a
32		wsnp_Ku_c4568_8243646	Xiwa7085	49.283	a	a	b	b	b	a	b	b	b	a	b	b	b	b	b	a	b	b	b	b	b	a	b	b	a	a	a	b	b	b	a	b	a	b	b	b	b	b	a	b	b	b	b	a	a
33		wsnp_Ex_c14202_22145136	Xiwa1878	50.533	a	a	b	a	a	b	a	a	a	b	a	a	b	b	a	b	a	b	b	b	b	a	a	b	b	a	b	a	a	a	b	b	a	b	b	a	a	b	a	a	b	a	b	a	a
34		wsnp_Ku_c55137_59154077	Xiwa7169	50.533	a	a	b	a	a	b	a	a	a	b	a	a	b	b	a	b	a	b	b	b	b	a	a	b	b	a	b	a	a	a	b	b	a	b	b	a	a	b	a	a	b	a	b	a	a
35		wsnp_Ex_c14400_22381382	Xiwa1891	50.969	a	a	b	a	a	b	a	a	a	b	a	a	b	b	a	b	a	b	b	b	b	a	a	b	b	a	b	a	a	a	b	b	a	b	b	a	a	b	-	a	b	a	b	a	a
36		wsnp_Ex_rep_c69314_68244502	Xiwa5596	51.024	a	a	b	a	a	b	a	a	a	b	a	a	b	b	a	b	a	b	b	b	b	a	a	b	b	a	b	a	a	a	b	b	a	b	b	a	a	b	b	a	b	a	b	a	a
37		wsnp_Ex_rep_c67588_66227926	Xiwa5419	51.024	a	a	b	a	a	b	a	a	a	b	a	a	b	b	a	b	a	b	b	b	b	a	a	b	b	a	b	a	a	a	b	b	a	b	b	a	a	b	b	a	b	a	b	a	a
38		wsnp_Ku_c8400_14280021	Xiwa7324	51.024	a	a	b	a	a	b	a	a	a	b	a	a	b	b	a	b	a	b	b	b	b	a	a	b	b	a	b	a	a	a	b	b	a	b	b	a	a	b	b	a	b	a	b	a	a
39		wsnp_Ex_c14202_22144844	Xiwa1877	51.024	a	a	b	a	a	b	a	a	a	b	a	a	b	b	a	b	a	b	b	b	b	a	a	b	b	a	b	a	a	a	b	b	a	b	b	a	a	b	b	a	b	a	b	a	a
40		wsnp_Ex_c14400_22381548	Xiwa1892	51.024	a	a	b	a	a	b	a	a	a	b	a	a	b	b	a	b	a	b	b	b	b	a	a	b	b	a	b	a	a	a	b	b	a	b	b	a	a	b	b	a	b	a	b	a	a
41		wsnp_Ku_c19456_28944589	Xiwa6672	51.024	a	a	b	a	a	b	a	a	a	b	a	a	b	b	a	b	a	b	b	b	b	a	a	b	b	a	b	a	a	a	b	b	a	b	b	a	a	b	b	a	b	a	b	a	a
42		wsnp_Ex_c14202_22145805	Xiwa1879	51.024	a	a	b	a	a	b	a	a	a	b	a	a	b	b	a	b	a	b	b	b	b	a	a	b	b	a	b	a	a	a	b	b	a	b	b	a	a	b	b	a	b	a	b	a	a
43		wsnp_RFL_Contig3308_3379765	Xiwa8455	51.024	a	a	b	a	a	b	a	a	a	b	a	a	b	b	a	b	a	b	b	b	b	a	a	b	b	a	b	a	a	a	b	b	a	b	b	a	a	b	b	a	b	a	b	a	a
44		wsnp_Ex_rep_c69314_68244036	Xiwa5595	51.024	a	a	b	a	a	b	a	a	a	b	a	a	b	b	a	b	a	b	b	b	b	a	a	b	b	a	b	a	a	a	b	b	a	b	b	a	a	b	b	a	b	a	b	a	a
45		wsnp_CAP8_c1007_643393	Xiwa1136	51.478	a	a	b	a	a	b	a	a	a	b	a	a	b	b	a	b	a	b	b	b	b	a	a	b	b	a	b	a	a	a	b	b	a	b	b	a	a	b	a	a	b	a	b	a	a
46		wsnp_Ra_c24776_34331660	Xiwa7779	51.494	a	a	a	a	b	a	b	b	b	b	a	a	a	a	a	a	a	b	a	a	a	a	a	b	a	b	b	b	a	a	b	b	a	b	a	b	b	a	a	a	b	b	b	a	a
47		wsnp_Ex_rep_c67786_66472568	Xiwa5455	52.418	a	a	b	a	a	b	a	a	a	b	a	a	b	b	a	b	a	b	b	b	b	a	a	b	a	a	b	a	a	a	b	b	a	b	b	a	a	b	b	a	b	a	b	a	a
48		wsnp_Ra_c19079_28210829	Xiwa7695	52.554	a	a	b	a	a	b	a	a	a	b	a	a	b	b	a	b	a	b	b	b	b	a	a	b	a	a	b	a	a	a	b	b	a	b	b	a	a	b	b	a	b	a	b	a	a
49		wsnp_Ra_c19079_28210937	Xiwa7696	52.554	a	a	b	a	a	b	a	a	a	b	a	a	b	b	a	b	a	b	b	b	b	a	a	b	a	a	b	a	a	a	b	b	a	b	b	a	a	b	b	a	b	a	b	a	a
50		wsnp_Ex_c35457_43602830	Xiwa3524	52.554	a	a	b	a	a	b	a	a	a	b	a	a	b	b	a	b	a	b	b	b	b	a	a	b	a	a	b	a	a	a	b	b	a	b	b	a	a	b	b	a	b	a	b	a	a
51		wsnp_Ex_c2525_4712906	Xiwa2958	52.554	a	a	b	a	a	b	a	a	a	b	a	a	b	b	a	b	a	b	b	b	b	a	a	b	a	a	b	a	a	a	b	b	a	b	b	a	a	b	b	a	b	a	b	a	a
52		wsnp_Ra_c16053_24607526	Xiwa7643	52.554	a	a	b	a	a	b	a	a	a	b	a	a	b	b	a	b	a	b	b	b	b	a	a	b	a	a	b	a	a	a	b	b	a	b	b	a	a	b	b	a	b	a	b	a	a
53		wsnp_Ex_c5623_9891516	Xiwa4297	52.554	a	a	b	a	a	b	a	a	a	b	a	a	b	b	a	b	a	b	b	b	b	a	a	b	a	a	b	a	a	a	b	b	a	b	b	a	a	b	b	a	b	a	b	a	a
54		wsnp_Ex_c56525_58609595	Xiwa4308	52.554	a	a	b	a	a	b	a	a	a	b	a	a	b	b	a	b	a	b	b	b	b	a	a	b	a	a	b	a	a	a	b	b	a	b	b	a	a	b	b	a	b	a	b	a	a
55		wsnp_Ku_rep_c69970_69476502	Xiwa7469	52.554	a	a	b	a	a	b	a	a	a	b	a	a	b	b	a	b	a	b	b	b	b	a	a	b	a	a	b	a	a	a	b	b	a	b	b	a	a	b	b	a	b	a	b	a	a
56		wsnp_JD_c43971_30568640	Xiwa6055	52.554	a	a	b	a	a	b	a	a	a	b	a	a	b	b	a	b	a	b	b	b	b	a	a	b	a	a	b	a	a	a	b	b	a	b	b	a	a	b	b	a	b	a	b	a	a
57		wsnp_JD_c7532_8615717	Xiwa6174	52.554	a	a	b	a	a	b	a	a	a	b	a	a	b	b	a	b	a	b	b	b	b	a	a	b	a	a	b	a	a	a	b	b	a	b	b	a	a	b	-	a	b	a	b	a	a
58		wsnp_Ex_c5623_9891584	Xiwa4298	53.022	a	a	b	a	a	b	a	a	a	b	a	a	b	b	a	b	a	b	b	b	b	a	a	b	a	a	b	a	a	a	b	b	a	b	b	a	a	b	b	b	b	a	b	a	a
59		wsnp_Ex_c5623_9891427	Xiwa4296	53.067	a	a	b	a	a	b	a	a	a	b	a	a	b	b	a	b	a	b	b	b	b	a	a	b	a	a	b	a	a	a	b	b	a	b	b	a	a	b	b	b	b	a	b	a	a
60		wsnp_Ex_c44447_50496676	Xiwa3896	54.7	a	a	-	-	a	a	a	a	b	b	b	b	b	b	b	a	b	b	b	b	b	b	b	b	b	b	b	b	b	b	-	b	a	b	b	b	b	b	b	-	a	b	b	a	a
61		wsnp_Ex_c15264_23484855	Xiwa1996	56.846	a	a	a	b	a	a	a	a	b	a	b	b	b	b	b	a	b	b	b	b	b	a	a	b	a	b	b	b	b	b	a	b	a	b	b	a	a	a	a	b	a	b	a	a	a
62		wsnp_Ex_c15264_23484775	Xiwa1995	56.846	a	a	a	b	a	a	a	a	b	a	b	b	b	b	b	a	b	b	b	b	b	a	a	b	a	b	b	b	b	b	a	b	a	b	b	a	a	a	a	b	a	b	a	a	a
63		wsnp_Ex_rep_c69816_68774932	Xiwa5642	57.595	a	a	a	b	a	a	a	a	b	b	b	b	b	b	b	a	b	b	b	b	b	a	a	b	a	b	b	b	b	b	a	b	a	b	b	a	a	a	a	b	a	b	a	a	a
64		wsnp_Ex_c33765_42199371	Xiwa3448	57.595	a	a	a	b	a	a	a	a	b	b	b	b	b	b	b	a	b	b	b	b	b	a	a	b	a	b	b	b	b	b	a	b	a	b	b	a	a	a	a	b	a	b	a	a	a
65		wsnp_Ex_rep_c69816_68774416	Xiwa5641	57.595	a	a	a	b	a	a	a	a	b	b	b	b	b	b	b	a	b	b	b	b	b	a	a	b	a	b	b	b	b	b	a	b	a	b	b	a	a	a	a	b	a	b	a	a	a
66		wsnp_CAP11_rep_c7339_3306558	Xiwa885	59.671	a	a	a	b	a	a	a	a	b	b	b	b	b	b	b	a	b	b	b	b	b	a	b	b	a	b	b	b	b	b	a	b	a	b	b	a	a	a	a	a	a	b	b	a	a
67		wsnp_Ex_c4069_7354375	Xiwa3730	59.695	a	a	-	b	a	a	a	a	b	b	b	b	b	b	b	a	b	b	b	b	b	a	b	b	a	b	b	b	b	b	a	b	a	b	b	a	a	a	a	-	a	b	b	a	a
68		wsnp_BQ160970A_Ta_2_7	Xiwa616	61.189	a	a	b	b	a	b	a	a	a	b	a	a	a	b	b	b	a	b	a	b	b	a	a	b	a	a	b	a	b	a	b	b	a	b	b	a	a	b	b	b	b	a	b	b	a
69		wsnp_JD_c29019_23208158	Xiwa5981	61.282	a	a	b	b	a	b	a	a	a	b	a	a	a	-	b	b	a	b	a	b	b	a	a	b	a	a	b	a	b	a	b	b	a	b	b	a	a	b	b	-	b	a	b	b	a
70		wsnp_Ex_c12341_19693570	Xiwa1612	61.282	a	a	b	b	a	b	a	a	a	b	a	a	a	-	b	b	a	b	a	b	b	a	a	b	a	a	b	a	b	a	b	b	a	b	b	a	a	b	b	-	b	a	b	b	a
71		wsnp_Ex_rep_c66357_64540428	Xiwa5213	61.306	a	a	b	b	a	b	a	a	a	b	a	a	a	b	b	b	a	b	a	b	b	a	a	b	a	a	b	a	b	a	b	b	a	b	b	a	a	b	b	b	b	a	b	b	a
72		wsnp_JD_c29019_23208279	Xiwa5982	61.306	a	a	b	b	a	b	a	a	a	b	a	a	a	b	b	b	a	b	a	b	b	a	a	b	a	a	b	a	b	a	b	b	a	b	b	a	a	b	b	b	b	a	b	b	a
73		wsnp_CAP11_rep_c4226_1995152	Xiwa855	61.306	a	a	b	b	a	b	a	a	a	b	a	a	a	b	b	b	a	b	a	b	b	a	a	b	a	a	b	a	b	a	b	b	a	b	b	a	a	b	b	b	b	a	b	b	a
74		wsnp_Ra_c132_291198	Xiwa7602	61.306	a	a	b	b	a	b	a	a	a	b	a	a	a	b	b	b	a	b	a	b	b	a	a	b	a	a	b	a	b	a	b	b	a	b	b	a	a	b	b	b	b	a	b	b	a
75		wsnp_JD_c29019_23208078	Xiwa5980	61.468	a	a	b	b	a	b	a	a	a	b	a	a	a	b	b	b	a	b	a	b	b	a	a	b	a	a	b	a	b	a	b	b	a	b	b	a	a	b	b	b	b	a	b	b	a
76		wsnp_Ex_rep_c66357_64540369	Xiwa5212	61.913	a	a	b	b	a	b	a	a	a	b	a	a	a	a	b	b	a	b	a	b	b	a	a	b	a	a	b	a	b	a	b	b	a	b	b	a	a	b	b	a	b	a	b	b	a
77		wsnp_Ex_c27317_36522052	Xiwa3111	62.229	a	a	b	b	a	b	a	a	a	b	a	a	a	a	b	b	a	b	a	b	b	a	a	b	a	a	b	a	b	a	b	b	a	b	b	a	a	b	b	a	b	a	b	b	a
78		wsnp_Ex_rep_c102478_87635370	Xiwa5067	64.8	a	a	a	b	a	b	a	a	b	b	b	a	a	b	b	a	a	b	b	b	b	a	b	a	a	b	b	b	b	a	a	a	a	b	b	a	a	b	a	b	a	b	b	a	a
79		wsnp_Ku_c40218_48484410	Xiwa7022	66.163	a	a	a	b	a	b	a	a	b	b	a	a	a	b	b	a	a	b	a	b	b	a	a	a	a	b	b	b	b	a	a	b	a	b	b	a	a	b	a	b	a	b	b	a	a
80		wsnp_Ex_c24432_33676448	Xiwa2898	66.506	a	a	a	b	a	b	a	a	b	b	a	a	a	b	b	a	a	b	a	b	b	a	b	a	a	b	b	b	b	a	a	b	a	b	b	a	a	b	a	b	a	b	b	a	a
81		wsnp_Ex_c15475_23757972	Xiwa2029	67.21	a	a	b	b	a	b	a	a	a	b	a	a	a	b	b	b	a	b	a	a	b	a	a	b	b	a	b	a	b	a	b	b	b	b	b	b	b	b	b	a	a	a	a	b	a
82		wsnp_Ra_c16278_24893033	Xiwa7649	67.311	a	a	a	b	a	b	a	a	b	b	a	a	a	b	b	a	a	b	a	b	b	a	b	a	a	b	b	b	b	a	a	b	a	b	b	a	a	b	a	b	a	b	b	a	a
83		wsnp_Ex_c1141_2191485	Xiwa1490	68.024	a	a	-	b	a	b	a	a	b	b	a	a	b	b	b	a	b	b	a	b	b	a	a	a	a	b	b	b	b	a	a	b	a	b	b	a	a	b	a	b	a	b	a	a	a
84		wsnp_Ku_rep_c69511_68887456	Xiwa7454	69.177	a	a	a	b	a	b	a	a	b	b	a	b	b	b	b	a	b	b	a	b	b	a	b	a	b	a	b	b	b	a	a	b	a	b	b	a	a	b	a	a	a	b	b	a	a
85		wsnp_Ku_c30545_40369365	Xiwa6877	69.505	a	a	a	b	a	b	a	a	b	b	a	b	b	b	b	a	b	b	a	b	b	a	b	a	b	a	b	b	b	a	a	b	a	b	b	a	a	b	a	b	a	b	b	a	a
86		wsnp_Ex_rep_c67727_66398596	Xiwa5444	70.195	a	a	a	b	a	b	a	a	b	b	a	b	b	b	b	a	b	b	a	b	b	a	a	a	b	b	b	b	b	a	a	b	a	b	b	a	a	b	a	a	a	b	b	a	a
87		wsnp_Ex_rep_c95365_83402134	Xiwa5763	70.807	a	a	a	b	a	b	a	a	b	b	a	b	b	b	b	a	b	b	a	b	b	a	b	a	b	a	b	b	b	a	a	b	a	b	b	a	a	b	a	b	a	b	b	a	a
88		wsnp_RFL_Contig3866_4228783	Xiwa8526	70.807	a	a	a	b	a	b	a	a	b	b	a	b	b	b	b	a	b	b	a	b	b	a	b	a	b	a	b	b	b	a	a	b	a	b	b	a	a	b	a	b	a	b	b	a	a
89		wsnp_BE426222A_Ta_2_1	Xiwa90	71.125	a	a	a	b	a	b	a	a	b	b	a	b	b	b	b	a	b	b	a	b	b	a	a	a	b	b	b	b	b	a	a	b	a	b	b	a	a	b	a	a	a	b	b	a	a
90		wsnp_Ex_rep_c66763_65120251	Xiwa5298	71.326	a	a	a	b	a	b	a	a	b	b	a	b	b	b	b	a	b	b	a	b	b	a	a	a	b	a	b	b	b	a	a	b	a	b	b	a	a	b	a	b	a	b	b	a	a
91		wsnp_Ku_c44089_51445136	Xiwa7064	71.43	a	a	a	b	a	b	a	a	b	b	a	b	b	b	b	a	b	b	a	b	b	a	a	a	b	a	b	b	b	a	a	b	a	b	b	a	a	b	a	a	a	b	b	a	a
92		wsnp_Ex_c20250_29303152	Xiwa2518	72.21	b	b	b	b	a	b	a	a	a	b	a	a	b	a	b	b	a	b	a	a	b	a	a	b	b	a	b	a	a	a	b	b	a	b	b	b	b	b	b	b	b	b	b	a	a
93		wsnp_Ex_c12354_19711297	Xiwa1614	77.059	a	a	a	b	a	b	a	a	b	b	a	b	b	b	b	a	b	a	a	b	a	a	a	a	b	a	a	b	b	b	b	b	a	b	b	a	a	b	a	b	a	b	b	a	a
94		wsnp_Ex_c3478_6369892	Xiwa3498	77.656	a	a	a	b	a	b	a	a	b	b	a	b	b	b	b	a	b	a	a	b	a	a	a	a	a	a	a	b	b	b	b	b	a	b	b	a	a	b	a	b	a	b	b	a	a
95		wsnp_Ku_c1307_2606226	Xiwa6483	79.848	a	a	a	b	a	b	b	b	b	b	a	b	b	b	b	a	b	a	a	b	a	a	a	a	a	a	a	b	b	b	b	b	a	b	b	a	a	b	a	b	a	b	b	a	a
96		wsnp_Ku_rep_c104691_91086871	Xiwa7415	79.848	a	a	a	b	a	b	b	b	b	b	a	b	b	b	b	a	b	a	a	b	a	a	a	a	a	a	a	b	b	b	b	b	a	b	b	a	a	b	a	b	a	b	b	a	a
97		wsnp_Ex_c11397_18400400	Xiwa1487	79.848	a	a	a	b	a	b	b	b	b	b	a	b	b	b	b	a	b	a	a	b	a	a	a	a	a	a	a	b	b	b	b	b	a	b	b	a	a	b	a	b	a	b	b	a	a
98		wsnp_BF429272A_Ta_2_1	Xiwa462	79.848	a	a	a	b	a	b	b	b	b	b	a	b	b	b	b	a	b	a	a	b	a	a	a	a	a	a	a	b	b	b	b	b	a	b	b	a	a	b	a	b	a	b	b	a	a
99		wsnp_Ex_c5997_10512308	Xiwa4397	79.848	a	a	a	b	a	b	b	b	b	b	a	b	b	b	b	a	b	a	a	b	a	a	a	a	a	a	a	b	b	b	b	b	a	b	b	a	a	b	a	b	a	b	b	a	a
100		wsnp_BF429272A_Ta_2_3	Xiwa463	79.848	a	a	a	b	a	b	b	b	b	b	a	b	b	b	b	a	b	a	a	b	a	a	a	a	a	a	a	b	b	b	b	b	a	b	b	a	a	b	a	b	a	b	b	a	a
101		wsnp_RFL_Contig2913_2755542	Xiwa8405	79.848	a	a	a	b	a	b	b	b	b	b	a	b	b	b	b	a	b	a	a	b	a	a	a	a	a	a	a	b	b	b	b	b	a	b	b	a	a	b	a	b	a	b	b	a	a
102		wsnp_Ex_rep_c108072_91444417	Xiwa5164	79.848	a	a	a	b	a	b	b	b	b	b	a	b	b	b	b	a	b	a	a	b	a	a	a	a	a	a	a	b	b	b	b	b	a	b	b	a	a	b	a	b	a	b	b	a	a
103		wsnp_Ku_c40984_49074215	Xiwa7036	79.848	a	a	a	b	a	b	b	b	b	b	a	b	b	b	b	a	b	a	a	b	a	a	a	a	a	a	a	b	b	b	b	b	a	b	b	a	a	b	a	b	a	b	b	a	a
104		wsnp_RFL_Contig2767_2518373	Xiwa8388	79.848	a	a	a	b	a	b	b	b	b	b	a	b	b	b	b	a	b	a	a	b	a	a	a	a	a	a	a	b	b	b	b	b	a	b	b	a	a	b	a	b	a	b	b	a	a
105		Xcfd2	Xcfd2.2	81.951	b	b	b	b	a	b	-	a	a	b	a	b	b	a	-	b	-	a	a	a	b	-	a	b	b	-	-	a	-	-	b	b	a	b	b	b	b	b	b	a	-	-	-	a	a
106		wsnp_Ex_c2148_4035900	Xiwa2617	82.387	a	a	a	b	a	b	b	b	b	b	a	a	b	b	b	a	b	a	a	b	a	a	a	a	a	b	a	b	b	b	b	b	a	b	b	a	a	b	a	a	a	b	b	a	a
107		wsnp_RFL_Contig429_4978628	Xiwa8580	82.452	a	a	a	b	a	b	b	b	b	b	a	a	b	b	b	a	b	a	a	b	a	a	a	a	a	b	a	b	b	b	b	b	a	b	b	a	a	b	a	b	a	b	b	a	a
108		wsnp_Ku_c4886_8753646	Xiwa7114	82.452	a	a	a	b	a	b	b	b	b	b	a	a	b	b	b	a	b	a	a	b	a	a	a	a	a	b	a	b	b	b	b	b	a	b	b	a	a	b	a	b	a	b	b	a	a
109		wsnp_Ex_c5047_8963671	Xiwa4075	82.758	a	a	a	b	a	b	b	b	b	b	a	a	b	b	b	b	b	a	a	b	a	a	a	a	a	b	a	b	b	b	b	b	a	b	b	a	a	b	b	b	a	b	b	a	a
110		wsnp_RFL_Contig4082_4591766	Xiwa8558	83.048	a	a	a	b	a	b	b	b	b	b	a	a	b	b	b	b	b	a	a	b	a	a	a	a	a	b	a	b	b	b	b	b	a	b	b	a	a	b	a	a	a	b	b	a	a
111		wsnp_Ex_c2502_4675968	Xiwa2944	83.417	a	a	a	b	a	b	b	b	b	b	a	a	b	b	b	b	b	a	a	b	a	a	a	a	a	b	a	b	b	b	b	b	a	b	b	a	a	b	b	b	a	b	b	a	a
112		wsnp_Ex_c25668_34932304	Xiwa2986	83.767	a	a	b	b	a	b	b	b	b	b	a	a	b	b	b	b	b	a	a	b	a	a	a	a	a	b	a	b	b	b	b	b	a	b	b	a	a	b	a	a	a	b	b	a	a
113		wsnp_Ku_c9316_15647115	Xiwa7350	83.966	a	a	b	b	a	b	b	b	b	b	a	a	b	b	b	b	b	a	a	b	a	a	a	a	a	b	a	b	b	b	b	b	a	b	b	a	a	b	b	b	a	b	b	a	a
114		wsnp_Ex_rep_c69752_68711460	Xiwa5632	84.724	a	a	b	b	a	b	b	b	b	b	a	a	b	b	b	a	b	a	a	b	a	a	a	a	a	b	a	b	b	b	b	b	a	b	b	b	b	b	a	a	a	b	b	a	a
115		wsnp_Ex_c10667_17387885	Xiwa1377	84.79	a	a	b	b	a	b	b	b	b	b	a	a	b	b	b	a	b	a	a	b	a	a	a	a	a	b	a	b	b	b	b	b	a	b	b	b	b	b	a	a	a	b	b	a	a
116		wsnp_Ku_c9433_15811664	Xiwa7355	85.006	a	a	b	b	a	b	b	b	b	b	a	a	b	b	b	a	b	a	a	b	a	a	a	a	a	b	a	b	b	b	b	b	a	b	b	b	b	b	a	b	a	b	b	a	a
117		wsnp_Ex_c9145_15214903	Xiwa4883	85.006	a	a	b	b	a	b	b	b	b	b	a	a	b	b	b	a	b	a	a	b	a	a	a	a	a	b	a	b	b	b	b	b	a	b	b	b	b	b	a	b	a	b	b	a	a
118		wsnp_Ex_c25668_34932560	Xiwa2987	85.52	a	a	b	b	a	b	b	b	b	b	a	a	b	b	b	b	b	a	a	b	a	a	a	a	a	b	a	b	b	b	b	b	a	b	b	b	b	b	a	a	a	b	b	a	a
119		wsnp_Ex_c12269_19597341	Xiwa1604	85.644	a	a	b	b	a	b	b	b	b	b	a	a	b	b	b	b	b	a	a	b	a	a	a	a	a	b	a	b	b	b	b	b	a	b	b	b	b	b	a	a	a	b	b	a	a
120		wsnp_Ra_c4858_8709000	Xiwa7970	85.644	a	a	b	b	a	b	b	b	b	b	a	a	b	b	b	b	b	a	a	b	a	a	a	a	a	b	a	b	b	b	b	b	a	b	b	b	b	b	a	a	a	b	b	a	a
121		wsnp_Ex_c24731_33983680	Xiwa2925	85.644	a	a	b	b	a	b	b	b	b	b	a	a	b	b	b	b	b	a	a	b	a	a	a	a	a	b	a	b	b	b	b	b	a	b	b	b	b	b	a	a	a	b	b	a	a
122		wsnp_Ex_c47763_52874806	Xiwa3999	85.644	a	a	b	b	a	b	b	b	b	b	a	a	b	b	b	b	b	a	a	b	a	a	a	a	a	b	a	b	b	b	b	b	a	b	b	b	b	b	a	a	a	b	b	a	a
123		wsnp_Ex_c763_1503467	Xiwa4707	85.644	a	a	b	b	a	b	b	b	b	b	a	a	b	b	b	b	b	a	a	b	a	a	a	a	a	b	a	b	b	b	b	b	a	b	b	b	b	b	a	a	a	b	b	a	a
124		wsnp_RFL_Contig4734_5671036	Xiwa8621	85.644	a	a	b	b	a	b	b	b	b	b	a	a	b	b	b	b	b	a	a	b	a	a	a	a	a	b	a	b	b	b	b	b	a	b	b	b	b	b	a	a	a	b	b	a	a
125		wsnp_Ex_rep_c66865_65264070	Xiwa5315	85.773	a	a	b	b	a	b	b	b	b	b	a	a	b	b	b	b	b	a	a	b	a	a	a	a	a	b	a	b	b	b	b	b	a	b	b	b	b	b	-	-	a	b	b	a	a
126		wsnp_JD_c3034_4017676	Xiwa5994	85.792	a	a	b	b	a	b	b	b	b	b	a	a	b	b	b	b	b	a	a	b	a	a	a	a	a	b	a	b	b	b	b	b	a	b	b	b	b	b	b	b	a	b	b	a	a
127		wsnp_Ex_c2331_4369782	Xiwa2801	85.822	a	a	b	b	a	b	b	b	b	b	a	a	b	b	b	b	b	a	a	b	a	a	a	a	a	b	a	b	b	b	b	b	a	b	b	b	b	b	b	b	a	b	b	a	a
128		wsnp_BE490613A_Ta_2_1	Xiwa234	85.822	a	a	b	b	a	b	b	b	b	b	a	a	b	b	b	b	b	a	a	b	a	a	a	a	a	b	a	b	b	b	b	b	a	b	b	b	b	b	b	b	a	b	b	a	a
129		wsnp_BE443568A_Ta_2_1	Xiwa132	85.863	a	a	b	b	a	b	b	b	b	b	a	a	b	b	b	b	b	a	a	b	a	a	a	a	a	b	a	b	b	b	b	b	a	b	b	b	b	b	b	b	a	b	b	a	a
130		wsnp_Ex_rep_c66685_65003087	Xiwa5284	85.947	a	a	b	b	a	b	b	b	b	b	a	a	b	b	b	b	b	a	a	b	a	a	a	a	a	b	a	b	b	b	b	b	a	b	b	b	b	b	-	b	a	b	b	a	a
131		wsnp_Ex_c27150_36365659	Xiwa3093	85.955	a	a	b	b	a	b	b	b	b	b	a	a	b	b	b	b	b	a	a	b	a	a	a	a	a	b	a	b	b	b	b	b	a	b	b	b	b	b	a	b	a	b	b	a	a
132		wsnp_Ku_c23901_33846711	Xiwa6750	85.978	a	a	b	b	a	b	b	b	b	b	a	a	b	b	b	b	b	a	a	b	a	a	a	a	a	b	a	b	b	b	b	b	a	b	b	b	b	b	-	b	a	b	b	a	a
133		wsnp_Ex_rep_c69864_68824319	Xiwa5651	85.997	a	a	b	b	a	b	b	b	b	b	a	a	b	b	b	b	b	a	a	b	a	a	a	a	a	b	a	b	b	b	b	b	a	b	b	b	b	b	a	b	a	b	b	a	a
134		wsnp_Ex_c8334_14049699	Xiwa4794	86.075	a	a	b	b	a	b	b	b	b	b	a	a	b	b	b	b	b	a	a	b	a	a	a	a	a	b	a	b	b	b	b	b	a	b	b	b	b	b	-	-	a	b	b	a	a
135		wsnp_Ra_c11291_18338838	Xiwa7564	86.075	a	a	b	b	a	b	b	b	b	b	a	a	b	b	b	b	b	a	a	b	a	a	a	a	a	b	a	b	b	b	b	b	a	b	b	b	b	b	-	-	a	b	b	a	a
136		wsnp_Ex_c12871_20402160	Xiwa1701	86.111	a	a	b	b	a	b	b	b	b	b	a	a	b	b	b	b	b	a	a	b	a	a	a	a	a	b	a	b	b	b	b	b	a	b	b	b	b	b	b	b	a	b	b	a	a
137		wsnp_Ku_c32404_42016343	Xiwa6907	86.111	a	a	b	b	a	b	b	b	b	b	a	a	b	b	b	b	b	a	a	b	a	a	a	a	a	b	a	b	b	b	b	b	a	b	b	b	b	b	b	b	a	b	b	a	a
138		wsnp_Ex_c35073_43285821	Xiwa3512	86.111	a	a	b	b	a	b	b	b	b	b	a	a	b	b	b	b	b	a	a	b	a	a	a	a	a	b	a	b	b	b	b	b	a	b	b	b	b	b	b	b	a	b	b	a	a
139		wsnp_Ex_c1149_2206471	Xiwa1507	86.111	a	a	b	b	a	b	b	b	b	b	a	a	b	b	b	b	b	a	a	b	a	a	a	a	a	b	a	b	b	b	b	b	a	b	b	b	b	b	b	b	a	b	b	a	a
140		wsnp_Ex_c37208_45002588	Xiwa3600	86.111	a	a	b	b	a	b	b	b	b	b	a	a	b	b	b	b	b	a	a	b	a	a	a	a	a	b	a	b	b	b	b	b	a	b	b	b	b	b	b	b	a	b	b	a	a
141		wsnp_Ex_c41283_48140956	Xiwa3771	86.111	a	a	b	b	a	b	b	b	b	b	a	a	b	b	b	b	b	a	a	b	a	a	a	a	a	b	a	b	b	b	b	b	a	b	b	b	b	b	b	b	a	b	b	a	a
142		wsnp_Ex_c12871_20400823	Xiwa1700	86.111	a	a	b	b	a	b	b	b	b	b	a	a	b	b	b	b	b	a	a	b	a	a	a	a	a	b	a	b	b	b	b	b	a	b	b	b	b	b	b	b	a	b	b	a	a
143		wsnp_Ra_c27831_37346894	Xiwa7817	86.111	a	a	b	b	a	b	b	b	b	b	a	a	b	b	b	b	b	a	a	b	a	a	a	a	a	b	a	b	b	b	b	b	a	b	b	b	b	b	b	b	a	b	b	a	a
144		wsnp_Ex_c41283_48141201	Xiwa3772	86.111	a	a	b	b	a	b	b	b	b	b	a	a	b	b	b	b	b	a	a	b	a	a	a	a	a	b	a	b	b	b	b	b	a	b	b	b	b	b	b	b	a	b	b	a	a
145		wsnp_Ex_c12269_19597415	Xiwa1605	86.111	a	a	b	b	a	b	b	b	b	b	a	a	b	b	b	b	b	a	a	b	a	a	a	a	a	b	a	b	b	b	b	b	a	b	b	b	b	b	b	b	a	b	b	a	a
146		wsnp_Ex_c18637_27508578	Xiwa2332	86.138	a	a	b	b	a	b	b	b	b	b	a	a	b	b	b	b	b	a	a	b	a	a	a	a	a	b	a	b	b	b	b	b	a	b	b	b	b	b	-	-	a	b	b	a	a
147		wsnp_Ex_c15100_23284023	Xiwa1982	86.138	a	a	b	b	a	b	b	b	b	b	a	a	b	b	b	b	b	a	a	b	a	a	a	a	a	b	a	b	b	b	b	b	a	b	b	b	b	b	-	-	a	b	b	a	a
148		wsnp_Ex_c28930_38008757	Xiwa3198	86.311	a	a	b	b	a	b	b	b	b	b	a	a	b	b	b	b	b	a	a	b	a	a	a	a	a	b	a	b	b	b	b	b	a	b	b	b	b	b	b	b	a	b	b	a	a
149		wsnp_Ex_rep_c69864_68824236	Xiwa5650	86.311	a	a	b	b	a	b	b	b	b	b	a	a	b	b	b	b	b	a	a	b	a	a	a	a	a	b	a	b	b	b	b	b	a	b	b	b	b	b	b	b	a	b	b	a	a
150		wsnp_Ex_rep_c66685_65003625	Xiwa5286	86.311	a	a	b	b	a	b	b	b	b	b	a	a	b	b	b	b	b	a	a	b	a	a	a	a	a	b	a	b	b	b	b	b	a	b	b	b	b	b	b	b	a	b	b	a	a
151		wsnp_Ra_c34117_42876812	Xiwa7877	86.317	a	a	b	b	a	b	b	b	b	b	a	a	b	b	b	b	b	a	a	b	a	a	a	a	a	b	a	b	b	b	b	b	a	b	b	b	b	b	-	b	a	b	b	a	a
152		wsnp_Ku_c5378_9559013	Xiwa7159	86.317	a	a	b	b	a	b	b	b	b	b	a	a	b	b	b	b	b	a	a	b	a	a	a	a	a	b	a	b	b	b	b	b	a	b	b	b	b	b	-	b	a	b	b	a	a
153		wsnp_Ex_c12750_20243224	Xiwa1678	86.317	a	a	b	b	a	b	b	b	b	b	a	a	b	b	b	b	b	a	a	b	a	a	a	a	a	b	a	b	b	b	b	b	a	b	b	b	b	b	-	b	a	b	b	a	a
154		wsnp_Ex_rep_c69864_68823765	Xiwa5649	86.317	a	a	b	b	a	b	b	b	b	b	a	a	b	b	b	b	b	a	a	b	a	a	a	a	a	b	a	b	b	b	b	b	a	b	b	b	b	b	-	b	a	b	b	a	a
155		wsnp_Ex_c27150_36366168	Xiwa3094	86.416	a	a	b	b	a	b	b	b	b	b	a	a	b	b	b	b	b	a	a	b	a	a	a	a	a	b	a	b	b	b	b	b	a	b	b	b	b	b	a	b	a	b	b	a	a
156		wsnp_Ku_c5243_9344536	Xiwa7150	86.534	a	a	b	b	a	b	b	b	b	b	a	a	b	b	b	b	b	a	a	b	a	a	a	a	a	b	a	b	b	b	b	b	a	b	b	b	b	b	a	a	a	b	b	a	a
157		wsnp_Ex_c11807_18960045	Xiwa1536	86.534	a	a	b	b	a	b	b	b	b	b	a	a	b	b	b	b	b	a	a	b	a	a	a	a	a	b	a	b	b	b	b	b	a	b	b	b	b	b	a	a	a	b	b	a	a
158		wsnp_Ex_rep_c69034_67935465	Xiwa5579	86.534	a	a	b	b	a	b	b	b	b	b	a	a	b	b	b	b	b	a	a	b	a	a	a	a	a	b	a	b	b	b	b	b	a	b	b	b	b	b	a	a	a	b	b	a	a
159		wsnp_Ex_c1335_2556442	Xiwa1762	86.534	a	a	b	b	a	b	b	b	b	b	a	a	b	b	b	b	b	a	a	b	a	a	a	a	a	b	a	b	b	b	b	b	a	b	b	b	b	b	a	a	a	b	b	a	a
160		wsnp_Ex_rep_c69034_67934852	Xiwa5578	86.534	a	a	b	b	a	b	b	b	b	b	a	a	b	b	b	b	b	a	a	b	a	a	a	a	a	b	a	b	b	b	b	b	a	b	b	b	b	b	a	a	a	b	b	a	a
161		wsnp_Ra_c10669_17515792	Xiwa7541	86.754	a	a	b	b	a	b	b	b	b	b	a	a	b	b	b	b	b	a	a	b	a	a	a	a	a	b	a	b	b	b	b	b	a	b	b	b	b	b	a	a	a	b	b	a	a
162		wsnp_Ex_c32003_40728918	Xiwa3376	87.196	a	a	b	b	a	b	b	b	b	b	a	a	b	b	b	a	b	a	a	b	a	a	a	a	a	b	a	b	b	b	b	b	a	b	b	b	b	b	a	-	a	b	b	a	a
163		wsnp_Ex_c10667_17389292	Xiwa1378	87.196	a	a	b	b	a	b	b	b	b	b	a	a	b	b	b	a	b	a	a	b	a	a	a	a	a	b	a	b	b	b	b	b	a	b	b	b	b	b	a	-	a	b	b	a	a
164		wsnp_Ku_c8334_14181247	Xiwa7319	87.219	a	a	b	b	a	b	b	b	b	b	a	a	b	b	b	a	b	a	a	b	a	a	a	a	a	b	a	b	b	b	b	b	a	b	b	b	b	b	a	b	a	b	b	a	a
165		wsnp_RFL_Contig4814_5829093	Xiwa8630	87.219	a	a	b	b	a	b	b	b	b	b	a	a	b	b	b	a	b	a	a	b	a	a	a	a	a	b	a	b	b	b	b	b	a	b	b	b	b	b	a	b	a	b	b	a	a
166		wsnp_Ex_c9468_15696542	Xiwa4922	87.245	a	a	b	b	a	b	b	b	b	b	a	a	b	b	b	a	b	a	a	b	a	a	a	a	a	b	a	b	b	b	b	b	a	b	b	b	b	b	a	-	a	b	b	a	a
167		wsnp_Ex_c2148_4035913	Xiwa2618	87.375	a	a	b	b	a	b	b	b	b	b	a	a	b	b	b	a	b	a	a	b	a	a	a	a	a	b	a	b	b	b	b	b	a	b	b	b	b	b	a	a	a	b	b	a	a
168		wsnp_CAP12_rep_c8867_3720285	Xiwa1019	87.419	a	a	b	b	a	b	b	b	b	b	a	a	b	b	b	a	b	a	a	b	a	a	a	a	a	b	a	b	b	b	b	b	a	b	b	b	b	b	a	a	a	b	b	a	a
169		wsnp_JD_c8207_9234643	Xiwa6187	87.915	a	a	b	b	a	b	b	b	b	b	a	a	b	b	b	a	b	a	a	b	a	a	a	a	b	b	a	b	b	b	b	b	a	b	b	b	b	b	a	-	a	b	b	a	a
170		wsnp_Ex_rep_c66867_65267909	Xiwa5316	87.968	a	a	b	b	a	b	b	b	b	b	a	a	b	b	b	a	b	a	a	b	a	a	a	a	b	b	a	b	b	b	b	b	a	b	b	b	b	b	a	b	a	b	b	a	a
171		wsnp_Ex_c12850_20377830	Xiwa1699	88.484	a	a	b	b	a	b	b	b	b	b	a	a	b	b	b	a	b	a	a	b	a	a	a	a	a	b	a	b	b	b	b	b	a	b	b	b	b	b	a	b	a	b	b	a	a
172		wsnp_Ex_c41767_48517061	Xiwa3794	88.748	a	a	b	b	a	b	b	b	b	b	a	a	b	b	b	a	b	a	a	b	a	a	a	a	a	b	a	b	b	b	b	b	a	b	b	b	b	b	a	a	a	b	b	a	a
173		wsnp_JD_c11273_11770307	Xiwa5782	89.118	a	a	b	b	a	b	b	b	b	b	a	b	b	b	b	a	b	a	a	b	a	a	a	a	a	a	a	b	b	b	b	b	a	b	b	b	b	b	a	b	a	b	b	a	a
174		wsnp_BE443995B_Ta_2_2	Xiwa143	89.118	a	a	b	b	a	b	b	b	b	b	a	b	b	b	b	a	b	a	a	b	a	a	a	a	a	a	a	b	b	b	b	b	a	b	b	b	b	b	a	b	a	b	b	a	a
175		wsnp_Ex_c16615_25147492	Xiwa2156	89.127	a	a	b	b	a	b	b	b	b	b	a	b	b	b	b	a	b	a	a	b	a	a	a	a	a	a	a	b	b	b	b	b	a	b	b	b	b	b	a	b	a	b	b	a	a
176		wsnp_Ex_rep_c69577_68526990	Xiwa5617	89.127	a	a	b	b	a	b	b	b	b	b	a	b	b	b	b	a	b	a	a	b	a	a	a	a	a	a	a	b	b	b	b	b	a	b	b	b	b	b	a	b	a	b	b	a	a
177		wsnp_JD_c9434_10274598	Xiwa6229	92.385	a	a	b	b	a	b	a	a	b	b	a	b	b	b	b	a	b	a	a	b	a	a	-	a	a	a	b	b	b	b	a	b	a	b	b	b	b	b	a	-	a	b	b	a	a
178		wsnp_Ex_c26887_36107413	Xiwa3078	97.199	a	a	b	b	a	b	a	a	a	b	a	b	b	b	b	b	a	-	b	b	a	a	a	a	a	b	a	b	a	b	b	b	a	b	b	a	a	b	-	-	a	a	a	a	a
179		wsnp_Ku_c44716_51926415	Xiwa7073	99.094	a	b	b	b	a	b	a	a	a	b	a	a	b	b	b	b	a	a	a	b	a	a	a	a	a	b	a	b	b	b	b	b	a	b	b	b	b	b	b	a	a	a	a	a	a
[truncated: 51 more columns]

## Sheet: 3A2
wsnp_Ku_c28147_38084247	Xiwa6834	0		a	a	b	a	b	a	b	b	a	a	-	a	b	b	a	a	b	a	a	a	b	a	a	b	a	a	a	a	a	a	a	b	a	b	b	a	a	b	b	a	a	b	b	b	a	b
wsnp_BM137927A_Ta_2_1	Xiwa602	10.375		a	b	a	b	a	b	b	a	b	a	b	b	a	b	b	b	b	b	b	b	a	a	a	a	b	b	a	b	b	b	a	b	a	b	a	a	a	b	b	b	a	a	b	b	a	a
wsnp_Ex_c88767_80001420	Xiwa4850	10.375		a	b	a	b	a	b	b	a	b	a	b	b	a	b	b	b	b	b	b	b	a	a	a	a	b	b	a	b	b	b	a	b	a	b	a	a	a	b	b	b	a	a	b	b	a	a
wsnp_Ex_c28679_37784954	Xiwa3178	10.375		a	b	a	b	a	b	b	a	b	a	b	b	a	b	b	b	b	b	b	b	a	a	a	a	b	b	a	b	b	b	a	b	a	b	a	a	a	b	b	b	a	a	b	b	a	a
wsnp_Ex_c24085_33332723	Xiwa2870	10.375		a	b	a	b	a	b	b	a	b	a	b	b	a	b	b	b	b	b	b	b	a	a	a	a	b	b	a	b	b	b	a	b	a	b	a	a	a	b	b	b	a	a	b	b	a	a
wsnp_Ku_c5359_9530161	Xiwa7157	10.375		a	b	a	b	a	b	b	a	b	a	b	b	a	b	b	b	b	b	b	b	a	a	a	a	b	b	a	b	b	b	a	b	a	b	a	a	a	b	b	b	a	a	b	b	a	a
Xgwm494	Xgwm494	10.688		a	b	a	b	b	a	b	b	a	b	b	a	a	b	a	-	b	a	a	a	b	b	a	a	a	b	b	b	a	-	a	a	a	b	a	a	a	a	a	a	-	b	a	a	a	a
wsnp_Ex_c28679_37784735	Xiwa3177	10.903		a	b	a	b	a	b	b	a	b	a	b	b	a	b	b	b	b	b	b	b	a	a	a	a	b	b	a	b	b	b	a	b	a	b	a	a	a	b	b	b	a	a	b	b	a	a
wsnp_Ku_c5359_9531713	Xiwa7158	10.903		a	b	a	b	a	b	b	a	b	a	b	b	a	b	b	b	b	b	b	b	a	a	a	a	b	b	a	b	b	b	a	b	a	b	a	a	a	b	b	b	a	a	b	b	a	a
wsnp_Ex_c11229_18163892	Xiwa1457	10.903		a	b	a	b	a	b	b	a	b	a	b	b	a	b	b	b	b	b	b	b	a	a	a	a	b	b	a	b	b	b	a	b	a	b	a	a	a	b	b	b	a	a	b	b	a	a
wsnp_Ku_c35632_44814164	Xiwa6951	14.12		a	b	b	b	b	b	b	a	b	a	b	b	a	b	b	b	b	b	b	b	a	a	a	a	a	b	a	b	b	b	a	b	a	b	a	a	a	b	b	b	a	a	b	b	a	a
wsnp_Ex_rep_c66274_64426901	Xiwa5191	24.823		a	-	a	b	a	a	b	a	b	b	b	a	a	a	a	a	b	-	b	b	a	a	a	a	b	a	a	b	a	b	a	b	a	b	a	a	a	b	b	-	a	b	b	b	a	b
wsnp_Ex_rep_c66274_64426834	Xiwa5190	25.413		a	b	a	b	a	a	b	a	b	b	b	a	a	a	a	a	-	a	b	b	a	a	a	a	b	a	a	b	a	b	a	b	a	b	a	a	a	b	b	a	a	b	b	b	a	b
wsnp_Ex_rep_c104125_88923836	Xiwa5111	30.718		a	a	b	b	a	a	b	a	b	b	b	a	a	a	a	a	b	a	a	a	a	a	a	a	b	a	a	b	a	a	a	b	a	b	a	a	a	b	b	a	a	b	b	b	a	b
wsnp_Ex_c361_708927	Xiwa3561	31.561		a	b	b	b	a	a	b	a	b	b	b	a	a	a	a	a	b	a	a	a	a	a	a	a	b	a	a	b	a	a	a	b	a	b	a	a	a	b	b	a	a	b	b	b	a	b
wsnp_Ku_c46762_53407442	Xiwa7099	33.096		a	b	b	b	a	a	b	a	b	b	b	a	a	a	a	a	b	-	a	a	a	a	a	a	b	a	b	b	a	a	a	b	b	b	a	a	a	b	b	a	a	b	b	b	a	b
wsnp_Ex_c28112_37257873	Xiwa3142	35.992		a	b	b	b	a	b	b	a	b	b	b	a	a	a	a	a	b	a	a	a	a	a	a	a	a	b	b	b	a	a	a	b	b	b	a	a	a	b	b	a	a	b	b	b	a	b
wsnp_BE604885A_Ta_2_1	Xiwa390	42.749		a	b	b	a	a	b	b	a	b	b	a	b	a	a	a	b	b	b	a	a	a	a	a	a	b	a	b	b	a	a	a	b	b	b	a	b	b	b	b	b	a	b	a	b	a	b
wsnp_Ex_c1272_2440011	Xiwa1673	46.663		a	b	b	a	a	b	b	a	b	b	a	a	a	a	a	b	b	-	a	a	b	a	a	a	b	b	b	b	a	-	-	b	b	b	a	b	b	b	b	-	b	b	a	b	a	b
wsnp_Ra_c4373_7946257	Xiwa7938	47.561		a	b	b	a	a	b	b	a	b	b	a	a	a	a	a	b	b	b	a	a	b	a	a	a	a	b	b	b	a	a	a	b	b	b	a	b	b	b	b	b	b	b	a	b	a	b
wsnp_Ku_c7811_13387117	Xiwa7297	54.944		a	b	a	a	a	b	a	a	b	b	a	a	a	a	a	a	b	a	a	b	b	b	b	a	a	b	b	b	a	a	a	b	b	b	b	a	a	b	b	a	a	b	b	b	b	b
wsnp_Ex_c1903_3592518	Xiwa2372	56.083		a	a	a	a	a	b	a	a	b	b	a	a	a	a	a	a	b	-	a	b	b	b	b	a	a	b	b	b	a	a	a	b	b	b	b	a	a	b	b	a	a	b	b	b	b	b
[truncated: 50 more columns]

[truncated: 21 more sheets: 3B, 4A, 4B1, 4B2 , 5A1, 5A2, 5B1 , 5B2, 5D, 6A1, 6A2, 6A3, 6B, 6D , 7A1   , 7A2, 7A3  , 7A4  , 7B1 , 7B2  …]
